# Supplementary material for: Energy–structure coupling mechanism and damage evolution model of red sandstone during soaking–softening process
Source: PLoS One. 2026 Jan 30;21(1):e0341342. doi: 10.1371/journal.pone.0341342 (PMC12857940; doi:10.1371/journal.pone.0341342)
Supplement: S1 File — (XLSX) [file pone.0341342.s001.xlsx]

## Sheet: Stress-strain curve
0d			30d			60d			90d			120d			150d
Theoretical Stress	Stress	Strain	Theoretical Stress	Stress	Strain	Theoretical Stress	Stress	Strain	Theoretical Stress	Stress	Strain	Theoretical Stress	Stress	Strain	Theoretical Stress	Stress	Strain
0.000965479	0.000367	0.00034	0.00105	0.0011	3e-05	1.38748e-05	0.000913814	0.03404	0.00103	0.00662	0.01214	0.000386	0.00211	0.000917	0.00038	0.000129879	0.00257
0.00108	0.000367	0.00037	0.00118	0.00147	4e-05	2.07373e-05	0.00122	0.03423	0.00108	0.00701	0.01214	0.000398	0.00219	0.00128	0.00042	0.000151284	0.00147
0.00123	0.000367	0.00041	0.00134	0.00183	7e-05	4.5316e-05	0.00213	0.03423	0.0011	0.00717	0.0138	0.000433	0.00242	0.00238	0.00044	0.000162402	0.00238
0.00131	0.000917	0.00042	0.00139	0.00147	0.00011	8.52032e-05	0.00335	0.03368	0.00112	0.00733	0.01362	0.00048	0.00274	0.00294	0.00048	0.000185435	0.00257
0.00147	0.00165	0.00046	0.00156	0.00128	0.00013	0.000107597	0.00396	0.03331	0.00116	0.00765	0.01454	0.000491	0.00281	0.00404	0.0005	0.000197341	0.00349
0.00155	0.00202	0.0005	0.00174	0.00165	0.00015	0.000131406	0.00457	0.03368	0.00118	0.00781	0.01454	0.000526	0.00306	0.00497	0.00053	0.000215671	0.0033
0.00163	0.00294	0.00052	0.00183	0.00257	0.0002	0.000196401	0.00609	0.03386	0.00122	0.00814	0.01509	0.000573	0.00339	0.0057	0.00057	0.000240968	0.00404
0.00184	0.00312	0.00055	0.00197	0.00275	0.00021	0.000210253	0.0064	0.03404	0.00126	0.00846	0.01545	0.000608	0.00364	0.00552	0.0006	0.000260565	0.00349
0.00193	0.00423	0.00059	0.00216	0.00275	0.00025	0.000268236	0.00762	0.03349	0.00126	0.00846	0.01656	0.000643	0.00389	0.00625	0.00061	0.000267213	0.00423
0.00201	0.00478	0.0006	0.0022	0.00275	0.00028	0.000314246	0.00853	0.03368	0.00132	0.00896	0.01711	0.00069	0.00423	0.00699	0.00066	0.000301309	0.00423
0.00223	0.00515	0.00064	0.0024	0.00275	0.00031	0.000362258	0.00944	0.03313	0.00134	0.00912	0.01767	0.000702	0.00432	0.00864	0.00068	0.000315337	0.00534
0.00232	0.00589	0.00067	0.00254	0.0035	0.00035	0.000429183	0.01066	0.03368	0.00136	0.00929	0.01804	0.000749	0.00467	0.00994	0.0007	0.000329583	0.0057
0.00242	0.00699	0.00068	0.00259	0.00423	0.00036	0.000446409	0.01097	0.03386	0.00141	0.00971	0.01859	0.000784	0.00493	0.0103	0.00075	0.000366133	0.00589
0.00265	0.00735	0.00074	0.00289	0.0046	0.00039	0.000499221	0.01188	0.03386	0.00143	0.00987	0.01896	0.000819	0.00519	0.01085	0.00077	0.000381119	0.00589
0.00274	0.00735	0.00075	0.00294	0.00515	0.00044	0.000590845	0.0134	0.03313	0.00144	0.00996	0.02042	0.000866	0.00555	0.0114	0.00079	0.000396311	0.00625
0.00283	0.00717	0.00078	0.0031	0.00478	0.00046	0.000628696	0.01401	0.03331	0.00149	0.01038	0.02097	0.000877	0.00564	0.01232	0.00083	0.000427302	0.00625
0.00303	0.00809	0.00082	0.0033	0.00478	0.00047	0.00064787	0.01432	0.03349	0.00151	0.01055	0.02152	0.000913	0.00592	0.01361	0.00085	0.000443096	0.00735
0.00312	0.00939	0.00083	0.00336	0.00497	0.00053	0.000766258	0.01614	0.03386	0.00152	0.01064	0.02079	0.000959	0.00628	0.01454	0.00088	0.000467153	0.00827
0.00327	0.0103	0.00086	0.00351	0.0057	0.00054	0.00078653	0.01645	0.03404	0.00158	0.01115	0.02116	0.000971	0.00637	0.01527	0.00093	0.000508211	0.00809
0.00347	0.0103	0.00092	0.00383	0.0057	0.00057	0.000848234	0.01736	0.03423	0.00159	0.01124	0.02189	0.00101	0.00668	0.01527	0.00094	0.000516564	0.0079
0.00352	0.01049	0.00093	0.00389	0.00589	0.00061	0.000932527	0.01858	0.03404	0.00162	0.0115	0.02337	0.00105	0.007	0.01619	0.00097	0.000541904	0.00827
0.00372	0.0114	0.00094	0.00394	0.00589	0.00062	0.000953951	0.01889	0.03423	0.00166	0.01184	0.02447	0.00109	0.00732	0.01729	0.00101	0.000576333	0.00939
0.00387	0.01159	0.001	0.00427	0.00644	0.00065	0.00102	0.0198	0.03386	0.00167	0.01193	0.02521	0.0011	0.0074	0.01896	0.00103	0.000593819	0.01049
0.00403	0.0125	0.00101	0.00433	0.00662	0.00069	0.00111	0.02102	0.03441	0.0017	0.01219	0.02484	0.00117	0.00796	0.01951	0.00105	0.000611485	0.01049
0.00413	0.01307	0.00104	0.00449	0.00792	0.0007	0.00113	0.02132	0.03441	0.00176	0.01272	0.02484	0.00118	0.00805	0.02042	0.0011	0.000656421	0.01067
0.00429	0.01362	0.00108	0.00472	0.0081	0.00075	0.00124	0.02285	0.03423	0.00177	0.01281	0.02557	0.00122	0.00837	0.02079	0.00111	0.000665539	0.01085
0.00445	0.01435	0.0011	0.00483	0.00847	0.00077	0.00129	0.02345	0.03404	0.0018	0.01307	0.02724	0.00126	0.0087	0.02134	0.00115	0.000702441	0.0114
0.00466	0.01472	0.00114	0.00506	0.00792	0.0008	0.00136	0.02437	0.03423	0.00184	0.01343	0.02706	0.00129	0.00895	0.02244	0.00118	0.000730564	0.01195
0.00482	0.01509	0.00116	0.00518	0.00847	0.00084	0.00146	0.02559	0.03459	0.00185	0.01352	0.02779	0.00131	0.00912	0.02374	0.00119	0.000740022	0.01287
0.00487	0.01582	0.00118	0.00529	0.00939	0.00087	0.00153	0.0265	0.03496	0.00189	0.01387	0.02706	0.00136	0.00954	0.02411	0.00125	0.000797644	0.01269
0.0052	0.01656	0.00123	0.00559	0.00975	0.00088	0.00156	0.02681	0.03496	0.00192	0.01414	0.02779	0.00138	0.0097	0.02557	0.00126	0.000807391	0.01362
0.00526	0.01747	0.00126	0.00576	0.00994	0.00092	0.00166	0.02802	0.03459	0.00195	0.01441	0.02926	0.00143	0.01013	0.02557	0.00129	0.000836877	0.01305
0.00542	0.01747	0.00127	0.00582	0.00975	0.00095	0.00173	0.02894	0.03441	0.00199	0.01477	0.03054	0.00146	0.01038	0.02649	0.00134	0.000886821	0.01362
0.00565	0.01711	0.00133	0.00618	0.00975	0.00097	0.00178	0.02955	0.03459	0.002	0.01486	0.03054	0.00149	0.01064	0.02704	0.00136	0.000907076	0.0138
0.0057	0.01822	0.00134	0.00624	0.0103	0.00102	0.00191	0.03107	0.03478	0.00203	0.01513	0.03128	0.00154	0.01107	0.02871	0.00137	0.000917262	0.01527
0.00587	0.01896	0.00136	0.00636	0.01085	0.00103	0.00194	0.03137	0.03514	0.00207	0.0155	0.03073	0.00157	0.01133	0.02944	0.00143	0.000979196	0.0149
0.0061	0.01987	0.00141	0.00667	0.01159	0.00106	0.00202	0.03229	0.03533	0.00209	0.01568	0.03184	0.00159	0.0115	0.03018	0.00144	0.000989653	0.01582
0.00627	0.02006	0.00143	0.00679	0.01177	0.0011	0.00212	0.03351	0.03496	0.00211	0.01586	0.03221	0.00164	0.01193	0.03073	0.00145	0.001	0.01545
0.00633	0.02061	0.00144	0.00685	0.01214	0.00112	0.00218	0.03412	0.03423	0.00217	0.01642	0.03349	0.00167	0.0122	0.03164	0.00151	0.00106	0.01582
0.00656	0.02061	0.00149	0.00716	0.01195	0.00114	0.00223	0.03472	0.03459	0.00218	0.01651	0.03386	0.00168	0.01228	0.03276	0.00152	0.00107	0.01619
0.00674	0.02152	0.00151	0.00729	0.01234	0.00119	0.00237	0.03625	0.03478	0.00221	0.01679	0.03423	0.00174	0.01281	0.03368	0.00155	0.00111	0.01729
0.00692	0.02227	0.00154	0.00748	0.01289	0.00121	0.00243	0.03686	0.03569	0.00225	0.01716	0.03404	0.00177	0.01308	0.03496	0.00159	0.00115	0.01747
0.00715	0.02319	0.00158	0.00773	0.0138	0.00123	0.00248	0.03747	0.03551	0.00226	0.01725	0.03533	0.0018	0.01334	0.03588	0.0016	0.00116	0.01766
0.00721	0.02374	0.00159	0.00779	0.01417	0.00128	0.00263	0.03899	0.03569	0.00229	0.01753	0.03551	0.00185	0.01379	0.03533	0.00165	0.00122	0.01784
0.00751	0.02392	0.00163	0.00805	0.01454	0.0013	0.00268	0.0396	0.03496	0.00233	0.0179	0.03626	0.00186	0.01388	0.03606	0.00167	0.00124	0.01784
0.00763	0.02429	0.00167	0.00831	0.01417	0.00132	0.00274	0.04021	0.03533	0.00235	0.01809	0.03681	0.0019	0.01423	0.03754	0.0017	0.00127	0.01822
0.00775	0.02521	0.00169	0.00843	0.01509	0.00136	0.00286	0.04143	0.03533	0.00239	0.01847	0.03681	0.00195	0.01468	0.03883	0.00174	0.00132	0.01914
0.00806	0.02539	0.00173	0.00869	0.01545	0.00138	0.00292	0.04204	0.03569	0.00242	0.01875	0.03699	0.00198	0.01496	0.03975	0.00176	0.00134	0.01896
0.00818	0.02594	0.00176	0.00889	0.01582	0.00142	0.00304	0.04325	0.03569	0.00243	0.01884	0.03791	0.002	0.01514	0.04048	0.00178	0.00137	0.01951
0.0083	0.02668	0.00177	0.00896	0.01619	0.00145	0.00313	0.04417	0.03589	0.00248	0.01932	0.03883	0.00206	0.01568	0.04048	0.00184	0.00144	0.01914
0.00855	0.02668	0.00181	0.00922	0.01601	0.00146	0.00316	0.04447	0.03496	0.0025	0.01951	0.03901	0.00207	0.01577	0.04178	0.00185	0.00145	0.01969
0.00868	0.02668	0.00184	0.00942	0.01619	0.00152	0.00334	0.0463	0.03569	0.00253	0.01979	0.03919	0.00212	0.01623	0.0427	0.00187	0.00147	0.02061
0.00886	0.02706	0.00185	0.00948	0.01712	0.00154	0.0034	0.04691	0.03569	0.00258	0.02027	0.03993	0.00215	0.01651	0.0438	0.00192	0.00153	0.02116
0.00912	0.02889	0.00191	0.00988	0.0173	0.00156	0.00346	0.04752	0.03569	0.00259	0.02037	0.03975	0.00216	0.0166	0.04471	0.00193	0.00155	0.02152
0.00924	0.02963	0.00192	0.00995	0.01767	0.0016	0.00359	0.04874	0.03608	0.00261	0.02056	0.04086	0.00223	0.01724	0.04581	0.00196	0.00158	0.02152
0.00943	0.02999	0.00193	0.01002	0.01767	0.00163	0.00368	0.04965	0.03608	0.00266	0.02104	0.04104	0.00225	0.01743	0.04581	0.002	0.00163	0.02061
0.00969	0.02999	0.00199	0.01042	0.0173	0.00164	0.00371	0.04996	0.03569	0.00268	0.02123	0.0427	0.00228	0.01771	0.04693	0.00202	0.00166	0.02152
0.00982	0.02981	0.002	0.01049	0.0173	0.00169	0.00387	0.05148	0.03608	0.0027	0.02142	0.04306	0.00233	0.01817	0.04785	0.00204	0.00168	0.02207
0.00995	0.03054	0.00203	0.0107	0.01767	0.00171	0.00394	0.05209	0.03626	0.00275	0.02191	0.04343	0.00234	0.01827	0.04895	0.0021	0.00176	0.02244
0.01027	0.03184	0.00207	0.01097	0.01749	0.00172	0.00397	0.05239	0.03736	0.00276	0.02201	0.04306	0.00238	0.01864	0.04986	0.00211	0.00177	0.02282
0.01034	0.03239	0.00209	0.01111	0.01785	0.00178	0.00416	0.05422	0.03718	0.00279	0.0223	0.04416	0.00245	0.0193	0.05078	0.00214	0.00181	0.02319
0.0106	0.03239	0.00211	0.01125	0.01785	0.00179	0.0042	0.05452	0.03699	0.00283	0.02269	0.04416	0.00246	0.0194	0.05042	0.00218	0.00186	0.02226
0.01079	0.03313	0.00217	0.01166	0.01767	0.00182	0.00429	0.05544	0.03644	0.00284	0.02279	0.04565	0.00247	0.01949	0.05171	0.0022	0.00189	0.02319
0.01086	0.03331	0.00218	0.01173	0.01749	0.00186	0.00443	0.05666	0.03754	0.00288	0.02318	0.04546	0.00254	0.02015	0.0519	0.00222	0.00191	0.02337
0.01126	0.03404	0.00221	0.01194	0.01712	0.00187	0.00446	0.05696	0.03736	0.00291	0.02347	0.04638	0.00255	0.02025	0.05337	0.00226	0.00197	0.02411
0.01139	0.03423	0.00225	0.01222	0.01767	0.00191	0.00459	0.05818	0.03736	0.00292	0.02357	0.0462	0.00259	0.02063	0.05465	0.00228	0.00199	0.02447
0.01152	0.03514	0.00226	0.01229	0.01841	0.00194	0.00469	0.05909	0.03754	0.00297	0.02406	0.04675	0.00263	0.02101	0.05538	0.00232	0.00205	0.02484
0.01179	0.03533	0.00231	0.01265	0.01822	0.00197	0.0048	0.06001	0.03809	0.00301	0.02446	0.0473	0.00264	0.02111	0.05557	0.00235	0.00209	0.02411
0.01199	0.03588	0.00233	0.01279	0.01785	0.00201	0.00493	0.06123	0.03791	0.00302	0.02456	0.0484	0.0027	0.02168	0.05668	0.00237	0.00212	0.02502
0.01206	0.03569	0.00235	0.01293	0.01785	0.00204	0.00504	0.06214	0.03809	0.00306	0.02495	0.04876	0.00273	0.02197	0.0576	0.00242	0.00218	0.02539
0.01247	0.03644	0.0024	0.01329	0.01767	0.00205	0.00507	0.06244	0.03773	0.00309	0.02525	0.04931	0.00275	0.02217	0.05907	0.00243	0.0022	0.02539
0.01254	0.03681	0.00242	0.01343	0.01785	0.00209	0.00521	0.06366	0.03864	0.0031	0.02535	0.04931	0.0028	0.02265	0.05925	0.00246	0.00224	0.02594
0.01274	0.03773	0.00244	0.01358	0.01841	0.00212	0.00531	0.06458	0.03919	0.00316	0.02595	0.0495	0.00283	0.02294	0.06017	0.0025	0.00229	0.02631
0.01302	0.03791	0.0025	0.01401	0.01841	0.00213	0.00535	0.06488	0.03938	0.00317	0.02605	0.05005	0.00285	0.02313	0.06092	0.00251	0.00231	0.02539
0.01309	0.03809	0.00251	0.01409	0.01804	0.00219	0.00556	0.06671	0.03828	0.00319	0.02625	0.05116	0.0029	0.02362	0.06147	0.00254	0.00235	0.02594
0.01329	0.03864	0.00253	0.01423	0.01749	0.0022	0.0056	0.06701	0.03883	0.00324	0.02676	0.05171	0.00294	0.02401	0.06238	0.00259	0.00242	0.02649
0.01357	0.03901	0.00258	0.0146	0.01749	0.00222	0.00567	0.06762	0.03846	0.00325	0.02686	0.05263	0.00296	0.02421	0.06385	0.00261	0.00245	0.02741
0.01364	0.03956	0.00258	0.0146	0.01804	0.00227	0.00585	0.06915	0.03919	0.00328	0.02716	0.05245	0.00302	0.0248	0.06459	0.00262	0.00246	0.02686
0.01385	0.04011	0.00261	0.01482	0.01841	0.00229	0.00592	0.06975	0.03956	0.00332	0.02756	0.05263	0.00303	0.0249	0.06515	0.00268	0.00255	0.02668
0.01427	0.04085	0.00266	0.01519	0.01822	0.00231	0.00599	0.07036	0.03975	0.00334	0.02776	0.05355	0.00307	0.02529	0.06589	0.00269	0.00257	0.02668
0.01434	0.04141	0.00268	0.01533	0.01804	0.00235	0.00614	0.07158	0.03846	0.00336	0.02797	0.05447	0.00311	0.02568	0.0668	0.00272	0.00261	0.02741
0.01455	0.04178	0.0027	0.01548	0.01804	0.00237	0.00621	0.07219	0.03919	0.00342	0.02858	0.0554	0.00314	0.02598	0.06735	0.00276	0.00267	0.02797
0.01484	0.04251	0.00275	0.01586	0.01804	0.0024	0.00632	0.0731	0.03956	0.00342	0.02858	0.0554	0.00316	0.02618	0.069	0.00277	0.00268	0.02816
0.01491	0.0427	0.00276	0.01593	0.01877	0.00244	0.00647	0.07432	0.04068	0.00346	0.02899	0.05465	0.00322	0.02678	0.06955	0.00281	0.00274	0.02834
0.01519	0.04325	0.0028	0.01623	0.01896	0.00246	0.00654	0.07493	0.04049	0.0035	0.02939	0.05522	0.00323	0.02688	0.07012	0.00284	0.00279	0.02871
0.01541	0.04398	0.00284	0.01653	0.01822	0.00249	0.00665	0.07585	0.0403	0.00352	0.0296	0.05632	0.00326	0.02718	0.07049	0.00287	0.00283	0.02871
0.01562	0.04435	0.00286	0.01668	0.01785	0.00253	0.0068	0.07706	0.03975	0.00356	0.03001	0.05778	0.00331	0.02768	0.07104	0.00291	0.00289	0.02889
0.01591	0.04435	0.0029	0.01699	0.01749	0.00255	0.00688	0.07767	0.04049	0.00358	0.03021	0.05797	0.00332	0.02778	0.07214	0.00292	0.00291	0.02963
0.01599	0.04435	0.00292	0.01714	0.01767	0.00259	0.00703	0.07889	0.04086	0.0036	0.03042	0.0587	0.00337	0.02828	0.07305	0.00295	0.00295	0.03036
0.0162	0.04526	0.00294	0.01729	0.01785	0.00262	0.00714	0.07981	0.04141	0.00365	0.03094	0.05852	0.00342	0.02878	0.07397	0.00301	0.00304	0.03054
0.0165	0.04601	0.00299	0.01767	0.01822	0.00263	0.00718	0.08011	0.04104	0.00367	0.03114	0.05888	0.00344	0.02898	0.07472	0.00302	0.00306	0.03073
0.01664	0.04693	0.00301	0.01783	0.01804	0.00268	0.00737	0.08163	0.04104	0.00368	0.03125	0.05945	0.00349	0.02949	0.07509	0.00303	0.00308	0.02981
0.01679	0.04693	0.00302	0.0179	0.01822	0.0027	0.00745	0.08224	0.04086	0.00374	0.03187	0.06018	0.00352	0.02979	0.07601	0.00309	0.00317	0.03091
0.01716	0.04656	0.00308	0.01837	0.01804	0.00273	0.00756	0.08316	0.04086	0.00375	0.03197	0.06037	0.00353	0.02989	0.07637	0.0031	0.00318	0.03109
0.01723	0.04693	0.00309	0.01844	0.01804	0.00277	0.00772	0.08438	0.04141	0.00378	0.03228	0.06128	0.0036	0.0306	0.07839	0.00313	0.00323	0.03201
0.01745	0.04748	0.00312	0.01868	0.01841	0.00278	0.00776	0.08468	0.04196	0.00383	0.03281	0.06073	0.00362	0.03081	0.07876	0.00317	0.0033	0.03239
0.01782	0.04785	0.00317	0.01906	0.01877	0.00281	0.00788	0.08559	0.04178	0.00385	0.03301	0.06147	0.00363	0.03091	0.07969	0.00319	0.00333	0.03221
0.01797	0.04876	0.00319	0.01922	0.01841	0.00286	0.00807	0.08712	0.04141	0.00386	0.03312	0.06257	0.0037	0.03163	0.07987	0.00321	0.00336	0.03109
0.01812	0.0495	0.0032	0.0193	0.01749	0.00288	0.00815	0.08773	0.04123	0.00391	0.03364	0.06349	0.00371	0.03173	0.08024	0.00325	0.00342	0.03183
0.01842	0.04913	0.00325	0.01969	0.0173	0.00289	0.00819	0.08803	0.04196	0.00393	0.03385	0.06367	0.00374	0.03204	0.08152	0.00327	0.00345	0.03239
0.01857	0.05005	0.00327	0.01985	0.01749	0.00295	0.00843	0.08986	0.04178	0.00396	0.03417	0.06404	0.00379	0.03255	0.08299	0.0033	0.0035	0.03368
0.01887	0.05025	0.0033	0.02008	0.01822	0.00296	0.00847	0.09016	0.0427	0.004	0.03459	0.06404	0.0038	0.03265	0.08354	0.00335	0.00358	0.03276
0.0191	0.05025	0.00334	0.0204	0.01841	0.00299	0.00859	0.09108	0.0427	0.00401	0.03469	0.06442	0.00384	0.03306	0.08411	0.00336	0.0036	0.03239
0.01917	0.05043	0.00335	0.02048	0.01841	0.00303	0.00875	0.09229	0.0427	0.00405	0.03512	0.0646	0.00391	0.03379	0.08429	0.00341	0.00368	0.03221
0.01963	0.05171	0.00339	0.0208	0.01804	0.00304	0.00879	0.0926	0.04196	0.00408	0.03543	0.0657	0.00392	0.03389	0.08521	0.00343	0.00372	0.03313
0.0197	0.0519	0.00342	0.02104	0.01767	0.00308	0.00895	0.09382	0.04251	0.00409	0.03554	0.0668	0.00395	0.0342	0.08649	0.00345	0.00375	0.03349
0.01993	0.05245	0.00343	0.02112	0.01749	0.00311	0.00908	0.09473	0.0427	0.00415	0.03618	0.06644	0.004	0.03472	0.08741	0.00349	0.00382	0.03386
0.02024	0.05282	0.00349	0.0216	0.01859	0.00312	0.00912	0.09504	0.04343	0.00418	0.03649	0.06662	0.00401	0.03483	0.08834	0.00352	0.00387	0.03386
0.02032	0.05373	0.0035	0.02168	0.01841	0.00318	0.00936	0.09686	0.04343	0.00419	0.0366	0.06809	0.00406	0.03535	0.08889	0.00353	0.00388	0.03404
0.02055	0.0541	0.00353	0.02192	0.01785	0.00319	0.0094	0.09717	0.04361	0.00423	0.03703	0.06827	0.00409	0.03566	0.08908	0.00358	0.00397	0.03404
0.02093	0.05392	0.00357	0.02224	0.01749	0.00322	0.00953	0.09808	0.04306	0.00426	0.03735	0.06884	0.00412	0.03597	0.08999	0.0036	0.004	0.03441
0.02109	0.05392	0.0036	0.02248	0.01767	0.00326	0.00969	0.0993	0.0438	0.00427	0.03745	0.0692	0.00417	0.0365	0.09073	0.00363	0.00405	0.03496
0.02117	0.05483	0.00361	0.02256	0.01749	0.00329	0.00982	0.10021	0.04343	0.00433	0.0381	0.06957	0.00419	0.03671	0.09238	0.00367	0.00412	0.03514
0.02163	0.0554	0.00367	0.02305	0.01822	0.0033	0.00986	0.10052	0.04435	0.00434	0.0382	0.0703	0.00421	0.03692	0.09331	0.00368	0.00414	0.03569
0.02171	0.05613	0.00368	0.02313	0.01841	0.00336	0.01011	0.10235	0.04361	0.00435	0.03831	0.07104	0.00427	0.03755	0.09368	0.00371	0.00419	0.03551
0.02194	0.05668	0.00369	0.02321	0.01841	0.00337	0.01015	0.10265	0.04453	0.00441	0.03896	0.07122	0.00429	0.03776	0.09404	0.00376	0.00427	0.03514
0.02226	0.05632	0.00375	0.0237	0.01841	0.0034	0.01028	0.10357	0.04435	0.00442	0.03906	0.07159	0.00432	0.03807	0.09459	0.00378	0.00431	0.03551
0.02234	0.05668	0.00376	0.02379	0.01822	0.00344	0.01045	0.10478	0.04453	0.00445	0.03939	0.07214	0.00438	0.03871	0.09551	0.00379	0.00433	0.03643
0.02257	0.05687	0.00379	0.02403	0.01804	0.00346	0.01053	0.10539	0.0451	0.00451	0.04004	0.07287	0.0044	0.03892	0.09735	0.00385	0.00443	0.03681
0.02289	0.05778	0.00383	0.02436	0.01859	0.00348	0.01062	0.106	0.04546	0.00451	0.04004	0.07324	0.00442	0.03913	0.09753	0.00386	0.00445	0.03699
0.02313	0.0587	0.00385	0.02453	0.01877	0.00352	0.01079	0.10722	0.04471	0.00455	0.04047	0.0738	0.00448	0.03977	0.09828	0.00389	0.0045	0.03681
0.02336	0.0587	0.00387	0.02469	0.01859	0.00354	0.01088	0.10783	0.04453	0.00459	0.0409	0.07362	0.0045	0.03998	0.09883	0.00393	0.00457	0.03624
0.02352	0.05833	0.00393	0.02519	0.01859	0.00358	0.01105	0.10905	0.04416	0.0046	0.04101	0.07454	0.00453	0.0403	0.09956	0.00394	0.00459	0.03699
0.02376	0.05833	0.00393	0.02519	0.01804	0.00362	0.01122	0.11027	0.04471	0.00463	0.04134	0.07472	0.00457	0.04073	0.09993	0.00398	0.00466	0.03681
0.02408	0.05943	0.00397	0.02552	0.01804	0.00363	0.01126	0.11057	0.04528	0.00467	0.04177	0.07564	0.0046	0.04105	0.10158	0.00401	0.00471	0.03754
0.02432	0.05982	0.004	0.02577	0.01877	0.00366	0.01139	0.11148	0.04583	0.00468	0.04188	0.07637	0.00463	0.04137	0.10233	0.00404	0.00477	0.03773
0.0244	0.06073	0.00402	0.02594	0.01877	0.0037	0.01157	0.1127	0.04601	0.00473	0.04243	0.07692	0.00468	0.04191	0.10306	0.00408	0.00484	0.03828
0.02489	0.06092	0.00407	0.02636	0.01785	0.00372	0.01166	0.11331	0.04565	0.00475	0.04265	0.07711	0.00469	0.04201	0.10325	0.00409	0.00486	0.03736
0.02497	0.06147	0.00409	0.02653	0.01804	0.00376	0.01183	0.11453	0.04565	0.00477	0.04287	0.07784	0.00474	0.04255	0.10398	0.00412	0.00491	0.03828
0.02521	0.06055	0.00411	0.0267	0.01859	0.00379	0.01196	0.11544	0.04601	0.00482	0.04341	0.07729	0.00477	0.04287	0.1049	0.00416	0.00499	0.03901
0.02553	0.06147	0.00416	0.02712	0.01896	0.0038	0.01201	0.11575	0.0462	0.00484	0.04363	0.07802	0.00481	0.0433	0.10655	0.00419	0.00504	0.03919
0.0257	0.0622	0.00418	0.02729	0.01951	0.00385	0.01223	0.11727	0.04656	0.00486	0.04385	0.07859	0.00486	0.04384	0.10655	0.0042	0.00506	0.03975
0.02586	0.06312	0.00419	0.02737	0.01914	0.00387	0.01232	0.11788	0.04693	0.0049	0.04429	0.07932	0.00489	0.04417	0.1073	0.00426	0.00517	0.03993
0.02619	0.0633	0.00424	0.0278	0.01969	0.0039	0.01245	0.1188	0.04638	0.00492	0.04451	0.07969	0.0049	0.04428	0.10821	0.00427	0.00519	0.03938
0.02635	0.06294	0.00426	0.02797	0.01951	0.00394	0.01263	0.12001	0.04638	0.00495	0.04484	0.08061	0.00496	0.04493	0.10876	0.0043	0.00524	0.03956
0.0266	0.06294	0.00427	0.02805	0.02024	0.00395	0.01267	0.12032	0.04656	0.005	0.0454	0.08097	0.00498	0.04514	0.10968	0.00434	0.00532	0.03938
0.02701	0.06367	0.00433	0.02856	0.02042	0.00398	0.01281	0.12123	0.04675	0.00501	0.04551	0.08152	0.005	0.04536	0.1106	0.00435	0.00534	0.04085
0.02709	0.06404	0.00434	0.02865	0.02134	0.00403	0.01303	0.12275	0.04693	0.00503	0.04573	0.08189	0.00507	0.04612	0.11097	0.00438	0.00539	0.04085
0.02734	0.06497	0.00437	0.02891	0.02116	0.00405	0.01312	0.12336	0.0473	0.00508	0.04628	0.08207	0.00508	0.04623	0.1119	0.00442	0.00547	0.04103
0.02767	0.06515	0.00442	0.02933	0.02154	0.00406	0.01317	0.12367	0.04748	0.0051	0.04651	0.08301	0.00511	0.04656	0.11226	0.00444	0.00551	0.04066
0.02783	0.06589	0.00442	0.02933	0.02209	0.00412	0.01344	0.1255	0.04766	0.00512	0.04673	0.08337	0.00516	0.0471	0.11263	0.00448	0.00558	0.04103
0.02816	0.06534	0.00446	0.02968	0.02209	0.00413	0.01349	0.1258	0.04766	0.00517	0.04728	0.08374	0.00517	0.04721	0.11355	0.00451	0.00564	0.04066
0.02841	0.0657	0.00451	0.03011	0.02209	0.00416	0.01363	0.12671	0.0473	0.00518	0.0474	0.08429	0.00521	0.04765	0.11465	0.00453	0.00568	0.04178
0.0285	0.06625	0.00452	0.0302	0.02319	0.0042	0.01381	0.12793	0.04803	0.00522	0.04784	0.08429	0.00525	0.04809	0.11612	0.00456	0.00574	0.04215
0.02892	0.06717	0.00455	0.03046	0.02429	0.00421	0.01385	0.12824	0.04821	0.00526	0.04829	0.08429	0.00529	0.04853	0.11705	0.0046	0.00581	0.04178
0.02908	0.06717	0.00459	0.03081	0.02447	0.00425	0.01404	0.12946	0.04858	0.00528	0.04851	0.08502	0.00532	0.04886	0.11742	0.00462	0.00585	0.04121
0.02933	0.0679	0.0046	0.03089	0.02447	0.00428	0.01418	0.13037	0.0484	0.00532	0.04896	0.08631	0.00537	0.04941	0.1176	0.00466	0.00593	0.04196
0.02967	0.06772	0.00464	0.03124	0.02447	0.00429	0.01422	0.13067	0.0484	0.00534	0.04919	0.08686	0.00538	0.04952	0.1187	0.00468	0.00597	0.04251
0.02976	0.06845	0.00467	0.0315	0.02484	0.00435	0.0145	0.1325	0.04803	0.00536	0.04941	0.08761	0.00543	0.05007	0.12017	0.0047	0.00601	0.04325
0.03001	0.06864	0.00468	0.03159	0.02539	0.00436	0.01455	0.13281	0.04895	0.0054	0.04986	0.08723	0.00546	0.0504	0.12054	0.00475	0.0061	0.04361
0.03035	0.06939	0.00474	0.03212	0.02612	0.00439	0.01469	0.13372	0.04895	0.00543	0.0502	0.08816	0.00548	0.05063	0.12128	0.00477	0.00614	0.04288
0.0306	0.06975	0.00475	0.03221	0.02651	0.00443	0.01488	0.13494	0.04913	0.00544	0.05031	0.08852	0.00553	0.05118	0.12092	0.00478	0.00616	0.04343
0.03069	0.06957	0.00478	0.03247	0.02651	0.00446	0.01502	0.13585	0.04931	0.0055	0.05099	0.08908	0.00556	0.05151	0.12165	0.00484	0.00628	0.04306
0.0312	0.06994	0.00484	0.033	0.02687	0.00447	0.01506	0.13616	0.04895	0.00551	0.0511	0.08963	0.00558	0.05173	0.12294	0.00485	0.0063	0.04343
0.03128	0.07067	0.00485	0.03309	0.02687	0.00453	0.01535	0.13798	0.04895	0.00552	0.05121	0.09054	0.00564	0.0524	0.12367	0.00488	0.00636	0.04435
0.03154	0.07067	0.00486	0.03318	0.02761	0.00454	0.01539	0.13829	0.0497	0.00558	0.05189	0.08999	0.00566	0.05262	0.12495	0.00492	0.00644	0.04453
0.03188	0.07122	0.00492	0.03371	0.02889	0.00456	0.01549	0.1389	0.04988	0.00559	0.05201	0.09036	0.00569	0.05296	0.1257	0.00493	0.00646	0.04453
0.03197	0.0714	0.00493	0.0338	0.02944	0.00461	0.01573	0.14042	0.0497	0.00562	0.05235	0.09091	0.00573	0.0534	0.12532	0.00496	0.00652	0.04416
0.03231	0.07232	0.00495	0.03397	0.02944	0.00462	0.01578	0.14073	0.0497	0.00566	0.0528	0.09201	0.00577	0.05385	0.12625	0.00501	0.00662	0.04453
0.03257	0.07177	0.005	0.03442	0.02944	0.00465	0.01592	0.14164	0.05025	0.00567	0.05292	0.09276	0.00579	0.05407	0.12735	0.00503	0.00666	0.04526
0.03266	0.07214	0.00501	0.03451	0.02944	0.00469	0.01611	0.14286	0.05006	0.00572	0.05348	0.09276	0.00585	0.05475	0.12864	0.00506	0.00672	0.04581
0.03309	0.07232	0.00504	0.03478	0.03018	0.00471	0.01621	0.14347	0.05006	0.00576	0.05394	0.09276	0.00586	0.05486	0.12919	0.0051	0.0068	0.04581
0.03326	0.07324	0.00508	0.03514	0.03092	0.00475	0.0164	0.14469	0.05043	0.00576	0.05394	0.09368	0.0059	0.05531	0.1301	0.00511	0.00682	0.04581
0.03352	0.07362	0.0051	0.03531	0.03148	0.00478	0.01654	0.1456	0.05043	0.0058	0.0544	0.09423	0.00594	0.05576	0.1301	0.00515	0.0069	0.04508
0.03387	0.07435	0.00514	0.03567	0.03054	0.00479	0.01659	0.1459	0.05025	0.00584	0.05485	0.09496	0.00597	0.05609	0.13067	0.00518	0.00697	0.04581
0.03413	0.07399	0.00517	0.03594	0.03111	0.00484	0.01683	0.14743	0.0497	0.00585	0.05497	0.09588	0.00599	0.05632	0.13122	0.00519	0.00699	0.04545
0.03422	0.07454	0.00518	0.03603	0.03166	0.00487	0.01698	0.14834	0.0508	0.00589	0.05543	0.09588	0.00605	0.057	0.1325	0.00525	0.00711	0.04656
0.03474	0.07472	0.00523	0.03649	0.03276	0.00489	0.01708	0.14895	0.05135	0.00592	0.05577	0.09551	0.00606	0.05711	0.13342	0.00526	0.00713	0.04675
0.03483	0.07527	0.00526	0.03676	0.03294	0.00493	0.01727	0.15017	0.05061	0.00594	0.056	0.09624	0.00611	0.05767	0.13416	0.00529	0.00719	0.04656
0.035	0.07564	0.00528	0.03694	0.03386	0.00495	0.01737	0.15078	0.05061	0.00599	0.05658	0.09681	0.00615	0.05813	0.13397	0.00533	0.00728	0.04563
0.03544	0.07619	0.00532	0.0373	0.03368	0.00497	0.01747	0.15139	0.0508	0.006	0.05669	0.09791	0.00618	0.05847	0.1349	0.00534	0.0073	0.04638
0.03553	0.07601	0.00534	0.03748	0.03404	0.00502	0.01772	0.15291	0.0508	0.00602	0.05692	0.09828	0.00622	0.05892	0.13619	0.00537	0.00736	0.04675
0.0358	0.07637	0.00536	0.03767	0.03423	0.00504	0.01781	0.15352	0.05153	0.00607	0.0575	0.09828	0.00625	0.05926	0.13711	0.00543	0.00748	0.0473
0.03615	0.07656	0.00541	0.03812	0.03496	0.00505	0.01786	0.15382	0.05226	0.00609	0.05773	0.09846	0.00627	0.05949	0.13821	0.00544	0.00751	0.04748
0.03633	0.07784	0.00543	0.03831	0.03589	0.00511	0.01816	0.15565	0.05245	0.00611	0.05796	0.09883	0.00633	0.06017	0.13876	0.00545	0.00753	0.0473
0.03668	0.07784	0.00545	0.03849	0.03663	0.00512	0.01821	0.15596	0.05263	0.00617	0.05866	0.09975	0.00635	0.0604	0.13894	0.00551	0.00765	0.0473
0.03704	0.07766	0.0055	0.03895	0.03608	0.00515	0.01836	0.15687	0.05245	0.00618	0.05877	0.10011	0.00638	0.06074	0.13949	0.00552	0.00767	0.0473
0.03712	0.07784	0.00551	0.03904	0.03681	0.00519	0.01856	0.15809	0.05226	0.0062	0.059	0.10066	0.00643	0.06131	0.14024	0.00555	0.00774	0.0484
0.03739	0.07802	0.00554	0.03931	0.03681	0.0052	0.01861	0.15839	0.05263	0.00625	0.05958	0.10121	0.00645	0.06154	0.14097	0.00559	0.00782	0.04876
0.03775	0.07877	0.00558	0.03968	0.03773	0.00523	0.01876	0.15931	0.05337	0.00627	0.05982	0.10159	0.00648	0.06188	0.14207	0.00561	0.00787	0.0495
0.03793	0.08006	0.00559	0.03977	0.03791	0.00528	0.01901	0.16083	0.053	0.00629	0.06005	0.10178	0.00653	0.06245	0.14226	0.00565	0.00795	0.04876
0.03829	0.08024	0.00563	0.04014	0.03809	0.0053	0.01911	0.16144	0.05282	0.00633	0.06051	0.1027	0.00654	0.06257	0.14226	0.00567	0.00799	0.04858
0.03846	0.08079	0.00567	0.04051	0.03828	0.00533	0.01926	0.16235	0.05245	0.00635	0.06075	0.10306	0.00658	0.06303	0.14336	0.00569	0.00804	0.04931
0.03864	0.08061	0.00567	0.04051	0.03938	0.00537	0.01946	0.16357	0.05282	0.00639	0.06121	0.10325	0.00663	0.0636	0.14466	0.00573	0.00812	0.04931
0.03909	0.08042	0.00572	0.04098	0.03956	0.00538	0.01951	0.16388	0.05355	0.00642	0.06156	0.10343	0.00666	0.06395	0.14594	0.00576	0.00819	0.04986
0.03927	0.08097	0.00576	0.04135	0.03993	0.00542	0.01972	0.16509	0.05337	0.00643	0.06168	0.10416	0.00669	0.06429	0.14686	0.00578	0.00823	0.04968
0.03946	0.08134	0.00577	0.04144	0.04068	0.00545	0.01987	0.16601	0.05355	0.00649	0.06238	0.1049	0.00674	0.06487	0.14741	0.00583	0.00834	0.0495
0.03991	0.08244	0.00581	0.04182	0.04141	0.00546	0.01992	0.16631	0.05355	0.0065	0.0625	0.10526	0.00675	0.06498	0.14741	0.00584	0.00836	0.05042
0.04	0.08262	0.00584	0.0421	0.04086	0.00552	0.02023	0.16814	0.05373	0.00653	0.06285	0.1062	0.0068	0.06556	0.14814	0.00587	0.00843	0.0506
0.04027	0.08189	0.00585	0.04219	0.04178	0.00553	0.02028	0.16844	0.05392	0.00657	0.06332	0.10638	0.00683	0.06591	0.14833	0.00592	0.00854	0.05042
0.04072	0.08226	0.00591	0.04275	0.04215	0.00556	0.02043	0.16936	0.0543	0.0066	0.06367	0.10711	0.00684	0.06602	0.14944	0.00594	0.00858	0.05098
0.04091	0.08301	0.00592	0.04285	0.04306	0.0056	0.02064	0.17058	0.05466	0.00661	0.06379	0.10785	0.00689	0.0666	0.14981	0.00595	0.0086	0.05135
0.041	0.08411	0.00594	0.04303	0.04306	0.00561	0.02069	0.17088	0.05448	0.00666	0.06438	0.10748	0.00693	0.06706	0.15091	0.006	0.00871	0.05116
0.04145	0.08392	0.00599	0.0435	0.04306	0.00564	0.02084	0.1718	0.0543	0.00668	0.06462	0.10785	0.00695	0.0673	0.15146	0.00602	0.00876	0.0506
0.04164	0.08429	0.006	0.0436	0.04361	0.0057	0.02115	0.17362	0.05466	0.00669	0.06473	0.10931	0.00701	0.06799	0.15219	0.00605	0.00883	0.05135
0.04191	0.08356	0.00603	0.04388	0.04453	0.00571	0.02121	0.17393	0.05466	0.00675	0.06544	0.10968	0.00702	0.06811	0.15238	0.00609	0.00891	0.05171
0.04228	0.08392	0.00609	0.04445	0.04471	0.00572	0.02126	0.17423	0.05503	0.00676	0.06556	0.11042	0.00706	0.06857	0.15368	0.0061	0.00894	0.05263
0.04237	0.08484	0.0061	0.04454	0.04546	0.00578	0.02157	0.17606	0.05503	0.00679	0.06591	0.11098	0.0071	0.06904	0.15404	0.00613	0.009	0.05226
0.04274	0.08576	0.00613	0.04483	0.04601	0.00579	0.02162	0.17636	0.05558	0.00683	0.06639	0.1108	0.00713	0.06939	0.15533	0.00618	0.00912	0.05263
0.04302	0.08521	0.00617	0.04521	0.04601	0.00582	0.02178	0.17728	0.0554	0.00684	0.06651	0.11135	0.00715	0.06962	0.15551	0.0062	0.00916	0.053
0.04311	0.08649	0.00618	0.0453	0.04601	0.00586	0.02199	0.1785	0.05466	0.00688	0.06698	0.1119	0.00722	0.07044	0.15606	0.00622	0.00921	0.05337
0.04366	0.08631	0.00621	0.04559	0.04675	0.00588	0.02209	0.17911	0.05522	0.00693	0.06757	0.11171	0.00723	0.07056	0.15661	0.00627	0.00932	0.0541
0.04375	0.08612	0.00625	0.04597	0.04675	0.00592	0.0223	0.18032	0.05613	0.00694	0.06769	0.11263	0.00727	0.07102	0.15735	0.00628	0.00934	0.05355
0.04403	0.08668	0.00627	0.04616	0.04766	0.00594	0.02241	0.18093	0.05613	0.00697	0.06805	0.11337	0.00731	0.07149	0.15771	0.00632	0.00943	0.05355
0.0444	0.08723	0.00631	0.04654	0.04803	0.00596	0.02251	0.18154	0.0565	0.00701	0.06853	0.11318	0.00734	0.07184	0.15938	0.00635	0.0095	0.0541
0.0445	0.08761	0.00633	0.04673	0.04895	0.00601	0.02278	0.18307	0.0565	0.00702	0.06865	0.11392	0.00736	0.07208	0.15901	0.00636	0.00952	0.05502
0.04478	0.08871	0.00635	0.04692	0.04876	0.00604	0.02294	0.18398	0.05595	0.00706	0.06912	0.11465	0.00741	0.07266	0.15956	0.00642	0.00966	0.0541
0.04534	0.08779	0.0064	0.0474	0.04895	0.00605	0.02299	0.18428	0.05632	0.00709	0.06948	0.1154	0.00743	0.0729	0.16066	0.00643	0.00968	0.0552
0.04543	0.08816	0.00643	0.04769	0.04931	0.0061	0.02326	0.18581	0.05687	0.0071	0.0696	0.11613	0.00748	0.07349	0.16176	0.00646	0.00975	0.05577
0.04552	0.08889	0.00644	0.04779	0.04988	0.00612	0.02336	0.18642	0.05723	0.00716	0.07032	0.11595	0.00751	0.07384	0.16231	0.0065	0.00985	0.0552
0.04609	0.08926	0.00649	0.04827	0.05043	0.00614	0.02347	0.18703	0.05687	0.00717	0.07044	0.1165	0.00752	0.07396	0.16288	0.00651	0.00987	0.05502
0.04618	0.08963	0.00651	0.04846	0.05116	0.00619	0.02374	0.18855	0.05632	0.00719	0.07068	0.11668	0.00759	0.07478	0.16288	0.00654	0.00994	0.05502
0.04646	0.08999	0.00653	0.04865	0.05226	0.00621	0.02385	0.18916	0.05687	0.00724	0.07128	0.1176	0.0076	0.0749	0.16398	0.00658	0.01003	0.05538
0.04684	0.08999	0.00658	0.04914	0.05226	0.00622	0.0239	0.18946	0.05687	0.00726	0.07152	0.11833	0.00764	0.07537	0.16453	0.00661	0.0101	0.0552
0.04703	0.09054	0.0066	0.04933	0.0519	0.00627	0.02417	0.19098	0.0576	0.00728	0.07176	0.11907	0.00769	0.07597	0.16581	0.00662	0.01012	0.05613
0.0474	0.09073	0.00661	0.04943	0.05318	0.00629	0.02428	0.19159	0.05797	0.00734	0.07248	0.11852	0.00772	0.07632	0.16636	0.00668	0.01026	0.05705
0.04759	0.09128	0.00666	0.04991	0.05318	0.00632	0.02444	0.19251	0.0576	0.00735	0.0726	0.11888	0.00773	0.07644	0.16636	0.00669	0.01029	0.0565
0.04778	0.09221	0.00668	0.05011	0.0541	0.00636	0.02465	0.19373	0.0576	0.00737	0.07284	0.11962	0.00779	0.07715	0.16618	0.00672	0.01036	0.05632
0.04816	0.09201	0.00671	0.0504	0.0543	0.00637	0.02471	0.19403	0.05815	0.00742	0.07344	0.12018	0.00782	0.07751	0.16746	0.00676	0.01045	0.05705
0.04854	0.09164	0.00675	0.05079	0.05373	0.0064	0.02487	0.19494	0.05778	0.00743	0.07356	0.12165	0.00783	0.07763	0.16785	0.00677	0.01048	0.0576
0.04863	0.09239	0.00676	0.05089	0.05392	0.00645	0.02514	0.19647	0.05778	0.00746	0.07392	0.12202	0.0079	0.07846	0.16895	0.00682	0.01059	0.05815
0.04911	0.09221	0.0068	0.05128	0.05503	0.00647	0.02525	0.19708	0.05852	0.0075	0.07441	0.12165	0.00791	0.07858	0.1695	0.00684	0.01064	0.05833
0.0493	0.09349	0.00684	0.05167	0.05595	0.00649	0.02536	0.19769	0.05872	0.00752	0.07465	0.12183	0.00794	0.07893	0.17042	0.00686	0.01069	0.0587
0.04949	0.09368	0.00686	0.05187	0.05632	0.00654	0.02563	0.19921	0.05872	0.00756	0.07513	0.12257	0.00799	0.07953	0.17078	0.00691	0.01081	0.05797
0.04997	0.09368	0.0069	0.05226	0.05595	0.00655	0.02569	0.19951	0.05872	0.00759	0.0755	0.12275	0.008	0.07965	0.17133	0.00693	0.01086	0.05833
0.05016	0.09349	0.00693	0.05255	0.05632	0.00659	0.02591	0.20073	0.0589	0.0076	0.07562	0.12385	0.00805	0.08025	0.17188	0.00695	0.0109	0.05815
0.05026	0.09404	0.00694	0.05265	0.05723	0.00662	0.02607	0.20165	0.05963	0.00765	0.07623	0.12422	0.00811	0.08096	0.17245	0.00699	0.011	0.05943
0.05074	0.09404	0.00698	0.05305	0.05815	0.00663	0.02613	0.20195	0.05945	0.00768	0.07659	0.1244	0.00812	0.08108	0.173	0.00702	0.01107	0.05962
0.05093	0.09478	0.00701	0.05334	0.05833	0.00669	0.02646	0.20378	0.05963	0.0077	0.07683	0.12478	0.00817	0.08168	0.17392	0.00704	0.01112	0.0598
0.05122	0.09478	0.00702	0.05344	0.05908	0.0067	0.02651	0.20408	0.05908	0.00774	0.07732	0.12552	0.0082	0.08204	0.1741	0.00709	0.01124	0.05962
0.0516	0.09551	0.00708	0.05403	0.05797	0.00673	0.02668	0.205	0.05945	0.00776	0.07756	0.12607	0.00821	0.08216	0.1752	0.0071	0.01126	0.05998
0.0517	0.09514	0.00709	0.05413	0.0589	0.00677	0.0269	0.20621	0.05963	0.00778	0.07781	0.1268	0.00826	0.08276	0.1752	0.00712	0.01131	0.0611
0.05199	0.09533	0.0071	0.05423	0.06	0.00678	0.02696	0.20652	0.06092	0.00783	0.07842	0.12735	0.0083	0.08324	0.17593	0.00717	0.01143	0.0611
0.05247	0.09533	0.00716	0.05483	0.06073	0.00681	0.02712	0.20743	0.0611	0.00785	0.07866	0.12735	0.00831	0.08336	0.17723	0.00719	0.01148	0.06073
0.05267	0.09699	0.00717	0.05492	0.06092	0.00685	0.02735	0.20865	0.06092	0.00786	0.07878	0.12717	0.00838	0.0842	0.17723	0.00721	0.01153	0.06128
0.05286	0.09699	0.0072	0.05522	0.06165	0.00687	0.02746	0.20926	0.06018	0.00792	0.07952	0.1279	0.00839	0.08432	0.17705	0.00726	0.01165	0.06092
0.05335	0.09754	0.00726	0.05582	0.0611	0.00689	0.02757	0.20987	0.06	0.00793	0.07964	0.12845	0.00842	0.08468	0.17778	0.00727	0.01168	0.06128
0.05344	0.09754	0.00726	0.05582	0.06165	0.00695	0.02791	0.2117	0.06018	0.00796	0.08001	0.13012	0.00847	0.08529	0.17852	0.0073	0.01175	0.06202
0.05383	0.09773	0.00728	0.05602	0.06238	0.00696	0.02796	0.212	0.06073	0.008	0.0805	0.12994	0.00849	0.08553	0.1798	0.00734	0.01185	0.06275
0.05413	0.09809	0.00734	0.05662	0.06312	0.00699	0.02813	0.21292	0.06147	0.00801	0.08062	0.13012	0.00852	0.08589	0.18054	0.00737	0.01192	0.06275
0.05422	0.09883	0.00735	0.05672	0.0633	0.00703	0.02836	0.21413	0.06165	0.00805	0.08111	0.12975	0.00859	0.08673	0.1809	0.00739	0.01197	0.06275
0.05481	0.09919	0.00738	0.05702	0.06405	0.00704	0.02841	0.21444	0.06128	0.0081	0.08172	0.13085	0.0086	0.08686	0.1809	0.00743	0.01207	0.06312
0.05491	0.09919	0.00742	0.05742	0.06368	0.00709	0.02869	0.21596	0.06092	0.00811	0.08185	0.13122	0.00863	0.08722	0.18145	0.00745	0.01212	0.0633
0.0552	0.09919	0.00743	0.05752	0.06387	0.00711	0.02881	0.21657	0.06092	0.00815	0.08234	0.13232	0.00868	0.08782	0.18238	0.00749	0.01222	0.06349
0.05559	0.09919	0.00748	0.05802	0.0646	0.00714	0.02898	0.21748	0.06147	0.00818	0.08271	0.1325	0.00869	0.08795	0.18367	0.00752	0.01229	0.06349
0.05569	0.09956	0.0075	0.05822	0.0657	0.00718	0.0292	0.2187	0.0622	0.00819	0.08283	0.13287	0.00873	0.08843	0.18385	0.00753	0.01232	0.06367
0.05599	0.10066	0.00752	0.05843	0.0657	0.0072	0.02932	0.21931	0.06238	0.00823	0.08332	0.1325	0.00877	0.08892	0.18422	0.00759	0.01247	0.06385
0.05658	0.10159	0.00757	0.05893	0.0657	0.00722	0.02943	0.21992	0.06183	0.00826	0.0837	0.13361	0.0088	0.08928	0.18404	0.0076	0.01249	0.06367
0.05668	0.1014	0.00759	0.05913	0.06552	0.00726	0.02966	0.22114	0.06202	0.00827	0.08382	0.13454	0.00885	0.08989	0.18459	0.00761	0.01252	0.06459
0.05677	0.10103	0.00761	0.05933	0.0668	0.00729	0.02983	0.22205	0.06238	0.00833	0.08456	0.13509	0.00888	0.09025	0.18569	0.00767	0.01267	0.06515
0.05737	0.10121	0.00765	0.05974	0.06735	0.00731	0.02995	0.22266	0.06275	0.00834	0.08468	0.13527	0.0089	0.0905	0.18717	0.00768	0.0127	0.06589
0.05747	0.10196	0.00767	0.05994	0.06829	0.00736	0.03023	0.22419	0.06275	0.00836	0.08493	0.13545	0.00895	0.09111	0.18754	0.00771	0.01277	0.06589
0.05776	0.1027	0.0077	0.06024	0.06884	0.00737	0.03029	0.22449	0.06312	0.00841	0.08555	0.13564	0.00897	0.09135	0.18845	0.00775	0.01287	0.06534
0.05816	0.10251	0.00775	0.06075	0.0692	0.00739	0.0304	0.2251	0.06275	0.00843	0.0858	0.13656	0.00901	0.09184	0.18809	0.00776	0.0129	0.06515
0.05826	0.10325	0.00776	0.06085	0.0692	0.00744	0.03069	0.22662	0.06312	0.00845	0.08605	0.13711	0.00906	0.09245	0.18864	0.00779	0.01297	0.0657
0.05856	0.10288	0.00778	0.06106	0.06975	0.00746	0.03081	0.22723	0.06332	0.00849	0.08654	0.13747	0.00908	0.09269	0.18919	0.00785	0.01313	0.06625
0.05896	0.10343	0.00783	0.06157	0.06975	0.00748	0.03092	0.22784	0.06387	0.00851	0.08679	0.13839	0.0091	0.09294	0.19065	0.00786	0.01315	0.06662
0.05926	0.10416	0.00785	0.06177	0.07104	0.00753	0.03121	0.22936	0.06423	0.00854	0.08717	0.13877	0.00916	0.09367	0.19104	0.00789	0.01323	0.06662
0.05955	0.10435	0.00787	0.06197	0.07122	0.00754	0.03127	0.22967	0.06405	0.00859	0.08779	0.13839	0.00918	0.09392	0.19177	0.00793	0.01333	0.06644
0.05995	0.10416	0.00792	0.06249	0.07122	0.00758	0.0315	0.23089	0.0635	0.0086	0.08791	0.13896	0.0092	0.09416	0.1914	0.00794	0.01336	0.06607
0.06005	0.10545	0.00793	0.06259	0.07122	0.00761	0.03168	0.2318	0.06442	0.00863	0.08829	0.13987	0.00927	0.09502	0.19214	0.00798	0.01346	0.06699
0.06046	0.10526	0.00797	0.063	0.07159	0.00762	0.03173	0.23211	0.06423	0.00867	0.08878	0.14024	0.00928	0.09514	0.19214	0.00801	0.01354	0.0679
0.06076	0.10545	0.008	0.06331	0.0714	0.00766	0.03197	0.23332	0.06497	0.00869	0.08903	0.14079	0.00931	0.09551	0.19269	0.00803	0.01359	0.0679
0.06096	0.10526	0.00801	0.06341	0.07289	0.00769	0.03214	0.23424	0.0646	0.00873	0.08953	0.14134	0.00936	0.09613	0.19342	0.00808	0.01372	0.06717
0.06146	0.1062	0.00807	0.06402	0.07325	0.00772	0.03232	0.23515	0.06442	0.00876	0.08991	0.14152	0.00937	0.09625	0.19434	0.0081	0.01377	0.06772
0.06166	0.10675	0.00808	0.06413	0.07399	0.00776	0.03255	0.23637	0.06442	0.00877	0.09003	0.14226	0.00942	0.09687	0.19452	0.00812	0.01382	0.06772
0.06176	0.10748	0.00811	0.06444	0.07362	0.00779	0.03273	0.23728	0.06478	0.00882	0.09066	0.14226	0.00945	0.09724	0.19471	0.00816	0.01393	0.06809
0.06227	0.10711	0.00815	0.06485	0.07399	0.0078	0.03279	0.23759	0.06478	0.00884	0.09091	0.14374	0.00949	0.09773	0.19564	0.00818	0.01398	0.06827
0.06247	0.10748	0.00818	0.06516	0.07454	0.00784	0.03302	0.23881	0.06589	0.00887	0.09129	0.14392	0.00954	0.09835	0.19637	0.00821	0.01406	0.06864
0.06277	0.10748	0.00819	0.06526	0.07564	0.00787	0.0332	0.23972	0.06607	0.00891	0.09179	0.14392	0.00957	0.09872	0.19729	0.00826	0.01419	0.06845
0.06318	0.10858	0.00825	0.06588	0.07545	0.00788	0.03326	0.24002	0.06607	0.00892	0.09191	0.14484	0.00958	0.09884	0.19747	0.00827	0.01421	0.06864
0.06338	0.10895	0.00826	0.06599	0.07582	0.00794	0.03361	0.24185	0.0657	0.00895	0.09229	0.14539	0.00963	0.09946	0.19711	0.00829	0.01426	0.06919
0.06368	0.10913	0.00827	0.06609	0.07601	0.00795	0.03367	0.24216	0.0657	0.009	0.09292	0.14521	0.00966	0.09983	0.19839	0.00834	0.0144	0.06957
0.06409	0.10876	0.00833	0.06671	0.07692	0.00798	0.03385	0.24307	0.06589	0.00902	0.09317	0.14612	0.00968	0.10008	0.19912	0.00836	0.01445	0.07012
0.06429	0.10931	0.00834	0.06682	0.07785	0.00802	0.03409	0.24429	0.06644	0.00903	0.0933	0.14759	0.00975	0.10095	0.19949	0.00838	0.0145	0.07049
0.0645	0.10913	0.00837	0.06713	0.07896	0.00803	0.03414	0.24459	0.06662	0.00909	0.09405	0.14723	0.00976	0.10107	0.20042	0.00843	0.01463	0.07067
0.06501	0.11005	0.00841	0.06754	0.07877	0.00806	0.03432	0.24551	0.06662	0.0091	0.09418	0.14704	0.00979	0.10144	0.20097	0.00844	0.01466	0.07067
0.06511	0.1106	0.00843	0.06775	0.07859	0.0081	0.03456	0.24673	0.06625	0.00913	0.09456	0.14759	0.00984	0.10206	0.20079	0.00847	0.01474	0.07104
0.06552	0.1108	0.00845	0.06796	0.07877	0.00813	0.03474	0.24764	0.06644	0.00917	0.09506	0.14816	0.00986	0.10231	0.20171	0.00851	0.01485	0.07104
0.06582	0.11023	0.00849	0.06838	0.07914	0.00816	0.03492	0.24855	0.0668	0.00918	0.09519	0.14926	0.00989	0.10268	0.20244	0.00852	0.01487	0.07177
0.06593	0.1106	0.00851	0.06859	0.08006	0.0082	0.03516	0.24977	0.06735	0.00922	0.0957	0.14944	0.00993	0.10318	0.20262	0.00856	0.01498	0.0714
0.06654	0.11116	0.00855	0.069	0.08097	0.00821	0.03522	0.25008	0.06772	0.00925	0.09607	0.14944	0.00997	0.10368	0.20354	0.00859	0.01506	0.07177
0.06664	0.1119	0.00859	0.06942	0.08097	0.00825	0.03546	0.25129	0.06754	0.00926	0.0962	0.14981	0.01	0.10405	0.20428	0.00862	0.01514	0.07177
0.06695	0.11208	0.0086	0.06953	0.08152	0.00828	0.03564	0.25221	0.06717	0.00931	0.09683	0.15036	0.01005	0.10468	0.20372	0.00866	0.01525	0.07195
0.06736	0.11245	0.00865	0.07005	0.08152	0.0083	0.03576	0.25282	0.06754	0.00933	0.09709	0.15091	0.01006	0.1048	0.20464	0.00869	0.01533	0.07177
0.06747	0.11208	0.00867	0.07026	0.08189	0.00835	0.03606	0.25434	0.06792	0.00936	0.09747	0.15164	0.0101	0.1053	0.20539	0.0087	0.01535	0.07287
0.06778	0.11282	0.00869	0.07047	0.08264	0.00836	0.03612	0.25465	0.06865	0.0094	0.09798	0.15201	0.01014	0.1058	0.20612	0.00876	0.01552	0.07324
0.06839	0.11318	0.00874	0.071	0.08319	0.00839	0.0363	0.25556	0.06847	0.00943	0.09836	0.15201	0.01017	0.10618	0.20686	0.00877	0.01554	0.07342
0.0685	0.1141	0.00876	0.07121	0.08392	0.00843	0.03654	0.25678	0.06902	0.00944	0.09849	0.15238	0.01021	0.10668	0.20686	0.00878	0.01557	0.07287
0.0686	0.11428	0.00877	0.07132	0.08429	0.00845	0.03667	0.25739	0.06884	0.0095	0.09925	0.15276	0.01025	0.10718	0.20668	0.00884	0.01573	0.07287
0.06922	0.11447	0.00882	0.07184	0.08429	0.00847	0.03679	0.258	0.06865	0.00951	0.09938	0.15386	0.01026	0.1073	0.20814	0.00885	0.01576	0.07324
0.06933	0.1141	0.00884	0.07205	0.08447	0.00852	0.03709	0.25952	0.06865	0.00953	0.09963	0.15478	0.01032	0.10805	0.20833	0.00888	0.01584	0.07454
0.06964	0.11428	0.00887	0.07237	0.08521	0.00854	0.03721	0.26013	0.06939	0.00958	0.10027	0.15496	0.01034	0.10831	0.20943	0.00892	0.01595	0.07454
0.07005	0.11447	0.00892	0.0729	0.08557	0.00856	0.03733	0.26074	0.06939	0.00959	0.1004	0.15496	0.01038	0.10881	0.21036	0.00893	0.01598	0.0749
0.07016	0.11538	0.00892	0.0729	0.08612	0.00861	0.03764	0.26226	0.06975	0.00962	0.10078	0.15514	0.01042	0.10931	0.21018	0.00896	0.01606	0.07509
0.07068	0.11577	0.00895	0.07322	0.08668	0.00863	0.03776	0.26287	0.06939	0.00966	0.10129	0.15551	0.01044	0.10956	0.21036	0.009	0.01617	0.0749
0.07088	0.11595	0.009	0.07375	0.08594	0.00865	0.03788	0.26348	0.06884	0.00968	0.10154	0.15606	0.01047	0.10994	0.21073	0.00903	0.01625	0.0749
0.0712	0.11577	0.00902	0.07396	0.08668	0.00869	0.03813	0.2647	0.06902	0.0097	0.1018	0.15754	0.01053	0.11069	0.21109	0.00906	0.01633	0.07564
0.07162	0.11632	0.00904	0.07417	0.08687	0.00871	0.03825	0.26531	0.06994	0.00976	0.10257	0.15791	0.01055	0.11095	0.21201	0.0091	0.01644	0.07656
0.07182	0.11595	0.00909	0.07471	0.08779	0.00875	0.0385	0.26652	0.07012	0.00977	0.1027	0.15846	0.01057	0.1112	0.21329	0.00911	0.01647	0.07656
0.07203	0.11742	0.0091	0.07481	0.08852	0.00878	0.03868	0.26744	0.07085	0.0098	0.10308	0.15828	0.01061	0.1117	0.21329	0.00915	0.01658	0.07619
0.07245	0.1176	0.00914	0.07524	0.08908	0.00879	0.03874	0.26774	0.06994	0.00984	0.10359	0.15846	0.01065	0.11221	0.21329	0.00918	0.01666	0.07601
0.07277	0.11797	0.00917	0.07556	0.08834	0.00883	0.03899	0.26896	0.07012	0.00986	0.10385	0.15883	0.01068	0.11258	0.21348	0.0092	0.01672	0.07656
0.07298	0.11778	0.00918	0.07567	0.08926	0.00886	0.03917	0.26987	0.07049	0.0099	0.10436	0.1603	0.01073	0.11322	0.21403	0.00924	0.01683	0.07747
0.0735	0.11778	0.00922	0.07609	0.08926	0.00889	0.03936	0.27079	0.07104	0.00992	0.10462	0.16011	0.01074	0.11334	0.21551	0.00926	0.01689	0.07747
0.07361	0.11815	0.00926	0.07652	0.09073	0.00893	0.03961	0.27201	0.07085	0.00994	0.10488	0.1603	0.01079	0.11397	0.21606	0.00929	0.01697	0.07747
0.07382	0.11888	0.00928	0.07674	0.09109	0.00896	0.03979	0.27292	0.0714	0.00999	0.10552	0.16011	0.01082	0.11435	0.21606	0.00933	0.01708	0.07674
0.07434	0.1187	0.00932	0.07717	0.09109	0.00897	0.03985	0.27323	0.07085	0.01001	0.10578	0.1614	0.01083	0.11448	0.21661	0.00935	0.01714	0.07729
0.07455	0.11943	0.00933	0.07727	0.09073	0.00902	0.04017	0.27475	0.07067	0.01002	0.10591	0.16215	0.0109	0.11537	0.21679	0.00937	0.01719	0.07766
0.07477	0.1198	0.00936	0.0776	0.09166	0.00904	0.04029	0.27536	0.07122	0.01008	0.10668	0.16325	0.01092	0.11562	0.21735	0.00943	0.01736	0.07857
0.07529	0.1198	0.00942	0.07824	0.09221	0.00905	0.04035	0.27566	0.07214	0.0101	0.10694	0.16325	0.01095	0.116	0.21863	0.00944	0.01739	0.07877
0.0754	0.12018	0.00943	0.07835	0.09368	0.00911	0.04073	0.27749	0.07214	0.01012	0.1072	0.16361	0.011	0.11664	0.21883	0.00946	0.01744	0.07932
0.07572	0.12092	0.00944	0.07846	0.09386	0.00912	0.04079	0.27779	0.07232	0.01017	0.10784	0.16361	0.01102	0.11689	0.21956	0.00951	0.01759	0.07857
0.07614	0.1211	0.0095	0.0791	0.09386	0.00915	0.04098	0.27871	0.07122	0.01019	0.1081	0.16398	0.01104	0.11714	0.21956	0.00953	0.01764	0.07821
0.07646	0.12128	0.00951	0.07921	0.09368	0.00919	0.04123	0.27993	0.07177	0.0102	0.10823	0.1649	0.01111	0.11804	0.21993	0.00955	0.0177	0.07839
0.07667	0.12128	0.00954	0.07954	0.09404	0.0092	0.04129	0.28023	0.07214	0.01025	0.10888	0.166	0.01113	0.11829	0.22085	0.00959	0.01781	0.07969
0.07699	0.12147	0.00958	0.07997	0.09459	0.00923	0.04148	0.28114	0.07252	0.01027	0.10914	0.16636	0.01116	0.11867	0.22176	0.00961	0.01787	0.07987
0.07731	0.12183	0.00959	0.08008	0.09588	0.00927	0.04173	0.28236	0.07289	0.0103	0.10952	0.16618	0.01121	0.11931	0.22213	0.00965	0.01798	0.08006
0.07774	0.12257	0.00962	0.0804	0.09644	0.00929	0.04185	0.28297	0.07289	0.01034	0.11004	0.166	0.01122	0.11944	0.22286	0.00968	0.01807	0.07969
0.07806	0.12238	0.00968	0.08105	0.09626	0.00933	0.04211	0.28419	0.07232	0.01035	0.11017	0.16711	0.01126	0.11995	0.22231	0.0097	0.01812	0.07914
0.07816	0.12294	0.00968	0.08105	0.09644	0.00937	0.04236	0.28541	0.0727	0.01039	0.11069	0.16785	0.0113	0.12046	0.22268	0.00975	0.01827	0.07969
0.0788	0.12275	0.00972	0.08149	0.09736	0.00938	0.04242	0.28571	0.07307	0.01042	0.11108	0.16821	0.01133	0.12084	0.22361	0.00976	0.01829	0.07987
0.07891	0.12294	0.00976	0.08192	0.09754	0.00942	0.04268	0.28693	0.07399	0.01043	0.11121	0.16895	0.01137	0.12135	0.22471	0.00979	0.01838	0.08061
0.07923	0.12312	0.00977	0.08203	0.09846	0.00945	0.04287	0.28785	0.07399	0.01049	0.11199	0.16968	0.01141	0.12186	0.22471	0.00983	0.0185	0.08097
0.07966	0.12422	0.00981	0.08247	0.09919	0.00946	0.04293	0.28815	0.07399	0.01052	0.11238	0.16931	0.01143	0.12212	0.22545	0.00986	0.01858	0.08006
0.07977	0.12459	0.00984	0.08279	0.09883	0.00952	0.04331	0.28998	0.07325	0.01053	0.11251	0.1706	0.01148	0.12276	0.22581	0.00987	0.01861	0.07969
0.08009	0.12497	0.00986	0.08301	0.09864	0.00953	0.04337	0.29028	0.07362	0.01057	0.11303	0.1706	0.01151	0.12314	0.22581	0.00992	0.01875	0.08079
0.08052	0.12422	0.00991	0.08356	0.09919	0.00955	0.0435	0.29089	0.07399	0.0106	0.11342	0.17115	0.01154	0.12353	0.22636	0.00994	0.01881	0.08171
0.08063	0.1244	0.00992	0.08367	0.10011	0.0096	0.04382	0.29241	0.07454	0.01061	0.11355	0.17171	0.01158	0.12404	0.22746	0.00995	0.01884	0.08226
0.08095	0.12459	0.00994	0.08389	0.10159	0.00962	0.04395	0.29302	0.0749	0.01067	0.11434	0.17226	0.01161	0.12443	0.2284	0.01001	0.01901	0.08207
0.0816	0.1257	0.00999	0.08443	0.10123	0.00964	0.04407	0.29363	0.07472	0.01068	0.11447	0.17171	0.01163	0.12468	0.22913	0.01002	0.01904	0.08116
0.0817	0.12625	0.01001	0.08465	0.10196	0.00968	0.04433	0.29485	0.0738	0.01071	0.11486	0.17355	0.01169	0.12545	0.22858	0.01005	0.01913	0.08171
0.08203	0.12717	0.01003	0.08487	0.10215	0.0097	0.04446	0.29546	0.07472	0.01075	0.11538	0.17355	0.01171	0.12571	0.22931	0.01009	0.01925	0.08207
0.08246	0.12644	0.01009	0.08553	0.10233	0.00973	0.04465	0.29637	0.07509	0.01076	0.11551	0.17483	0.01174	0.1261	0.23042	0.0101	0.01927	0.08244
0.08257	0.12644	0.01009	0.08553	0.10288	0.00978	0.04497	0.2979	0.07582	0.01079	0.11591	0.17483	0.01179	0.12674	0.2306	0.01013	0.01936	0.08281
0.083	0.12662	0.01012	0.08586	0.10343	0.00979	0.04503	0.2982	0.07527	0.01083	0.11643	0.1752	0.01181	0.127	0.23097	0.01017	0.01948	0.08317
0.08333	0.12772	0.01017	0.08641	0.10343	0.00982	0.04523	0.29912	0.07509	0.01085	0.11669	0.17465	0.01184	0.12738	0.23152	0.0102	0.01957	0.08207
0.08354	0.12827	0.01019	0.08663	0.10398	0.00986	0.04549	0.30033	0.07527	0.01087	0.11695	0.17575	0.0119	0.12816	0.23188	0.01023	0.01965	0.08244
0.08409	0.12845	0.01021	0.08685	0.10398	0.00988	0.04561	0.30094	0.07527	0.01091	0.11748	0.17575	0.01192	0.12842	0.23262	0.01027	0.01977	0.08262
0.08419	0.12827	0.01025	0.08729	0.10471	0.00992	0.04587	0.30216	0.07509	0.01093	0.11774	0.17668	0.01195	0.1288	0.23318	0.01028	0.0198	0.08374
0.08452	0.129	0.01027	0.08751	0.10508	0.00995	0.04607	0.30307	0.07601	0.01097	0.11827	0.17742	0.01199	0.12932	0.23355	0.01032	0.01992	0.08466
0.08496	0.12882	0.01031	0.08796	0.10601	0.00996	0.04613	0.30338	0.07619	0.01101	0.11879	0.17797	0.01202	0.12971	0.23447	0.01035	0.02001	0.08429
0.08517	0.12957	0.01034	0.08829	0.10601	0.01001	0.04645	0.3049	0.07637	0.01102	0.11892	0.17797	0.01205	0.13009	0.23483	0.01036	0.02004	0.08356
0.08539	0.13012	0.01035	0.0884	0.1062	0.01003	0.04658	0.30551	0.07619	0.01107	0.11958	0.17852	0.0121	0.13074	0.23465	0.01042	0.02021	0.08466
0.08605	0.12994	0.01041	0.08906	0.1062	0.01006	0.04678	0.30643	0.07637	0.01109	0.11985	0.17888	0.01211	0.13087	0.23538	0.01043	0.02024	0.08429
0.08616	0.12994	0.01042	0.08918	0.1073	0.0101	0.04704	0.30764	0.07674	0.01111	0.12011	0.17962	0.01216	0.13152	0.23575	0.01045	0.0203	0.08502
0.08637	0.1303	0.01043	0.08929	0.10766	0.01012	0.04717	0.30825	0.07767	0.01116	0.12077	0.18017	0.01219	0.13191	0.2363	0.0105	0.02045	0.08484
0.08692	0.13085	0.01049	0.08995	0.10858	0.01014	0.0473	0.30886	0.07712	0.01118	0.12103	0.18017	0.0122	0.13204	0.23722	0.01052	0.02051	0.08521
0.08714	0.13177	0.0105	0.09006	0.10858	0.01019	0.04763	0.31039	0.07712	0.01119	0.12116	0.18054	0.01227	0.13294	0.23797	0.01054	0.02057	0.08484
0.08736	0.13232	0.01053	0.0904	0.10913	0.01021	0.04776	0.31099	0.0773	0.01124	0.12182	0.1811	0.01228	0.13307	0.23778	0.01058	0.02069	0.08521
0.0878	0.13232	0.01058	0.09095	0.10895	0.01022	0.04782	0.3113	0.07767	0.01126	0.12209	0.18147	0.01232	0.13359	0.23815	0.0106	0.02075	0.08557
0.08802	0.13214	0.0106	0.09118	0.1095	0.01028	0.04821	0.31313	0.07785	0.01129	0.12248	0.18275	0.01237	0.13424	0.23852	0.01063	0.02084	0.08594
0.08835	0.13269	0.01061	0.09129	0.11025	0.01029	0.04828	0.31343	0.07841	0.01133	0.12301	0.18275	0.01238	0.13437	0.23925	0.01068	0.02099	0.08686
0.08879	0.1325	0.01067	0.09196	0.1108	0.01032	0.04848	0.31434	0.07841	0.01135	0.12328	0.18312	0.01241	0.13476	0.24017	0.01069	0.02102	0.08704
0.08901	0.13305	0.01068	0.09207	0.11116	0.01036	0.04874	0.31556	0.07822	0.01137	0.12354	0.18349	0.01248	0.13567	0.24072	0.01072	0.02111	0.08594
0.08956	0.13361	0.01071	0.09241	0.11116	0.01037	0.04881	0.31587	0.07804	0.01142	0.12421	0.18367	0.0125	0.13594	0.24054	0.01076	0.02123	0.08631
0.08978	0.13379	0.01075	0.09285	0.11153	0.0104	0.049	0.31678	0.07841	0.01144	0.12447	0.18422	0.01251	0.13607	0.24109	0.01078	0.02129	0.08686
0.09	0.13397	0.01076	0.09297	0.11226	0.01044	0.04927	0.318	0.07841	0.01146	0.12474	0.18514	0.01258	0.13698	0.24127	0.0108	0.02135	0.08723
0.09044	0.13397	0.01079	0.0933	0.11226	0.01045	0.04933	0.3183	0.07896	0.01151	0.1254	0.18534	0.01259	0.13711	0.24238	0.01085	0.0215	0.08796
0.09078	0.13435	0.01083	0.09375	0.11337	0.0105	0.04966	0.31983	0.07841	0.01152	0.12553	0.18607	0.01262	0.1375	0.24367	0.01086	0.02153	0.08816
0.09089	0.13509	0.01085	0.09397	0.1141	0.01052	0.04979	0.32044	0.07877	0.01156	0.12606	0.18589	0.01267	0.13815	0.24385	0.0109	0.02165	0.08759
0.09144	0.13509	0.01089	0.09442	0.11392	0.01055	0.04999	0.32135	0.07896	0.01159	0.12646	0.18699	0.01271	0.13868	0.24349	0.01093	0.02174	0.08778
0.09166	0.13527	0.01091	0.09465	0.11373	0.01059	0.05026	0.32257	0.07896	0.0116	0.1266	0.18754	0.01274	0.13907	0.24404	0.01096	0.02183	0.08796
0.09177	0.13582	0.01094	0.09499	0.11447	0.01061	0.05039	0.32318	0.07932	0.01164	0.12713	0.18754	0.01276	0.13933	0.24404	0.011	0.02195	0.08871
0.09244	0.13692	0.01098	0.09544	0.11503	0.01063	0.05052	0.32379	0.07969	0.01167	0.12753	0.1879	0.0128	0.13985	0.2455	0.01101	0.02198	0.08944
0.09255	0.13637	0.01101	0.09578	0.11595	0.01067	0.05079	0.32501	0.07987	0.01168	0.12766	0.18919	0.01285	0.14051	0.2466	0.01104	0.02208	0.08926
0.09288	0.13674	0.01102	0.09589	0.11668	0.0107	0.05099	0.32592	0.08042	0.01174	0.12846	0.18845	0.01288	0.1409	0.2468	0.01108	0.0222	0.08834
0.09333	0.13711	0.01108	0.09657	0.1165	0.01072	0.05112	0.32653	0.07969	0.01175	0.12859	0.18955	0.01289	0.14103	0.2466	0.01109	0.02223	0.08834
0.09344	0.13766	0.01109	0.09668	0.11632	0.01077	0.05145	0.32805	0.07951	0.01178	0.12899	0.1903	0.01295	0.14182	0.2468	0.01112	0.02232	0.08871
0.09378	0.13784	0.01111	0.0969	0.11742	0.01078	0.05152	0.32836	0.08042	0.01182	0.12953	0.19104	0.01298	0.14221	0.24754	0.01118	0.0225	0.08981
0.09445	0.13784	0.01116	0.09747	0.11815	0.01081	0.05172	0.32927	0.08134	0.01185	0.12993	0.19104	0.013	0.14247	0.24845	0.01119	0.02253	0.09018
0.09456	0.13821	0.01118	0.0977	0.11852	0.01085	0.05199	0.33049	0.08134	0.01186	0.13006	0.19159	0.01306	0.14326	0.24937	0.01122	0.02263	0.09109
0.09489	0.13877	0.0112	0.09792	0.11907	0.01087	0.05212	0.3311	0.08116	0.01192	0.13086	0.19122	0.01308	0.14352	0.24955	0.01126	0.02275	0.08999
0.09534	0.13877	0.01124	0.09838	0.11907	0.01089	0.05226	0.33171	0.08061	0.01193	0.131	0.19232	0.0131	0.14379	0.24974	0.01127	0.02278	0.09091
0.09545	0.13877	0.01126	0.0986	0.1187	0.01094	0.05259	0.33323	0.08061	0.01196	0.1314	0.19232	0.01315	0.14444	0.24955	0.0113	0.02287	0.09018
0.0959	0.13877	0.01129	0.09895	0.11945	0.01095	0.05266	0.33353	0.08116	0.012	0.13193	0.19361	0.01317	0.14471	0.25047	0.01134	0.023	0.09109
0.09624	0.13987	0.01133	0.0994	0.12	0.01099	0.05293	0.33475	0.08172	0.01201	0.13207	0.19416	0.01321	0.14523	0.25195	0.01135	0.02303	0.09183
0.09635	0.14024	0.01134	0.09951	0.12092	0.01103	0.0532	0.33597	0.08227	0.01204	0.13247	0.19472	0.01326	0.14589	0.25214	0.0114	0.02318	0.09201
0.09703	0.14042	0.01138	0.09997	0.12147	0.01105	0.05333	0.33658	0.08191	0.01208	0.13301	0.19361	0.01327	0.14602	0.25305	0.01142	0.02324	0.09146
0.09714	0.14061	0.01142	0.10042	0.12165	0.01109	0.0536	0.3378	0.08172	0.0121	0.13328	0.19472	0.0133	0.14642	0.2525	0.01145	0.02334	0.09238
0.09748	0.14116	0.01144	0.10065	0.12202	0.01111	0.05374	0.33841	0.08191	0.01214	0.13381	0.19564	0.01336	0.14721	0.25305	0.01149	0.02346	0.09219
0.09793	0.14116	0.01148	0.10111	0.12257	0.01113	0.05387	0.33902	0.08227	0.01217	0.13422	0.19674	0.01338	0.14748	0.25324	0.01152	0.02355	0.09219
0.09815	0.14134	0.01151	0.10145	0.12312	0.01118	0.05421	0.34054	0.08282	0.01218	0.13435	0.19729	0.01341	0.14787	0.25416	0.01153	0.02359	0.09183
0.09838	0.14152	0.01152	0.10157	0.12405	0.0112	0.05435	0.34115	0.08282	0.01223	0.13502	0.19711	0.01347	0.14866	0.25471	0.01159	0.02377	0.09256
0.09906	0.14226	0.01157	0.10214	0.1246	0.01121	0.05441	0.34145	0.08264	0.01226	0.13543	0.19637	0.01348	0.1488	0.25544	0.0116	0.0238	0.09238
0.09917	0.14262	0.01159	0.10237	0.12442	0.01127	0.05482	0.34328	0.08227	0.01228	0.1357	0.19729	0.01353	0.14946	0.25507	0.01162	0.02387	0.09294
0.0994	0.14356	0.0116	0.10248	0.12405	0.01128	0.05489	0.34358	0.08301	0.01232	0.13623	0.19821	0.01356	0.14986	0.25581	0.01167	0.02402	0.09183
0.09996	0.14317	0.01166	0.10317	0.12442	0.01131	0.05509	0.3445	0.08356	0.01234	0.1365	0.19932	0.01357	0.14999	0.25581	0.01168	0.02406	0.09219
0.10007	0.14299	0.01167	0.10328	0.12515	0.01136	0.05543	0.34602	0.08429	0.01236	0.13677	0.19951	0.01364	0.15091	0.25711	0.01171	0.02415	0.09313
0.10042	0.14317	0.0117	0.10363	0.12625	0.01138	0.05557	0.34663	0.08429	0.01241	0.13745	0.20042	0.01365	0.15105	0.25766	0.01175	0.02428	0.09331
0.10087	0.14411	0.01175	0.1042	0.12607	0.01139	0.05564	0.34694	0.08392	0.01243	0.13772	0.19987	0.01369	0.15158	0.25766	0.01177	0.02434	0.09294
0.1011	0.14484	0.01177	0.10443	0.12644	0.01145	0.05605	0.34876	0.08301	0.01245	0.13799	0.20061	0.01374	0.15224	0.25766	0.01179	0.0244	0.09313
0.10155	0.14502	0.01178	0.10455	0.12662	0.01146	0.05612	0.34907	0.08356	0.0125	0.13866	0.20134	0.01375	0.15237	0.25802	0.01184	0.02456	0.09313
0.10189	0.14429	0.01184	0.10524	0.12717	0.01149	0.05632	0.34998	0.08411	0.01251	0.1388	0.20207	0.01378	0.15277	0.25876	0.01185	0.02459	0.09386
0.10201	0.14484	0.01185	0.10535	0.12809	0.01153	0.0566	0.3512	0.08466	0.01254	0.1392	0.20262	0.01383	0.15344	0.25931	0.01189	0.02472	0.09349
0.10246	0.14466	0.01188	0.1057	0.12902	0.01154	0.05667	0.3515	0.08484	0.01258	0.13975	0.20226	0.01385	0.1537	0.26041	0.01193	0.02484	0.09386
0.1028	0.14557	0.01192	0.10616	0.1292	0.01157	0.05687	0.35242	0.08466	0.01259	0.13988	0.20244	0.01388	0.1541	0.26116	0.01195	0.02491	0.09404
0.10315	0.14668	0.01193	0.10628	0.12939	0.01161	0.05715	0.35364	0.08447	0.01263	0.14042	0.20354	0.01395	0.15503	0.26059	0.01199	0.02504	0.09368
0.1036	0.14759	0.01197	0.10674	0.1292	0.01162	0.05721	0.35394	0.08466	0.01267	0.14097	0.20354	0.01396	0.15517	0.26097	0.01201	0.0251	0.09368
0.10383	0.14686	0.012	0.10709	0.1292	0.01167	0.05756	0.35546	0.08539	0.01269	0.14124	0.20466	0.01399	0.15556	0.26171	0.01203	0.02516	0.09459
0.10406	0.14631	0.01201	0.1072	0.1303	0.01169	0.0577	0.35607	0.08576	0.01273	0.14178	0.20502	0.01404	0.15623	0.26317	0.01207	0.02529	0.09441
0.10463	0.14612	0.01207	0.1079	0.13159	0.01172	0.0579	0.35699	0.08576	0.01276	0.14219	0.20539	0.01405	0.15636	0.26354	0.0121	0.02539	0.09423
0.10486	0.14741	0.0121	0.10824	0.13159	0.01176	0.05818	0.35821	0.08557	0.01277	0.14232	0.20594	0.01411	0.15716	0.26336	0.01212	0.02545	0.09478
0.10498	0.14778	0.01211	0.10836	0.13195	0.01179	0.05839	0.35912	0.08576	0.01281	0.14287	0.20649	0.01413	0.15743	0.26299	0.01217	0.02561	0.09478
0.10567	0.14796	0.01215	0.10882	0.13195	0.0118	0.05846	0.35942	0.08614	0.01284	0.14327	0.20649	0.01416	0.15783	0.26391	0.01218	0.02564	0.09423
0.10578	0.14816	0.01218	0.10917	0.13214	0.01186	0.05887	0.36125	0.08651	0.01285	0.14341	0.20814	0.01422	0.15863	0.26501	0.01221	0.02574	0.09533
0.10613	0.14871	0.01219	0.10929	0.13287	0.01187	0.05894	0.36156	0.08632	0.01291	0.14423	0.20759	0.01424	0.1589	0.26612	0.01226	0.0259	0.09533
0.10659	0.14926	0.01225	0.10999	0.13362	0.01189	0.05908	0.36216	0.08651	0.01292	0.14436	0.20778	0.01426	0.15917	0.26704	0.01226	0.0259	0.09569
0.1067	0.14963	0.01226	0.1101	0.13399	0.01194	0.05943	0.36369	0.08669	0.01295	0.14477	0.20833	0.01431	0.15984	0.26723	0.01229	0.026	0.09533
0.10705	0.14981	0.01228	0.11034	0.13454	0.01195	0.0595	0.36399	0.08614	0.01299	0.14532	0.20871	0.01433	0.1601	0.26668	0.01234	0.02616	0.09551
0.10751	0.14963	0.01233	0.11092	0.13454	0.01198	0.05971	0.36491	0.08724	0.013	0.14545	0.20926	0.01437	0.16064	0.26759	0.01236	0.02622	0.09588
0.10786	0.14981	0.01234	0.11104	0.1349	0.01202	0.05998	0.36612	0.08797	0.01303	0.14586	0.21036	0.01443	0.16144	0.26778	0.01239	0.02632	0.09679
0.1082	0.15036	0.01237	0.11139	0.13582	0.01204	0.06012	0.36673	0.08797	0.01309	0.14668	0.21073	0.01444	0.16158	0.26888	0.01243	0.02645	0.09679
0.10866	0.15128	0.01241	0.11185	0.13601	0.01206	0.06026	0.36734	0.08797	0.0131	0.14682	0.21128	0.01446	0.16184	0.26869	0.01244	0.02648	0.09624
0.10878	0.15183	0.01243	0.11209	0.13656	0.01212	0.06068	0.36917	0.08779	0.01313	0.14723	0.21091	0.01452	0.16265	0.26961	0.01247	0.02658	0.09588
0.10924	0.15128	0.01245	0.11232	0.13656	0.01213	0.06075	0.36947	0.08779	0.01317	0.14777	0.21164	0.01454	0.16292	0.26961	0.01251	0.02671	0.09624
0.10959	0.15183	0.0125	0.11291	0.13637	0.01216	0.06096	0.37039	0.08779	0.01318	0.14791	0.21238	0.01457	0.16332	0.27036	0.01252	0.02674	0.09606
0.10971	0.15219	0.01251	0.11302	0.13711	0.0122	0.06124	0.37161	0.08779	0.01321	0.14832	0.21349	0.01462	0.16399	0.26979	0.01256	0.02687	0.09736
0.1104	0.15238	0.01255	0.11349	0.13841	0.01222	0.06138	0.37222	0.08852	0.01325	0.14887	0.21368	0.01464	0.16426	0.27146	0.01259	0.02697	0.09773
0.11052	0.15238	0.01259	0.11396	0.13877	0.01226	0.06166	0.37343	0.08852	0.01327	0.14914	0.21423	0.01467	0.16466	0.27201	0.01262	0.02707	0.09791
0.11087	0.15276	0.01261	0.1142	0.13951	0.01228	0.0618	0.37404	0.08889	0.01331	0.14969	0.21441	0.01472	0.16534	0.27311	0.01266	0.0272	0.09716
0.11133	0.15276	0.01265	0.11467	0.13951	0.0123	0.06195	0.37465	0.08908	0.01333	0.14996	0.21478	0.01475	0.16574	0.27329	0.01267	0.02723	0.09736
0.11145	0.15349	0.01267	0.1149	0.13932	0.01235	0.0623	0.37618	0.08889	0.01335	0.15024	0.21569	0.01478	0.16614	0.27329	0.0127	0.02733	0.09736
0.1118	0.15331	0.01269	0.11514	0.14024	0.01237	0.06244	0.37678	0.08889	0.0134	0.15092	0.21606	0.01482	0.16668	0.27329	0.01276	0.02753	0.09754
0.11226	0.15349	0.01274	0.11572	0.14061	0.01238	0.06251	0.37709	0.08944	0.01342	0.1512	0.21643	0.01485	0.16709	0.27458	0.01277	0.02756	0.09828
0.1125	0.15368	0.01276	0.11596	0.14171	0.01244	0.06293	0.37892	0.08926	0.01344	0.15147	0.21716	0.01489	0.16763	0.27514	0.01278	0.02759	0.09809
0.11273	0.15514	0.01277	0.11608	0.14189	0.01245	0.063	0.37922	0.08908	0.01349	0.15216	0.21698	0.01493	0.16817	0.27533	0.01284	0.02779	0.09828
0.11343	0.15496	0.01283	0.11679	0.14152	0.01248	0.06322	0.38013	0.08889	0.01351	0.15243	0.21735	0.01494	0.1683	0.27533	0.01285	0.02782	0.09883
0.11355	0.15569	0.01284	0.1169	0.14171	0.01253	0.06357	0.38166	0.08944	0.01353	0.15271	0.21771	0.01501	0.16925	0.27551	0.01288	0.02792	0.09901
0.1139	0.15551	0.01287	0.11726	0.14282	0.01253	0.06357	0.38166	0.09018	0.01358	0.1534	0.21883	0.01502	0.16938	0.27643	0.01292	0.02805	0.09919
0.11437	0.15569	0.01291	0.11773	0.14356	0.01256	0.06378	0.38257	0.09018	0.0136	0.15367	0.21919	0.01506	0.16992	0.27735	0.01294	0.02812	0.09956
0.1146	0.15569	0.01292	0.11785	0.14429	0.01261	0.06414	0.38409	0.09092	0.01362	0.15395	0.2203	0.0151	0.17046	0.27753	0.01296	0.02819	0.09975
0.11507	0.15679	0.01295	0.1182	0.14411	0.01263	0.06428	0.3847	0.09074	0.01366	0.1545	0.21919	0.01512	0.17073	0.27808	0.013	0.02832	0.09901
0.11531	0.15698	0.013	0.1188	0.14429	0.01266	0.06449	0.38562	0.09074	0.01368	0.15478	0.22048	0.01515	0.17114	0.2779	0.01302	0.02839	0.09938
0.11554	0.15679	0.01302	0.11903	0.14466	0.0127	0.06478	0.38684	0.09111	0.01371	0.15519	0.22066	0.0152	0.17181	0.27845	0.01306	0.02852	0.10011
0.11613	0.15698	0.01305	0.11939	0.14521	0.01271	0.06485	0.38714	0.09166	0.01375	0.15574	0.2214	0.01521	0.17195	0.27938	0.0131	0.02865	0.10103
0.11636	0.15643	0.01309	0.11986	0.14557	0.01274	0.06506	0.38805	0.09166	0.01376	0.15588	0.22176	0.01525	0.17249	0.28011	0.01311	0.02869	0.10066
0.1166	0.15716	0.0131	0.11998	0.14668	0.01278	0.06535	0.38927	0.09221	0.0138	0.15643	0.2225	0.01532	0.17344	0.27993	0.01316	0.02885	0.10121
0.11719	0.15791	0.01314	0.12046	0.14723	0.01279	0.06542	0.38958	0.09184	0.01384	0.15698	0.22213	0.01533	0.17358	0.28066	0.01318	0.02892	0.10011
0.1173	0.15864	0.01317	0.12081	0.14668	0.01283	0.06571	0.3908	0.09184	0.01386	0.15726	0.22325	0.01536	0.17398	0.28048	0.0132	0.02899	0.10066
0.11766	0.15883	0.01318	0.12093	0.14723	0.01288	0.06606	0.39232	0.09184	0.0139	0.15781	0.22361	0.01541	0.17466	0.28085	0.01325	0.02915	0.10048
0.11825	0.15901	0.01322	0.12141	0.14761	0.01289	0.06614	0.39262	0.09239	0.01393	0.15823	0.22453	0.01542	0.1748	0.28195	0.01327	0.02922	0.1014
0.11848	0.15846	0.01325	0.12177	0.14871	0.01293	0.06642	0.39384	0.09239	0.01394	0.15837	0.22471	0.01547	0.17548	0.28341	0.01328	0.02925	0.1014
0.1186	0.15919	0.01328	0.12212	0.14871	0.01296	0.06664	0.39475	0.09294	0.01398	0.15892	0.2249	0.0155	0.17588	0.28378	0.01333	0.02942	0.10158
0.11919	0.16011	0.01332	0.1226	0.14926	0.01297	0.06671	0.39506	0.09331	0.01401	0.15934	0.22508	0.01553	0.17629	0.28396	0.01335	0.02949	0.10103
0.11943	0.16048	0.01333	0.12272	0.14963	0.01301	0.067	0.39628	0.09331	0.01402	0.15948	0.22563	0.01558	0.17697	0.28378	0.01338	0.02959	0.10121
0.11979	0.16085	0.01336	0.12308	0.15036	0.01304	0.06721	0.39719	0.09313	0.01408	0.16031	0.22545	0.0156	0.17724	0.28453	0.01342	0.02973	0.10103
0.12026	0.16103	0.0134	0.12356	0.15054	0.01305	0.06728	0.3975	0.09313	0.01409	0.16045	0.2273	0.01563	0.17765	0.28471	0.01343	0.02976	0.10251
0.12038	0.1614	0.01343	0.12391	0.15146	0.01311	0.06772	0.39932	0.09349	0.0141	0.16059	0.22821	0.01568	0.17833	0.28545	0.01346	0.02986	0.10288
0.12073	0.16085	0.01344	0.12403	0.15203	0.01312	0.06779	0.39963	0.09386	0.01416	0.16142	0.2284	0.01571	0.17874	0.286	0.01351	0.03003	0.1027
0.12121	0.16103	0.0135	0.12475	0.15164	0.01314	0.06793	0.40024	0.09386	0.01417	0.16156	0.22858	0.01572	0.17888	0.28673	0.01353	0.0301	0.10195
0.12133	0.16158	0.01351	0.12487	0.15221	0.01319	0.0683	0.40176	0.09368	0.0142	0.16197	0.22858	0.01579	0.17983	0.28636	0.01355	0.03017	0.10215
0.1218	0.16233	0.01353	0.12511	0.15258	0.01321	0.06844	0.40237	0.09423	0.01424	0.16253	0.22913	0.01581	0.18011	0.2871	0.01358	0.03027	0.10195
0.1224	0.16251	0.01358	0.12571	0.15276	0.01323	0.06858	0.40298	0.09459	0.01426	0.16281	0.23023	0.01583	0.18038	0.28765	0.01361	0.03037	0.10251
0.12252	0.16325	0.0136	0.12595	0.15331	0.01327	0.06887	0.4042	0.09459	0.0143	0.16337	0.23115	0.01589	0.1812	0.28838	0.01364	0.03047	0.10288
0.12299	0.16343	0.01362	0.12619	0.15423	0.01329	0.06902	0.40481	0.09441	0.01434	0.16392	0.23152	0.01591	0.18147	0.28876	0.01368	0.03061	0.1027
0.12335	0.16325	0.01366	0.12667	0.15459	0.01333	0.06931	0.40602	0.09441	0.01435	0.16406	0.23115	0.01594	0.18188	0.2895	0.01369	0.03064	0.10215
0.12347	0.16361	0.01368	0.12691	0.15478	0.01336	0.06953	0.40694	0.09514	0.01439	0.16462	0.23152	0.01598	0.18243	0.28913	0.01373	0.03078	0.10215
0.12419	0.16435	0.01372	0.12739	0.15441	0.01338	0.06967	0.40755	0.09534	0.01442	0.16504	0.23208	0.01601	0.18284	0.29005	0.01376	0.03088	0.10306
0.12431	0.16453	0.01375	0.12776	0.15514	0.01343	0.07004	0.40907	0.09534	0.01443	0.16518	0.23355	0.01605	0.18338	0.29078	0.01377	0.03092	0.10361
0.12467	0.16435	0.01376	0.12788	0.15606	0.01345	0.07018	0.40968	0.09589	0.01448	0.16587	0.23373	0.01609	0.18393	0.29133	0.01383	0.03112	0.10343
0.12514	0.16435	0.01382	0.1286	0.15699	0.01347	0.07033	0.41029	0.09571	0.0145	0.16615	0.23392	0.01611	0.18421	0.29188	0.01384	0.03116	0.10343
0.12526	0.16508	0.01384	0.12884	0.15699	0.01352	0.07069	0.41181	0.09534	0.01452	0.16643	0.23373	0.01615	0.18475	0.2917	0.01387	0.03126	0.10251
0.12562	0.16563	0.01386	0.12908	0.15699	0.01354	0.07084	0.41242	0.09553	0.01457	0.16713	0.23428	0.01619	0.1853	0.29133	0.01391	0.0314	0.10325
0.1261	0.16581	0.01391	0.12969	0.15736	0.01355	0.07091	0.41272	0.09608	0.01459	0.16741	0.23502	0.01622	0.18571	0.2928	0.01393	0.03146	0.10361
0.12646	0.16581	0.01393	0.12993	0.15773	0.0136	0.07128	0.41425	0.09644	0.01461	0.16769	0.23593	0.01626	0.18626	0.29317	0.01395	0.03153	0.10416
0.12658	0.16581	0.01394	0.13005	0.15864	0.01362	0.07143	0.41486	0.09663	0.01465	0.16825	0.2363	0.0163	0.18681	0.2941	0.01401	0.03174	0.1038
0.1273	0.166	0.01399	0.13065	0.15938	0.01365	0.07165	0.41577	0.09718	0.01467	0.16853	0.23723	0.01631	0.18695	0.29465	0.01402	0.03178	0.10416
0.12742	0.16618	0.01401	0.1309	0.15956	0.01369	0.07194	0.41699	0.09681	0.0147	0.16895	0.23687	0.01637	0.18777	0.29502	0.01405	0.03188	0.1038
0.12778	0.16675	0.01404	0.13126	0.15938	0.0137	0.07201	0.41729	0.09718	0.01475	0.16965	0.23705	0.01639	0.18805	0.29502	0.01409	0.03202	0.10361
0.12827	0.16711	0.01408	0.13174	0.15919	0.01373	0.07223	0.41821	0.09699	0.01476	0.16979	0.23742	0.01643	0.1886	0.29557	0.0141	0.03205	0.10435
0.12839	0.16766	0.01409	0.13187	0.16048	0.01377	0.07253	0.41943	0.09773	0.01478	0.17007	0.23852	0.01647	0.18915	0.29575	0.01413	0.03216	0.10563
0.12899	0.16785	0.01412	0.13223	0.16159	0.0138	0.07275	0.42034	0.09809	0.01483	0.17077	0.2387	0.01649	0.18942	0.29667	0.01417	0.03229	0.10508
0.12923	0.16785	0.01417	0.13284	0.16178	0.01381	0.07282	0.42064	0.09809	0.01483	0.17077	0.23962	0.01652	0.18984	0.2974	0.01419	0.03236	0.10508
0.12947	0.16803	0.01417	0.13284	0.16233	0.01387	0.07326	0.42247	0.09791	0.01486	0.17119	0.23962	0.01657	0.19052	0.29777	0.01423	0.0325	0.10435
0.13008	0.16876	0.01421	0.13332	0.16251	0.01388	0.07334	0.42278	0.09828	0.01492	0.17204	0.23998	0.01658	0.19066	0.29777	0.01426	0.03261	0.10545
0.13032	0.1695	0.01426	0.13393	0.1627	0.01391	0.07356	0.42369	0.09791	0.01493	0.17218	0.24054	0.01661	0.19107	0.29833	0.01428	0.03268	0.10545
0.13056	0.16895	0.01427	0.13405	0.16288	0.01395	0.07385	0.42491	0.09846	0.01497	0.17274	0.24165	0.01668	0.19204	0.29815	0.01432	0.03282	0.10636
0.13104	0.16913	0.01431	0.13454	0.16416	0.01396	0.07393	0.42521	0.09864	0.015	0.17316	0.24202	0.0167	0.19232	0.29962	0.01435	0.03292	0.10581
0.13129	0.16968	0.01434	0.13491	0.16435	0.01402	0.07437	0.42704	0.09883	0.01501	0.1733	0.24294	0.01673	0.19273	0.30035	0.01437	0.03299	0.10545
0.13165	0.1706	0.01435	0.13503	0.16453	0.01403	0.07445	0.42734	0.09883	0.01507	0.17415	0.24275	0.01678	0.19342	0.30109	0.01442	0.03317	0.10526
0.13226	0.17097	0.01441	0.13576	0.16453	0.01404	0.07452	0.42765	0.09883	0.01508	0.17429	0.24257	0.01679	0.19356	0.3009	0.01443	0.0332	0.10581
0.13238	0.17133	0.01442	0.13588	0.16526	0.0141	0.07497	0.42948	0.09883	0.01511	0.17471	0.2433	0.01684	0.19425	0.30109	0.01445	0.03327	0.106
0.13274	0.17153	0.01445	0.13625	0.16601	0.01411	0.07504	0.42978	0.09956	0.01515	0.17527	0.24385	0.01687	0.19466	0.30182	0.0145	0.03345	0.10618
0.13323	0.17115	0.01449	0.13674	0.16656	0.01414	0.07526	0.4307	0.10068	0.01516	0.17541	0.24495	0.01688	0.1948	0.30294	0.01452	0.03352	0.106
0.13347	0.17171	0.0145	0.13686	0.16693	0.0142	0.07571	0.43252	0.10049	0.01519	0.17584	0.24569	0.01695	0.19577	0.30294	0.01454	0.03359	0.10636
0.13371	0.17245	0.01453	0.13723	0.16766	0.01421	0.07578	0.43283	0.10013	0.01525	0.17668	0.24532	0.01696	0.19591	0.30404	0.01459	0.03377	0.10581
0.13432	0.17245	0.01459	0.13796	0.16748	0.01422	0.07586	0.43313	0.10049	0.01526	0.17683	0.24589	0.017	0.19646	0.30422	0.0146	0.0338	0.106
0.13444	0.17282	0.0146	0.13809	0.16766	0.01428	0.07631	0.43496	0.10068	0.01527	0.17697	0.24589	0.01705	0.19715	0.30404	0.01463	0.03391	0.10618
0.13481	0.17245	0.01461	0.13821	0.16821	0.01429	0.07638	0.43526	0.10141	0.01533	0.17781	0.2468	0.01707	0.19743	0.30404	0.01467	0.03405	0.10675
0.1353	0.17282	0.01467	0.13895	0.16931	0.01432	0.0766	0.43618	0.10159	0.01534	0.17796	0.2479	0.01709	0.19771	0.30514	0.01468	0.03408	0.1073
0.13542	0.17337	0.01468	0.13907	0.1695	0.01436	0.0769	0.4374	0.10104	0.01537	0.17838	0.24827	0.01716	0.19868	0.3055	0.01472	0.03422	0.10693
0.13591	0.17428	0.01471	0.13944	0.17005	0.01437	0.07698	0.4377	0.10068	0.01541	0.17895	0.24827	0.01718	0.19895	0.30605	0.01476	0.03437	0.10655
0.1364	0.17465	0.01475	0.13993	0.17005	0.0144	0.0772	0.43861	0.10104	0.01542	0.17909	0.249	0.0172	0.19923	0.30642	0.01478	0.03444	0.10748
0.13664	0.1752	0.01476	0.14005	0.17005	0.01444	0.0775	0.43983	0.10123	0.01547	0.1798	0.24864	0.01726	0.20006	0.3066	0.01482	0.03458	0.10675
0.13713	0.17465	0.01481	0.14067	0.17023	0.01446	0.07765	0.44044	0.10215	0.01549	0.18008	0.24974	0.01727	0.2002	0.30735	0.01485	0.03469	0.10693
0.1375	0.17502	0.01483	0.14091	0.17098	0.0145	0.07795	0.44166	0.10178	0.01552	0.1805	0.25067	0.0173	0.20062	0.30809	0.01486	0.03472	0.10748
0.13762	0.17483	0.01485	0.14116	0.1719	0.01453	0.07818	0.44257	0.10215	0.01556	0.18107	0.2514	0.01735	0.20131	0.30882	0.01492	0.03494	0.10785
0.13836	0.17575	0.0149	0.14178	0.17208	0.01455	0.07833	0.44318	0.10196	0.01559	0.1815	0.25104	0.01737	0.20159	0.30955	0.01493	0.03497	0.10693
0.13848	0.17632	0.01492	0.14202	0.17245	0.01459	0.07863	0.4444	0.10196	0.0156	0.18164	0.25214	0.01742	0.20229	0.30919	0.01494	0.03501	0.10748
0.13885	0.1765	0.01494	0.14227	0.17282	0.01462	0.07886	0.44531	0.10215	0.01564	0.18221	0.25177	0.01746	0.20284	0.309	0.015	0.03522	0.10803
0.13934	0.17668	0.01498	0.14276	0.17318	0.01464	0.07901	0.44592	0.10251	0.01567	0.18263	0.25287	0.01747	0.20298	0.30992	0.01501	0.03526	0.10803
0.13946	0.1765	0.015	0.14301	0.17392	0.01469	0.07938	0.44745	0.1027	0.01569	0.18292	0.25361	0.01751	0.20354	0.31121	0.01504	0.03537	0.10821
0.13983	0.17723	0.01503	0.14338	0.1752	0.0147	0.07946	0.44775	0.10343	0.01574	0.18363	0.25361	0.01755	0.2041	0.31157	0.01508	0.03551	0.10821
0.14032	0.17723	0.01508	0.144	0.1754	0.01472	0.07961	0.44836	0.1027	0.01575	0.18377	0.25379	0.01758	0.20451	0.31194	0.01509	0.03554	0.10766
0.14045	0.17815	0.01509	0.14412	0.1752	0.01477	0.07999	0.44988	0.10306	0.01578	0.1842	0.25452	0.01763	0.20521	0.31176	0.01512	0.03565	0.10785
0.14082	0.17815	0.01511	0.14437	0.1754	0.01479	0.08014	0.45049	0.10288	0.01582	0.18476	0.25434	0.01764	0.20535	0.31232	0.01518	0.03587	0.10785
0.14156	0.17833	0.01516	0.14499	0.17558	0.01481	0.08029	0.4511	0.10325	0.01584	0.18505	0.25564	0.01768	0.20591	0.31305	0.01519	0.0359	0.10876
0.14168	0.1787	0.01518	0.14524	0.17705	0.01486	0.08067	0.45262	0.10361	0.01586	0.18533	0.25637	0.01774	0.20675	0.31361	0.01522	0.03601	0.10931
0.14205	0.17907	0.0152	0.14549	0.17742	0.01487	0.08075	0.45293	0.10435	0.01591	0.18605	0.25656	0.01776	0.20703	0.31416	0.01526	0.03616	0.10895
0.14254	0.17925	0.01525	0.14611	0.1776	0.0149	0.08097	0.45384	0.10416	0.01593	0.18633	0.25656	0.01777	0.20716	0.31471	0.01527	0.03619	0.1084
0.14267	0.17962	0.01526	0.14623	0.17797	0.01494	0.08128	0.45506	0.10455	0.01595	0.18662	0.25692	0.01784	0.20814	0.31434	0.0153	0.0363	0.10913
0.14316	0.17998	0.01529	0.14661	0.17852	0.01495	0.08135	0.45537	0.1038	0.016	0.18733	0.25729	0.01785	0.20828	0.31489	0.01534	0.03645	0.1095
0.14353	0.18017	0.01533	0.1471	0.17833	0.01499	0.08166	0.45658	0.10455	0.01602	0.18761	0.25857	0.01789	0.20884	0.31526	0.01536	0.03652	0.10986
0.14378	0.18017	0.01534	0.14723	0.17943	0.01503	0.08196	0.4578	0.10491	0.01604	0.1879	0.25894	0.01794	0.20954	0.31581	0.0154	0.03666	0.11005
0.1444	0.18054	0.01538	0.14773	0.18	0.01505	0.08211	0.45841	0.10528	0.01608	0.18847	0.25949	0.01795	0.20968	0.31636	0.01542	0.03674	0.1095
0.14452	0.1811	0.01542	0.14822	0.18037	0.01509	0.08242	0.45963	0.10491	0.0161	0.18876	0.25987	0.01798	0.2101	0.31674	0.01545	0.03685	0.1095
0.14477	0.18165	0.01542	0.14822	0.18073	0.01512	0.08265	0.46054	0.1051	0.01614	0.18933	0.26006	0.01804	0.21094	0.31692	0.01549	0.03699	0.11005
0.14539	0.1822	0.01548	0.14897	0.18037	0.01513	0.08272	0.46085	0.10546	0.01617	0.18976	0.26079	0.01806	0.21122	0.31784	0.01552	0.0371	0.11023
0.14564	0.1822	0.01551	0.14935	0.18037	0.01517	0.08303	0.46207	0.10546	0.0162	0.19019	0.26152	0.0181	0.21178	0.31821	0.01553	0.03714	0.11078
0.14589	0.1822	0.01552	0.14947	0.18202	0.0152	0.08326	0.46298	0.10583	0.01624	0.19076	0.26207	0.01815	0.21248	0.31876	0.01559	0.03736	0.1106
0.14664	0.18238	0.01558	0.15022	0.18257	0.01523	0.08349	0.46389	0.10601	0.01625	0.1909	0.26262	0.01816	0.21262	0.31949	0.0156	0.03739	0.11042
0.14676	0.18312	0.01559	0.15035	0.18312	0.01527	0.0838	0.46511	0.1051	0.01628	0.19133	0.26262	0.01821	0.21332	0.32004	0.01562	0.03746	0.11042
0.14701	0.18367	0.0156	0.15047	0.1833	0.01528	0.08387	0.46542	0.1062	0.01632	0.1919	0.26281	0.01824	0.21374	0.32004	0.01567	0.03765	0.11078
0.14763	0.18349	0.01566	0.15122	0.18312	0.01531	0.0841	0.46633	0.10638	0.01635	0.19233	0.26336	0.01825	0.21388	0.32059	0.01569	0.03772	0.11115
0.14788	0.18367	0.01567	0.15135	0.18385	0.01536	0.08449	0.46785	0.10693	0.01636	0.19248	0.26447	0.01832	0.21487	0.32059	0.01571	0.03779	0.11208
0.14813	0.18422	0.0157	0.15172	0.18478	0.01538	0.08464	0.46846	0.10711	0.01642	0.19334	0.26484	0.01833	0.21501	0.32207	0.01575	0.03794	0.11226
0.14863	0.1844	0.01575	0.15235	0.18589	0.01539	0.08472	0.46877	0.10748	0.01643	0.19348	0.26557	0.01836	0.21543	0.32317	0.01577	0.03801	0.11135
0.14888	0.18459	0.01575	0.15235	0.18607	0.01545	0.08518	0.47059	0.10675	0.01644	0.19363	0.26539	0.01842	0.21627	0.32262	0.0158	0.03812	0.11115
0.14926	0.18495	0.01578	0.15273	0.18589	0.01546	0.08526	0.4709	0.10656	0.0165	0.19449	0.26557	0.01843	0.21641	0.32281	0.01584	0.03827	0.1119
0.14976	0.1857	0.01584	0.15348	0.18552	0.01547	0.08533	0.4712	0.10675	0.01651	0.19463	0.26631	0.01846	0.21684	0.32336	0.01586	0.03835	0.11263
0.14988	0.18625	0.01584	0.15348	0.18607	0.01553	0.0858	0.47303	0.10803	0.01654	0.19506	0.26741	0.01851	0.21754	0.32428	0.01589	0.03846	0.113
0.15038	0.18625	0.01588	0.15398	0.18735	0.01554	0.08587	0.47334	0.10803	0.01658	0.19564	0.26759	0.01854	0.21796	0.32501	0.01593	0.0386	0.11245
0.15088	0.18625	0.01592	0.15448	0.18809	0.01557	0.0861	0.47425	0.10803	0.01659	0.19578	0.26778	0.01856	0.21824	0.32538	0.01595	0.03868	0.11282
0.15113	0.18607	0.01593	0.15461	0.18864	0.01561	0.08641	0.47547	0.10766	0.01664	0.1965	0.26814	0.01863	0.21923	0.32538	0.01599	0.03883	0.11226
0.15163	0.18735	0.01597	0.15511	0.18864	0.01563	0.08657	0.47608	0.10821	0.01668	0.19708	0.26814	0.01864	0.21937	0.32574	0.01602	0.03894	0.11245
0.15201	0.18772	0.016	0.15549	0.18845	0.01567	0.08688	0.47729	0.10803	0.01669	0.19722	0.26869	0.01867	0.21979	0.32631	0.01603	0.03897	0.11245
0.15214	0.18754	0.01602	0.15574	0.18864	0.01569	0.08703	0.4779	0.10915	0.01673	0.1978	0.26999	0.01872	0.2205	0.32668	0.01607	0.03912	0.11337
0.15276	0.18735	0.01607	0.15637	0.18975	0.01572	0.08726	0.47882	0.10895	0.01676	0.19823	0.27018	0.01874	0.22078	0.32796	0.0161	0.03923	0.113
0.15302	0.18809	0.01608	0.1565	0.19049	0.01576	0.08758	0.48004	0.10933	0.01677	0.19837	0.27146	0.01879	0.22149	0.32814	0.01611	0.03927	0.11245
0.15314	0.189	0.0161	0.15675	0.1914	0.01579	0.08781	0.48095	0.10858	0.01681	0.19895	0.27146	0.01881	0.22177	0.32888	0.01617	0.03949	0.1119
0.1539	0.18919	0.01615	0.15738	0.19085	0.0158	0.08789	0.48125	0.10876	0.01684	0.19938	0.27109	0.01884	0.22219	0.32869	0.01618	0.03953	0.11318
0.15402	0.18919	0.01617	0.15764	0.19122	0.01585	0.08827	0.48278	0.10915	0.01686	0.19967	0.27201	0.01888	0.22276	0.32888	0.01621	0.03964	0.11337
0.1544	0.18937	0.0162	0.15802	0.19159	0.01587	0.08843	0.48339	0.11025	0.0169	0.20025	0.27274	0.01892	0.22332	0.32924	0.01625	0.03979	0.1141
0.1549	0.18919	0.01625	0.15865	0.1925	0.01589	0.08859	0.484	0.11061	0.01692	0.20054	0.27349	0.01895	0.22375	0.33053	0.01626	0.03983	0.11355
0.15503	0.18992	0.01625	0.15865	0.19324	0.01594	0.08898	0.48552	0.11043	0.01695	0.20097	0.27386	0.019	0.22445	0.33073	0.01629	0.03994	0.113
0.15541	0.19067	0.01628	0.15903	0.19361	0.01596	0.08913	0.48613	0.10988	0.01699	0.20155	0.27423	0.01902	0.22474	0.33109	0.01633	0.04009	0.113
0.15591	0.1914	0.01633	0.15966	0.19287	0.01598	0.08929	0.48674	0.11006	0.01702	0.20198	0.27423	0.01905	0.22516	0.33091	0.01635	0.04017	0.11392
0.15617	0.1914	0.01635	0.15992	0.19342	0.01602	0.0896	0.48795	0.11043	0.01703	0.20213	0.27496	0.01911	0.22601	0.33164	0.01637	0.04024	0.11465
0.15667	0.19122	0.01637	0.16017	0.19399	0.01604	0.08976	0.48856	0.11116	0.01708	0.20285	0.27551	0.01913	0.22629	0.33183	0.01643	0.04047	0.11502
0.15718	0.19067	0.01642	0.1608	0.19545	0.01607	0.08999	0.48948	0.11135	0.0171	0.20314	0.27661	0.01915	0.22658	0.33293	0.01644	0.0405	0.11428
0.15731	0.19104	0.01643	0.16093	0.19509	0.01611	0.0903	0.4907	0.11171	0.01713	0.20357	0.27698	0.01921	0.22743	0.33329	0.01647	0.04062	0.11373
0.15781	0.19214	0.01646	0.16131	0.19601	0.01613	0.09046	0.4913	0.11116	0.01717	0.20415	0.27679	0.01922	0.22757	0.33421	0.01651	0.04077	0.11373
0.15819	0.19232	0.0165	0.16182	0.19545	0.01616	0.0907	0.49222	0.11135	0.01719	0.20444	0.27716	0.01926	0.22814	0.33403	0.01653	0.04084	0.11447
0.15845	0.19269	0.01651	0.16195	0.19582	0.0162	0.09101	0.49344	0.11116	0.01721	0.20473	0.2779	0.0193	0.22871	0.33439	0.01657	0.04099	0.11465
0.15908	0.19269	0.01655	0.16246	0.19637	0.01622	0.09117	0.49405	0.1119	0.01725	0.20531	0.27771	0.01932	0.22899	0.33495	0.01659	0.04107	0.11557
0.15921	0.19287	0.01658	0.16284	0.19766	0.01626	0.09148	0.49526	0.11282	0.01727	0.2056	0.27883	0.01936	0.22956	0.33551	0.01661	0.04114	0.11538
0.15946	0.19361	0.01659	0.16296	0.19821	0.01629	0.09172	0.49618	0.11226	0.01731	0.20618	0.27883	0.0194	0.23013	0.33624	0.01666	0.04133	0.1152
0.1601	0.19452	0.01665	0.16373	0.19839	0.0163	0.0918	0.49648	0.11171	0.01734	0.20662	0.27901	0.01943	0.23055	0.33661	0.01668	0.04141	0.11538
0.16035	0.19472	0.01668	0.16411	0.19857	0.01634	0.09211	0.4977	0.11245	0.01735	0.20676	0.27975	0.01947	0.23112	0.33661	0.0167	0.04148	0.11575
0.16061	0.19509	0.01669	0.16424	0.19932	0.01637	0.09235	0.49861	0.11263	0.01741	0.20763	0.28011	0.01952	0.23183	0.33698	0.01675	0.04167	0.11575
0.16124	0.19509	0.01675	0.16501	0.19969	0.01638	0.09242	0.49892	0.11337	0.01743	0.20793	0.28121	0.01953	0.23197	0.3379	0.01677	0.04175	0.11632
0.1615	0.19509	0.01676	0.16513	0.20061	0.01644	0.0929	0.50075	0.11318	0.01745	0.20822	0.28195	0.01957	0.23254	0.33826	0.01679	0.04183	0.11632
0.16175	0.19582	0.01677	0.16526	0.20134	0.01645	0.09298	0.50105	0.11375	0.01749	0.2088	0.28213	0.01961	0.23311	0.33863	0.01684	0.04202	0.1165
0.16239	0.19601	0.01683	0.16603	0.20116	0.01648	0.09321	0.50196	0.113	0.0175	0.20894	0.28213	0.01962	0.23325	0.33955	0.01686	0.04209	0.11632
0.16264	0.19619	0.01684	0.16616	0.20134	0.01652	0.09353	0.50318	0.11355	0.01753	0.20938	0.28288	0.01969	0.23425	0.33936	0.01687	0.04213	0.11705
0.1629	0.19619	0.01687	0.16654	0.20134	0.01653	0.09361	0.50349	0.11393	0.01757	0.20996	0.28325	0.0197	0.23439	0.33936	0.01692	0.04232	0.11723
0.16341	0.19582	0.01691	0.16705	0.20171	0.01656	0.09385	0.5044	0.11411	0.0176	0.2104	0.28453	0.01974	0.23496	0.3403	0.01694	0.0424	0.11833
0.16367	0.19619	0.01692	0.16718	0.20317	0.0166	0.09416	0.50562	0.11393	0.01761	0.21055	0.2849	0.01978	0.23553	0.34121	0.01697	0.04251	0.11797
0.16418	0.19674	0.01695	0.16756	0.20356	0.01662	0.09432	0.50623	0.1143	0.01767	0.21142	0.28526	0.01982	0.2361	0.34195	0.01701	0.04266	0.11778
0.16456	0.19747	0.01699	0.16808	0.20356	0.01664	0.09448	0.50684	0.11337	0.01768	0.21157	0.28545	0.01983	0.23625	0.34195	0.01702	0.0427	0.11778
0.16469	0.19821	0.01701	0.16833	0.20356	0.0167	0.09496	0.50867	0.11448	0.01771	0.212	0.28563	0.01988	0.23696	0.34158	0.01706	0.04285	0.1176
0.1652	0.19784	0.01705	0.16885	0.20429	0.01671	0.09504	0.50897	0.11466	0.01775	0.21259	0.28581	0.01991	0.23739	0.34231	0.01709	0.04297	0.1176
0.16559	0.19857	0.01708	0.16923	0.20447	0.01674	0.09527	0.50988	0.1154	0.01776	0.21273	0.28691	0.01992	0.23753	0.34305	0.01712	0.04308	0.1187
0.16597	0.19821	0.0171	0.16949	0.20594	0.01678	0.09559	0.5111	0.11595	0.0178	0.21332	0.28766	0.02	0.23868	0.3436	0.01716	0.04324	0.11888
0.16648	0.19839	0.01714	0.17	0.20612	0.01679	0.09567	0.51141	0.11577	0.01783	0.21375	0.28766	0.02001	0.23882	0.34451	0.01719	0.04335	0.11943
0.16687	0.19931	0.01717	0.17039	0.20649	0.01684	0.09607	0.51293	0.11485	0.01786	0.21419	0.28821	0.02004	0.23925	0.34451	0.0172	0.04339	0.11962
0.167	0.19987	0.01719	0.17065	0.20649	0.01686	0.09623	0.51354	0.11558	0.01789	0.21463	0.28858	0.02009	0.23996	0.34433	0.01725	0.04358	0.11962
0.16751	0.19987	0.01724	0.17129	0.20723	0.01689	0.09647	0.51445	0.11558	0.01793	0.21522	0.28895	0.02011	0.24025	0.34545	0.01727	0.04366	0.1198
0.1679	0.19987	0.01725	0.17142	0.20741	0.01693	0.09679	0.51567	0.11613	0.01794	0.21536	0.28986	0.02016	0.24096	0.346	0.01728	0.0437	0.12035
0.16803	0.20042	0.01727	0.17168	0.20834	0.01695	0.09695	0.51628	0.1165	0.01798	0.21595	0.29042	0.02018	0.24125	0.34673	0.01734	0.04393	0.12092
0.1688	0.20006	0.01732	0.17232	0.20834	0.01697	0.09711	0.51689	0.1165	0.01801	0.21639	0.29078	0.02021	0.24168	0.34691	0.01735	0.04397	0.12073
0.16893	0.20079	0.01734	0.17258	0.20889	0.01701	0.09743	0.51811	0.1165	0.01802	0.21653	0.29097	0.02026	0.2424	0.34746	0.01738	0.04409	0.12092
0.16931	0.20134	0.01736	0.17284	0.20889	0.01703	0.09759	0.51872	0.11705	0.01808	0.21741	0.2906	0.02029	0.24283	0.3471	0.01742	0.04424	0.12202
0.16983	0.20171	0.01742	0.17361	0.20926	0.01706	0.09783	0.51963	0.11687	0.01809	0.21756	0.29152	0.02031	0.24311	0.34746	0.01743	0.04428	0.12183
0.16996	0.20189	0.01743	0.17374	0.20963	0.01711	0.09823	0.52115	0.11687	0.01811	0.21785	0.29263	0.02037	0.24397	0.34783	0.01746	0.0444	0.12183
0.17035	0.20226	0.01745	0.174	0.21073	0.01712	0.09831	0.52146	0.11778	0.01816	0.21858	0.29355	0.02038	0.24412	0.34893	0.01752	0.04463	0.12183
0.17086	0.20244	0.0175	0.17465	0.21091	0.01715	0.09855	0.52237	0.11853	0.01819	0.21902	0.29392	0.02042	0.24469	0.34986	0.01752	0.04463	0.12165
0.17112	0.20226	0.0175	0.17465	0.21146	0.01719	0.09887	0.52359	0.1176	0.0182	0.21917	0.29373	0.02047	0.24541	0.35042	0.01754	0.04471	0.12202
0.17164	0.20262	0.01753	0.17503	0.21183	0.01721	0.09903	0.5242	0.11797	0.01824	0.21976	0.2941	0.0205	0.24584	0.35042	0.0176	0.04494	0.12183
0.1719	0.20317	0.01758	0.17568	0.21164	0.01723	0.09919	0.52481	0.11797	0.01826	0.22005	0.29428	0.02051	0.24598	0.35097	0.01761	0.04498	0.1222
0.17228	0.20336	0.0176	0.17594	0.21219	0.01728	0.09959	0.52633	0.11853	0.01829	0.22049	0.2952	0.02057	0.24684	0.35115	0.01764	0.0451	0.12257
0.1728	0.20391	0.01763	0.17633	0.21368	0.01729	0.09968	0.52663	0.11872	0.01834	0.22123	0.29593	0.02059	0.24713	0.35225	0.01768	0.04525	0.12275
0.17319	0.20411	0.01767	0.17685	0.21423	0.01733	0.1	0.52785	0.11927	0.01835	0.22137	0.29612	0.02063	0.24771	0.35225	0.01769	0.04529	0.12257
0.17332	0.20429	0.01768	0.17698	0.21478	0.01736	0.10024	0.52877	0.11853	0.01838	0.22182	0.29612	0.02067	0.24828	0.35262	0.01774	0.04549	0.12238
0.17397	0.20502	0.01774	0.17776	0.21441	0.01739	0.10048	0.52968	0.11945	0.01842	0.2224	0.29705	0.02069	0.24857	0.35298	0.01776	0.04556	0.12257
0.17423	0.20539	0.01775	0.17789	0.21423	0.01743	0.1008	0.5309	0.11927	0.01844	0.2227	0.29742	0.02072	0.249	0.35262	0.01778	0.04564	0.12349
0.17449	0.20557	0.01778	0.17828	0.21533	0.01745	0.10097	0.53151	0.12	0.01848	0.22329	0.29852	0.02077	0.24972	0.35335	0.01783	0.04584	0.12422
0.17514	0.20539	0.01782	0.1788	0.21606	0.01747	0.10113	0.53212	0.12018	0.01851	0.22373	0.29907	0.02078	0.24987	0.35447	0.01785	0.04592	0.12404
0.1754	0.20576	0.01785	0.17919	0.21624	0.01751	0.10145	0.53334	0.12018	0.01853	0.22402	0.29907	0.02083	0.25059	0.35538	0.01787	0.04599	0.12367
0.17566	0.20668	0.01786	0.17932	0.21698	0.01754	0.10169	0.53425	0.12037	0.01857	0.22461	0.29925	0.02086	0.25102	0.35538	0.01791	0.04615	0.12312
0.17618	0.20741	0.01791	0.17997	0.21679	0.01755	0.10178	0.53455	0.12018	0.0186	0.22506	0.29943	0.0209	0.25159	0.35557	0.01793	0.04623	0.12367
0.17644	0.20723	0.01793	0.18023	0.21736	0.01761	0.10226	0.53638	0.11982	0.01862	0.22535	0.29998	0.02094	0.25217	0.35575	0.01796	0.04635	0.12404
0.17683	0.20741	0.01794	0.18036	0.21754	0.01762	0.10234	0.53669	0.12073	0.01866	0.22594	0.30072	0.02098	0.25275	0.35612	0.01801	0.04654	0.12495
0.17735	0.20704	0.018	0.18114	0.21864	0.01765	0.10259	0.5376	0.12128	0.01868	0.22624	0.30165	0.02099	0.25289	0.35795	0.01802	0.04658	0.12495
0.17761	0.20741	0.01801	0.18127	0.21938	0.01769	0.10291	0.53882	0.12147	0.0187	0.22653	0.30183	0.02106	0.2539	0.35832	0.01805	0.0467	0.1244
0.178	0.20759	0.01804	0.18166	0.22011	0.0177	0.10299	0.53912	0.1211	0.01875	0.22727	0.30202	0.02107	0.25405	0.35814	0.01809	0.04686	0.12422
0.17852	0.20833	0.01808	0.18219	0.21938	0.01773	0.10324	0.54004	0.12073	0.01877	0.22756	0.30183	0.02111	0.25463	0.35832	0.01811	0.04694	0.12459
0.17879	0.20871	0.01809	0.18232	0.2203	0.01778	0.10364	0.54156	0.12128	0.01879	0.22786	0.30312	0.02115	0.2552	0.35832	0.01813	0.04702	0.12534
0.17905	0.20889	0.01812	0.18271	0.22048	0.01778	0.10364	0.54156	0.12183	0.01884	0.2286	0.30349	0.02117	0.25549	0.3587	0.01818	0.04722	0.12662
0.1797	0.20833	0.01816	0.18323	0.2214	0.01781	0.10389	0.54247	0.12147	0.01885	0.22875	0.3044	0.0212	0.25593	0.36054	0.0182	0.0473	0.12644
0.17983	0.20908	0.01818	0.18349	0.22196	0.01787	0.10438	0.5443	0.12202	0.01888	0.22919	0.30459	0.02125	0.25665	0.36054	0.01823	0.04741	0.1257
0.18035	0.20944	0.01822	0.18402	0.22196	0.01788	0.10446	0.5446	0.12165	0.01892	0.22978	0.30495	0.02127	0.25694	0.36164	0.01826	0.04753	0.12607
0.18075	0.21073	0.01826	0.18454	0.22158	0.01791	0.1047	0.54552	0.1222	0.01893	0.22993	0.30532	0.02129	0.25723	0.36109	0.01829	0.04765	0.12662
0.18088	0.21073	0.01827	0.18467	0.22233	0.01795	0.10503	0.54674	0.12277	0.01897	0.23052	0.30589	0.02136	0.25824	0.36164	0.01833	0.04781	0.12735
0.18166	0.21073	0.01831	0.1852	0.2227	0.01796	0.10511	0.54704	0.12313	0.01901	0.23111	0.30625	0.02138	0.25853	0.36219	0.01835	0.04789	0.12662
0.1818	0.21073	0.01834	0.18559	0.2238	0.018	0.10544	0.54826	0.12313	0.01903	0.23141	0.30754	0.02141	0.25896	0.36312	0.01837	0.04797	0.12735
0.18219	0.21109	0.01835	0.18572	0.22416	0.01803	0.10568	0.54917	0.12332	0.01907	0.232	0.3079	0.02146	0.25969	0.36349	0.01842	0.04817	0.12644
0.18271	0.21201	0.01841	0.18651	0.22453	0.01806	0.10593	0.55009	0.12313	0.0191	0.23245	0.30754	0.02147	0.25983	0.36404	0.01844	0.04825	0.12644
0.18285	0.21219	0.01842	0.18664	0.22453	0.0181	0.10626	0.5513	0.1235	0.01911	0.2326	0.30827	0.02153	0.2607	0.36385	0.01845	0.04829	0.1268
0.18324	0.21238	0.01844	0.1869	0.22545	0.01811	0.10634	0.55161	0.1235	0.01915	0.23319	0.30827	0.02155	0.26099	0.36367	0.01851	0.04853	0.1279
0.18403	0.21274	0.01849	0.18756	0.226	0.01814	0.10659	0.55252	0.12442	0.01918	0.23364	0.30845	0.02157	0.26128	0.36422	0.01852	0.04857	0.12845
0.18416	0.21274	0.01851	0.18782	0.22675	0.0182	0.10708	0.55435	0.12497	0.01919	0.23378	0.3103	0.02163	0.26215	0.36532	0.01855	0.04869	0.12864
0.18429	0.21329	0.01853	0.18809	0.22675	0.01821	0.10716	0.55465	0.12442	0.01925	0.23467	0.31067	0.02166	0.26259	0.36569	0.01859	0.04885	0.12809
0.18508	0.21403	0.01857	0.18861	0.2273	0.01822	0.10724	0.55496	0.12423	0.01926	0.23482	0.31067	0.02168	0.26288	0.36605	0.0186	0.04889	0.12845
0.18521	0.21458	0.01859	0.18888	0.2273	0.01828	0.10774	0.55679	0.1246	0.01929	0.23527	0.31122	0.02173	0.26361	0.36624	0.01863	0.04901	0.12864
0.18561	0.21476	0.01862	0.18927	0.22785	0.01829	0.10782	0.55709	0.1246	0.01933	0.23586	0.31159	0.02176	0.26404	0.36679	0.01867	0.04917	0.12937
0.18614	0.21476	0.01867	0.18993	0.22821	0.01832	0.10807	0.558	0.1257	0.01936	0.23631	0.31214	0.02179	0.26448	0.36809	0.0187	0.04929	0.12937
0.18627	0.21476	0.01868	0.19006	0.22895	0.01836	0.1084	0.55922	0.12534	0.01937	0.23646	0.31324	0.02184	0.26521	0.36809	0.01873	0.04941	0.12955
0.18693	0.21495	0.01871	0.19046	0.22968	0.01838	0.10856	0.55983	0.12515	0.01941	0.23705	0.31379	0.02186	0.2655	0.36864	0.01877	0.04957	0.12955
0.18719	0.2155	0.01875	0.19099	0.2295	0.0184	0.10873	0.56044	0.12497	0.01944	0.2375	0.31361	0.02188	0.26579	0.36937	0.01878	0.04961	0.12955
0.18759	0.2166	0.01877	0.19125	0.22986	0.01844	0.10906	0.56166	0.12552	0.01947	0.23795	0.31379	0.02194	0.26666	0.36919	0.01882	0.04977	0.13049
0.18812	0.21623	0.01881	0.19178	0.23097	0.01846	0.10922	0.56227	0.12625	0.01951	0.23854	0.31452	0.02196	0.26695	0.36992	0.01885	0.04989	0.13122
0.18851	0.21623	0.01884	0.19218	0.23115	0.0185	0.10955	0.56349	0.12699	0.01952	0.23869	0.31472	0.02198	0.26724	0.37047	0.01886	0.04993	0.13177
0.18865	0.21586	0.01885	0.19231	0.2319	0.01853	0.1098	0.5644	0.12662	0.01956	0.23929	0.31564	0.02204	0.26812	0.37029	0.0189	0.0501	0.13122
0.18918	0.21678	0.01889	0.19284	0.23263	0.01855	0.10997	0.56501	0.1268	0.01959	0.23974	0.31582	0.02205	0.26826	0.37121	0.01893	0.05022	0.13104
0.18957	0.21788	0.01892	0.19323	0.233	0.0186	0.11038	0.56653	0.12625	0.01961	0.24003	0.31656	0.02209	0.26885	0.37232	0.01895	0.0503	0.13122
0.18984	0.21845	0.01893	0.19337	0.23282	0.01862	0.11055	0.56714	0.12662	0.01965	0.24063	0.31619	0.02214	0.26957	0.37157	0.019	0.0505	0.13122
0.1905	0.21808	0.01899	0.19416	0.23337	0.01864	0.11071	0.56775	0.12699	0.01967	0.24093	0.31711	0.02217	0.27001	0.37194	0.01901	0.05054	0.13232
0.19063	0.21863	0.019	0.19429	0.23392	0.01868	0.11104	0.56897	0.12774	0.0197	0.24138	0.31784	0.02222	0.27074	0.37232	0.01904	0.05066	0.13287
0.19103	0.21845	0.01903	0.19469	0.23483	0.01871	0.11129	0.56988	0.12792	0.01974	0.24197	0.31839	0.02224	0.27103	0.37379	0.0191	0.05091	0.13305
0.19156	0.21955	0.01907	0.19522	0.23465	0.01872	0.11138	0.57019	0.12792	0.01976	0.24227	0.31894	0.02226	0.27133	0.37489	0.0191	0.05091	0.13232
0.19183	0.21973	0.01908	0.19536	0.23483	0.01877	0.11179	0.57171	0.12737	0.01978	0.24257	0.31951	0.02232	0.2722	0.37526	0.01912	0.05099	0.13287
0.19209	0.21991	0.01911	0.19575	0.23502	0.01879	0.11196	0.57232	0.12774	0.01983	0.24332	0.31932	0.02235	0.27264	0.37489	0.01918	0.05123	0.13269
0.19276	0.2201	0.01917	0.19655	0.23595	0.0188	0.11204	0.57262	0.1281	0.01985	0.24362	0.32024	0.02236	0.27279	0.37507	0.01919	0.05127	0.13342
0.19289	0.2201	0.01918	0.19668	0.23595	0.01886	0.11254	0.57445	0.12829	0.01987	0.24392	0.32079	0.02243	0.27381	0.37507	0.01921	0.05135	0.13416
0.19343	0.22028	0.01919	0.19682	0.2376	0.01887	0.11262	0.57476	0.12902	0.01992	0.24466	0.32134	0.02244	0.27395	0.37617	0.01926	0.05156	0.13434
0.19396	0.22138	0.01925	0.19761	0.2376	0.0189	0.11288	0.57567	0.12957	0.01994	0.24496	0.32189	0.02245	0.2741	0.37692	0.01928	0.05164	0.13434
0.19422	0.22138	0.01926	0.19775	0.23833	0.01894	0.11321	0.57689	0.1292	0.01995	0.24511	0.32262	0.02252	0.27513	0.37766	0.0193	0.05172	0.13434
0.19449	0.22193	0.01929	0.19815	0.23833	0.01895	0.11329	0.57719	0.12902	0.02	0.24586	0.32244	0.02253	0.27527	0.37747	0.01934	0.05188	0.13434
0.19502	0.22193	0.01933	0.19868	0.23815	0.01899	0.11363	0.57841	0.12939	0.02002	0.24616	0.32317	0.02257	0.27586	0.37784	0.01936	0.05197	0.1349
0.19529	0.22268	0.01934	0.19881	0.23925	0.01904	0.11404	0.57993	0.13012	0.02006	0.24676	0.32354	0.02262	0.27659	0.37821	0.0194	0.05213	0.13545
0.19583	0.2223	0.01939	0.19948	0.24035	0.01905	0.11413	0.58024	0.12975	0.02009	0.24721	0.32447	0.02263	0.27674	0.37894	0.01943	0.05225	0.13545
0.19623	0.22268	0.01941	0.19975	0.24017	0.01908	0.11438	0.58115	0.12957	0.0201	0.24736	0.32466	0.02266	0.27717	0.37967	0.01944	0.05229	0.1349
0.19636	0.22378	0.01944	0.20015	0.24035	0.01912	0.11471	0.58237	0.12939	0.02014	0.24796	0.32447	0.02273	0.2782	0.38004	0.0195	0.05254	0.13509
0.19716	0.22323	0.01948	0.20068	0.24073	0.01913	0.1148	0.58267	0.12994	0.02017	0.24841	0.32484	0.02274	0.27835	0.38022	0.01951	0.05258	0.13545
0.1973	0.22378	0.01951	0.20108	0.24073	0.01917	0.11513	0.58389	0.13012	0.02018	0.24856	0.32557	0.02279	0.27908	0.38022	0.01954	0.0527	0.13637
0.1977	0.22433	0.01952	0.20122	0.24128	0.0192	0.11539	0.58481	0.13085	0.02024	0.24946	0.32612	0.02283	0.27967	0.38059	0.01958	0.05287	0.13637
0.19823	0.22451	0.01958	0.20202	0.2422	0.01921	0.11547	0.58511	0.13067	0.02025	0.24961	0.32704	0.02284	0.27981	0.38189	0.01961	0.05299	0.13674
0.19837	0.2247	0.01959	0.20215	0.24275	0.01927	0.11597	0.58694	0.13085	0.02028	0.25006	0.32796	0.02289	0.28055	0.38189	0.01962	0.05303	0.13674
0.19877	0.22506	0.01961	0.20242	0.2433	0.01928	0.11606	0.58724	0.13067	0.02033	0.25081	0.32796	0.02292	0.28099	0.38226	0.01967	0.05324	0.13656
0.19931	0.22525	0.01966	0.20309	0.24349	0.01931	0.11631	0.58816	0.1314	0.02035	0.25112	0.32814	0.02294	0.28128	0.38244	0.01969	0.05332	0.13637
0.19971	0.22562	0.01967	0.20322	0.24385	0.01935	0.11665	0.58937	0.13197	0.02036	0.25127	0.32871	0.023	0.28216	0.38262	0.0197	0.05336	0.13821
0.19984	0.22617	0.0197	0.20362	0.2444	0.01937	0.11682	0.58998	0.13234	0.02042	0.25217	0.32908	0.02301	0.28231	0.38299	0.01976	0.05361	0.13857
0.20065	0.22562	0.01974	0.20416	0.24495	0.01939	0.11698	0.59059	0.13177	0.02043	0.25232	0.33018	0.02305	0.2829	0.38464	0.01977	0.05365	0.13876
0.20078	0.22598	0.01976	0.20443	0.24534	0.01944	0.11741	0.59211	0.13197	0.02046	0.25277	0.33054	0.0231	0.28363	0.38556	0.0198	0.05378	0.13802
0.20118	0.22672	0.01978	0.2047	0.2457	0.01946	0.11757	0.59272	0.13215	0.0205	0.25337	0.33036	0.02312	0.28393	0.38556	0.01984	0.05394	0.13784
0.20172	0.22746	0.01983	0.20537	0.24534	0.01948	0.11774	0.59333	0.13252	0.02051	0.25352	0.33054	0.02314	0.28422	0.38519	0.01985	0.05398	0.13839
0.20186	0.22728	0.01984	0.2055	0.24644	0.01953	0.11817	0.59486	0.13289	0.02054	0.25398	0.33128	0.0232	0.2851	0.38556	0.01989	0.05415	0.13951
0.2024	0.22765	0.01987	0.20591	0.24699	0.01955	0.11833	0.59547	0.13362	0.02058	0.25458	0.33201	0.02322	0.2854	0.38631	0.01992	0.05427	0.13987
0.2028	0.22728	0.01992	0.20658	0.24754	0.01957	0.1185	0.59607	0.13307	0.0206	0.25488	0.33331	0.02325	0.28584	0.38723	0.01995	0.0544	0.14006
0.2032	0.22857	0.01994	0.20685	0.24754	0.01961	0.11884	0.59729	0.13344	0.02064	0.25548	0.33349	0.02331	0.28672	0.38741	0.01998	0.05452	0.13912
0.20374	0.22893	0.01998	0.20738	0.24845	0.01963	0.11901	0.5979	0.13362	0.02068	0.25609	0.33368	0.02333	0.28702	0.38796	0.02002	0.05469	0.13912
0.20388	0.2293	0.02	0.20765	0.24809	0.01967	0.11935	0.59912	0.13362	0.02069	0.25624	0.33368	0.02335	0.28731	0.38778	0.02003	0.05473	0.13912
0.20428	0.22985	0.02002	0.20792	0.249	0.0197	0.1196	0.60003	0.1338	0.02073	0.25684	0.33441	0.0234	0.28805	0.38814	0.02007	0.0549	0.14024
0.20482	0.22985	0.02007	0.2086	0.24919	0.01971	0.11969	0.60034	0.13454	0.02076	0.25729	0.33514	0.02342	0.28834	0.38851	0.0201	0.05502	0.14061
0.20523	0.22967	0.02009	0.20887	0.25067	0.01977	0.1202	0.60217	0.13472	0.02077	0.25744	0.33588	0.02347	0.28908	0.38998	0.02011	0.05507	0.14097
0.20536	0.22967	0.0201	0.209	0.25104	0.01978	0.12028	0.60247	0.1349	0.02083	0.25835	0.33569	0.02351	0.28967	0.38979	0.02017	0.05532	0.14061
0.20617	0.2304	0.02016	0.20981	0.25122	0.01981	0.12054	0.60338	0.13454	0.02084	0.2585	0.33624	0.02352	0.28982	0.39109	0.02018	0.05536	0.14116
0.20631	0.23113	0.02017	0.20994	0.25049	0.01985	0.12088	0.6046	0.13454	0.02086	0.2588	0.33624	0.02359	0.29085	0.39073	0.02021	0.05548	0.14116
0.20671	0.2315	0.0202	0.21035	0.25159	0.01988	0.12113	0.60552	0.13509	0.02091	0.25956	0.33698	0.0236	0.291	0.39034	0.02025	0.05565	0.14134
0.20726	0.23187	0.02024	0.21089	0.25195	0.01989	0.12122	0.60582	0.13545	0.02093	0.25986	0.33698	0.02363	0.29144	0.39128	0.02027	0.05573	0.14116
0.20753	0.23187	0.02025	0.21102	0.25287	0.01994	0.12164	0.60734	0.13582	0.02094	0.26001	0.33864	0.02368	0.29218	0.39201	0.02029	0.05582	0.14262
0.2078	0.23207	0.02028	0.21143	0.25379	0.01996	0.12181	0.60795	0.13564	0.02099	0.26077	0.33864	0.02372	0.29277	0.39238	0.02033	0.05599	0.14152
0.20834	0.23187	0.02033	0.21211	0.25361	0.01999	0.12207	0.60887	0.13601	0.02101	0.26107	0.33901	0.02373	0.29292	0.39274	0.02036	0.05611	0.14207
0.20861	0.23298	0.02035	0.21238	0.25324	0.02003	0.12241	0.61008	0.13601	0.02104	0.26153	0.33919	0.02379	0.29381	0.39293	0.02038	0.0562	0.14244
0.20915	0.23353	0.02038	0.21278	0.25434	0.02004	0.1225	0.61039	0.13657	0.02109	0.26229	0.33975	0.02381	0.2941	0.39348	0.02042	0.05636	0.14262
0.20956	0.23317	0.02042	0.21332	0.2549	0.02007	0.12275	0.6113	0.1373	0.0211	0.26244	0.34066	0.02382	0.29425	0.39403	0.02044	0.05645	0.14281
0.20983	0.23372	0.02043	0.21346	0.25564	0.02011	0.1231	0.61252	0.13712	0.02113	0.26289	0.3414	0.02389	0.29529	0.39458	0.02047	0.05657	0.14317
0.21051	0.23427	0.02046	0.21387	0.25637	0.02012	0.12318	0.61282	0.13675	0.02117	0.2635	0.34158	0.0239	0.29544	0.39551	0.02051	0.05674	0.14207
0.21078	0.23463	0.0205	0.21441	0.25619	0.02016	0.12352	0.61404	0.13675	0.02119	0.2638	0.34195	0.02394	0.29603	0.39588	0.02053	0.05683	0.14281
0.21106	0.23427	0.02051	0.21454	0.25637	0.02021	0.12395	0.61557	0.13694	0.02121	0.26411	0.34215	0.02398	0.29662	0.39588	0.02057	0.057	0.14244
0.2116	0.235	0.02055	0.21509	0.25674	0.02022	0.12404	0.61587	0.13767	0.02126	0.26486	0.34288	0.024	0.29692	0.39661	0.0206	0.05712	0.14317
0.21201	0.235	0.02058	0.21549	0.25747	0.02026	0.12438	0.61709	0.13822	0.02127	0.26502	0.34325	0.02403	0.29736	0.39698	0.02061	0.05717	0.14411
0.21214	0.23482	0.02061	0.2159	0.25839	0.02029	0.12464	0.618	0.13822	0.02131	0.26562	0.34361	0.02408	0.2981	0.39698	0.02066	0.05738	0.14411
0.21283	0.23574	0.02065	0.21644	0.25857	0.0203	0.12472	0.61831	0.13859	0.02134	0.26608	0.34416	0.0241	0.2984	0.3979	0.02068	0.05746	0.14372
0.2131	0.23629	0.02068	0.21685	0.25894	0.02034	0.12507	0.61952	0.13749	0.02137	0.26654	0.34545	0.02415	0.29914	0.3979	0.02071	0.05759	0.14447
0.21351	0.23685	0.02069	0.21699	0.25876	0.02037	0.12532	0.62044	0.13822	0.02141	0.26714	0.34471	0.0242	0.29988	0.39826	0.02075	0.05776	0.14411
0.21405	0.23722	0.02075	0.2178	0.25969	0.0204	0.12558	0.62135	0.13841	0.02143	0.26745	0.34563	0.02421	0.30003	0.39863	0.02076	0.0578	0.14447
0.21419	0.23722	0.02076	0.21794	0.26042	0.02044	0.12593	0.62257	0.13914	0.02145	0.26775	0.34581	0.02425	0.30062	0.39918	0.02079	0.05793	0.14502
0.2146	0.2374	0.02077	0.21808	0.26189	0.02045	0.12601	0.62287	0.13914	0.02149	0.26836	0.34693	0.02429	0.30122	0.39993	0.02084	0.05814	0.14502
0.21515	0.23758	0.02083	0.21889	0.26171	0.02048	0.12627	0.62379	0.13896	0.02152	0.26882	0.3473	0.0243	0.30137	0.40066	0.02086	0.05823	0.14411
0.21528	0.23795	0.02084	0.21903	0.26207	0.02052	0.12662	0.62501	0.13877	0.02153	0.26897	0.34821	0.02437	0.30241	0.4014	0.02088	0.05831	0.14466
0.21569	0.2385	0.02087	0.21944	0.26189	0.02054	0.12679	0.62562	0.13914	0.02159	0.26988	0.34766	0.02438	0.30256	0.40121	0.02093	0.05852	0.14502
0.21624	0.2385	0.02091	0.21998	0.26226	0.02056	0.12696	0.62622	0.13951	0.0216	0.27003	0.34803	0.02441	0.303	0.40195	0.02094	0.05857	0.14576
0.21665	0.23905	0.02093	0.22026	0.26244	0.0206	0.12731	0.62744	0.14061	0.02163	0.27049	0.34895	0.02446	0.30374	0.40231	0.02097	0.05869	0.14612
0.21706	0.23887	0.02095	0.22053	0.26447	0.02062	0.12748	0.62805	0.14042	0.02167	0.2711	0.34913	0.02449	0.30419	0.4036	0.02101	0.05887	0.14594
0.21761	0.23924	0.02099	0.22107	0.26447	0.02066	0.12782	0.62927	0.14024	0.02168	0.27125	0.34986	0.02451	0.30449	0.40378	0.02102	0.05891	0.14521
0.21775	0.23979	0.02101	0.22135	0.26447	0.0207	0.12817	0.63049	0.14006	0.02171	0.27171	0.3506	0.02456	0.30523	0.40416	0.02106	0.05908	0.14576
0.21829	0.24015	0.02105	0.22189	0.26447	0.02071	0.12826	0.63079	0.14024	0.02175	0.27232	0.35005	0.02459	0.30568	0.40378	0.02109	0.05921	0.14576
0.21871	0.24089	0.02109	0.22244	0.26484	0.02076	0.12869	0.63232	0.14117	0.02176	0.27247	0.35115	0.02462	0.30613	0.40378	0.02112	0.05934	0.14686
0.21884	0.24089	0.0211	0.22258	0.26521	0.02078	0.12886	0.63292	0.14191	0.02181	0.27324	0.3519	0.02468	0.30702	0.40435	0.02116	0.05951	0.14686
0.21967	0.24127	0.02115	0.22326	0.26631	0.0208	0.12903	0.63353	0.14136	0.02183	0.27354	0.35282	0.02469	0.30717	0.40545	0.02119	0.05964	0.14704
0.2198	0.24164	0.02117	0.22354	0.26668	0.02084	0.12938	0.63475	0.14061	0.02186	0.274	0.353	0.02472	0.30762	0.406	0.0212	0.05968	0.14704
0.22008	0.24219	0.02119	0.22381	0.26741	0.02087	0.12964	0.63567	0.14097	0.0219	0.27461	0.35337	0.02477	0.30836	0.40691	0.02124	0.05985	0.14741
0.22077	0.242	0.02124	0.22449	0.26741	0.02088	0.12973	0.63597	0.14136	0.02193	0.27507	0.353	0.02479	0.30866	0.40691	0.02127	0.05998	0.14723
0.22104	0.24237	0.02126	0.22477	0.26796	0.02093	0.13016	0.63749	0.14246	0.02194	0.27522	0.35373	0.02484	0.3094	0.40691	0.02128	0.06002	0.14796
0.22132	0.24255	0.02127	0.22491	0.26871	0.02096	0.13042	0.63841	0.14246	0.022	0.27614	0.35447	0.02487	0.30985	0.40691	0.02134	0.06028	0.14723
0.22187	0.24219	0.02132	0.22559	0.26944	0.02098	0.1306	0.63902	0.14246	0.02201	0.27629	0.35575	0.02489	0.31015	0.4082	0.02135	0.06032	0.14759
0.22214	0.24292	0.02134	0.22587	0.26999	0.02102	0.13095	0.64023	0.14246	0.02203	0.2766	0.35632	0.02494	0.3109	0.40876	0.02138	0.06045	0.14704
0.22256	0.24347	0.02135	0.226	0.26999	0.02104	0.13112	0.64084	0.14191	0.02208	0.27736	0.35668	0.02497	0.31134	0.40931	0.02142	0.06062	0.14759
0.22324	0.24365	0.02141	0.22683	0.26981	0.02106	0.13129	0.64145	0.14246	0.02209	0.27752	0.3565	0.025	0.31179	0.40895	0.02143	0.06067	0.14814
0.22338	0.24439	0.02142	0.22696	0.27018	0.02111	0.13173	0.64297	0.14337	0.02212	0.27798	0.35687	0.02505	0.31254	0.40913	0.02146	0.0608	0.14889
0.2238	0.24475	0.02145	0.22738	0.27128	0.02113	0.1319	0.64358	0.14374	0.02216	0.27859	0.35705	0.02507	0.31284	0.41023	0.0215	0.06097	0.14908
0.22435	0.24494	0.0215	0.22806	0.27201	0.02115	0.13208	0.64419	0.14337	0.02218	0.2789	0.35815	0.0251	0.31329	0.41133	0.02153	0.0611	0.14981
0.22462	0.24512	0.02152	0.22834	0.27238	0.0212	0.13251	0.64572	0.14337	0.0222	0.2792	0.35888	0.02515	0.31403	0.41152	0.02156	0.06123	0.14908
0.22518	0.24585	0.02154	0.22861	0.27274	0.02121	0.1326	0.64602	0.14356	0.02225	0.27997	0.35925	0.02518	0.31448	0.41188	0.0216	0.0614	0.14908
0.22559	0.2466	0.02159	0.2293	0.27238	0.02124	0.13286	0.64693	0.14411	0.02227	0.28027	0.35925	0.02519	0.31463	0.4117	0.02161	0.06145	0.14981
0.22573	0.24679	0.0216	0.22944	0.27311	0.02128	0.13321	0.64815	0.14466	0.0223	0.28073	0.35998	0.02526	0.31568	0.41207	0.02164	0.06158	0.15036
0.22628	0.24624	0.02163	0.22985	0.27368	0.02129	0.1333	0.64846	0.14484	0.02234	0.28135	0.36017	0.02527	0.31583	0.41262	0.02168	0.06175	0.15091
0.2267	0.24567	0.02167	0.2304	0.27404	0.02133	0.13365	0.64967	0.14502	0.02236	0.28166	0.36092	0.02531	0.31643	0.4141	0.0217	0.06184	0.15091
0.22711	0.24752	0.02168	0.23054	0.27459	0.02136	0.13391	0.65059	0.14466	0.0224	0.28227	0.36147	0.02535	0.31703	0.41447	0.02174	0.06201	0.15036
0.22767	0.24789	0.02172	0.23109	0.27606	0.02139	0.13418	0.6515	0.14466	0.02242	0.28258	0.36183	0.02537	0.31733	0.41502	0.02176	0.0621	0.15054
0.22794	0.24825	0.02175	0.23151	0.27569	0.02143	0.13453	0.65272	0.14521	0.02244	0.28288	0.36202	0.02541	0.31793	0.41483	0.02178	0.06218	0.15146
0.22822	0.24844	0.02176	0.23164	0.27624	0.02146	0.13479	0.65363	0.14539	0.02248	0.2835	0.36312	0.02545	0.31853	0.41538	0.02183	0.0624	0.15164
0.22892	0.24844	0.02182	0.23247	0.27624	0.02147	0.13488	0.65394	0.14576	0.02251	0.28396	0.36349	0.02546	0.31868	0.41575	0.02185	0.06249	0.15128
0.22919	0.24825	0.02183	0.23261	0.27716	0.02153	0.1354	0.65577	0.14614	0.02253	0.28427	0.36422	0.02552	0.31957	0.41667	0.02187	0.06258	0.15201
0.22933	0.24807	0.02186	0.23303	0.27753	0.02154	0.13549	0.65607	0.14576	0.02258	0.28504	0.36459	0.02556	0.32017	0.4174	0.02192	0.06279	0.15109
0.23016	0.24936	0.02192	0.23386	0.27864	0.02155	0.13558	0.65637	0.14614	0.02259	0.28519	0.36495	0.02558	0.32047	0.41797	0.02193	0.06284	0.15219
0.2303	0.25027	0.02192	0.23386	0.27846	0.02161	0.13611	0.6582	0.14632	0.02262	0.28565	0.36515	0.02562	0.32107	0.41722	0.02196	0.06297	0.15238
0.23072	0.25046	0.02194	0.23413	0.27919	0.02162	0.1362	0.65851	0.14632	0.02266	0.28627	0.3657	0.02566	0.32168	0.41777	0.02201	0.06319	0.15256
0.23128	0.25084	0.022	0.23496	0.27938	0.02165	0.13646	0.65942	0.14669	0.02269	0.28673	0.36607	0.02567	0.32183	0.41833	0.02203	0.06328	0.15293
0.23142	0.25046	0.02201	0.2351	0.28011	0.02169	0.13681	0.66064	0.14687	0.0227	0.28688	0.36754	0.02574	0.32288	0.41943	0.02204	0.06332	0.15386
0.23183	0.25065	0.02203	0.23538	0.2803	0.0217	0.1369	0.66094	0.14687	0.02275	0.28765	0.36717	0.02575	0.32303	0.4198	0.02209	0.06354	0.15331
0.23239	0.25102	0.02208	0.23607	0.28121	0.02173	0.13716	0.66186	0.14761	0.02277	0.28796	0.36772	0.02577	0.32333	0.42035	0.02211	0.06363	0.15368
0.23281	0.25176	0.02209	0.23621	0.28066	0.02177	0.13752	0.66307	0.14706	0.02278	0.28811	0.36754	0.02583	0.32423	0.4198	0.02214	0.06376	0.15404
0.23323	0.25267	0.02212	0.23662	0.28085	0.02179	0.13769	0.66368	0.14797	0.02284	0.28904	0.36845	0.02585	0.32453	0.42054	0.02218	0.06393	0.15423
0.2335	0.25212	0.02216	0.23718	0.2814	0.02181	0.13787	0.66429	0.14834	0.02285	0.28919	0.36864	0.02588	0.32498	0.42145	0.02219	0.06398	0.15386
0.23392	0.25194	0.02218	0.23746	0.28343	0.02187	0.1384	0.66612	0.14889	0.02288	0.28966	0.36955	0.02593	0.32573	0.422	0.02223	0.06415	0.15478
0.23448	0.25249	0.02222	0.23801	0.2838	0.02188	0.13849	0.66642	0.14834	0.02292	0.29027	0.36955	0.02595	0.32603	0.42257	0.02226	0.06429	0.15404
0.2349	0.25341	0.02225	0.23843	0.28343	0.02191	0.13875	0.66734	0.14834	0.02293	0.29043	0.3703	0.02597	0.32633	0.42312	0.02227	0.06433	0.15496
0.23504	0.25377	0.02226	0.23857	0.28325	0.02195	0.13911	0.66856	0.14816	0.02297	0.29105	0.37067	0.02604	0.32739	0.42257	0.02233	0.06459	0.15551
0.23588	0.25377	0.02231	0.23926	0.28343	0.02197	0.13928	0.66917	0.14852	0.023	0.29151	0.37085	0.02606	0.32769	0.42367	0.02234	0.06464	0.15533
0.23602	0.25377	0.02233	0.23954	0.28416	0.02201	0.13964	0.67038	0.14908	0.02302	0.29182	0.37177	0.02609	0.32814	0.4244	0.02237	0.06477	0.15606
0.23644	0.25414	0.02236	0.23996	0.28545	0.02203	0.13982	0.67099	0.14981	0.02306	0.29244	0.37287	0.02614	0.32889	0.42495	0.02241	0.06495	0.15606
0.237	0.25451	0.02241	0.24065	0.28581	0.02205	0.13999	0.6716	0.14944	0.02308	0.29274	0.37305	0.02616	0.3292	0.42569	0.02244	0.06508	0.15478
0.23714	0.25544	0.02242	0.24079	0.28563	0.0221	0.14044	0.67312	0.14944	0.02311	0.29321	0.37324	0.02621	0.32995	0.42605	0.02245	0.06512	0.15533
0.23756	0.25617	0.02244	0.24107	0.286	0.02212	0.14061	0.67373	0.14963	0.02315	0.29383	0.37342	0.02623	0.33025	0.42569	0.02251	0.06539	0.15551
0.23812	0.25599	0.02249	0.24177	0.28673	0.02214	0.14079	0.67434	0.14999	0.02318	0.29429	0.37397	0.02625	0.33055	0.42587	0.02252	0.06543	0.15606
0.23854	0.25599	0.02251	0.24205	0.28691	0.02219	0.14124	0.67587	0.15074	0.02319	0.29445	0.37472	0.02631	0.33146	0.42697	0.02253	0.06548	0.15606
0.23868	0.25599	0.02252	0.24219	0.28821	0.02221	0.14141	0.67647	0.15129	0.02325	0.29537	0.37545	0.02634	0.33191	0.4279	0.02259	0.06574	0.15551
0.23952	0.25636	0.02258	0.24302	0.28858	0.02223	0.14159	0.67708	0.15129	0.02326	0.29553	0.37527	0.02636	0.33221	0.42845	0.0226	0.06579	0.15588
0.23966	0.25746	0.02259	0.24316	0.28858	0.02228	0.14204	0.67861	0.15074	0.02329	0.29599	0.37582	0.02642	0.33312	0.429	0.02263	0.06592	0.15661
0.24008	0.25764	0.02262	0.24358	0.28821	0.0223	0.14222	0.67922	0.15036	0.02333	0.29661	0.37564	0.02644	0.33342	0.42882	0.02267	0.0661	0.15679
0.24064	0.25801	0.02267	0.24428	0.28931	0.02232	0.14239	0.67982	0.15166	0.02335	0.29692	0.37656	0.02647	0.33387	0.42937	0.02269	0.06619	0.15679
0.24092	0.25801	0.02267	0.24428	0.29005	0.02236	0.14275	0.68104	0.15203	0.02337	0.29723	0.37729	0.02651	0.33448	0.429	0.02271	0.06628	0.15698
0.24148	0.25782	0.02271	0.24484	0.29078	0.02238	0.14293	0.68165	0.15221	0.02341	0.29785	0.37821	0.02655	0.33508	0.43065	0.02277	0.06654	0.15661
0.24176	0.25819	0.02275	0.2454	0.29078	0.02241	0.1432	0.68257	0.15184	0.02343	0.29816	0.37839	0.02656	0.33523	0.43102	0.02278	0.06659	0.15735
0.24219	0.25911	0.02277	0.24568	0.2919	0.02245	0.14355	0.68378	0.15166	0.02346	0.29863	0.37896	0.02662	0.33614	0.43121	0.02281	0.06672	0.15698
0.24275	0.25966	0.02281	0.24624	0.29152	0.02246	0.14364	0.68409	0.15148	0.0235	0.29925	0.37896	0.02664	0.33644	0.43065	0.02285	0.0669	0.15698
0.24317	0.26004	0.02284	0.24666	0.2919	0.0225	0.144	0.68531	0.15276	0.02352	0.29956	0.37987	0.02668	0.33705	0.43177	0.02286	0.06694	0.15698
0.24331	0.25984	0.02285	0.2468	0.293	0.02253	0.14427	0.68622	0.15276	0.02355	0.30002	0.37969	0.02672	0.33765	0.43195	0.02291	0.06717	0.15716
0.24402	0.25984	0.02289	0.24736	0.2941	0.02256	0.14454	0.68713	0.15313	0.02359	0.30065	0.38061	0.02673	0.3378	0.43305	0.02293	0.06726	0.1579
0.2443	0.26041	0.02292	0.24778	0.29392	0.0226	0.1449	0.68835	0.15313	0.02361	0.30096	0.38152	0.02677	0.33841	0.43379	0.02295	0.06735	0.15753
0.24458	0.26096	0.02293	0.24792	0.2941	0.02263	0.14516	0.68927	0.15349	0.02365	0.30158	0.38226	0.02682	0.33917	0.43434	0.023	0.06757	0.15753
0.24514	0.26151	0.02299	0.24876	0.2941	0.02264	0.14525	0.68957	0.15331	0.02368	0.30204	0.38189	0.02683	0.33932	0.43397	0.02302	0.06766	0.15809
0.24557	0.26132	0.023	0.2489	0.29502	0.02268	0.14561	0.69079	0.15441	0.02369	0.3022	0.38281	0.02687	0.33992	0.43471	0.02304	0.06775	0.15883
0.24585	0.26151	0.02303	0.24932	0.29557	0.02271	0.14588	0.6917	0.15478	0.02374	0.30298	0.38244	0.02691	0.34053	0.43507	0.02308	0.06793	0.15864
0.24641	0.26206	0.02307	0.24988	0.29668	0.02272	0.14597	0.69201	0.15496	0.02376	0.30329	0.38356	0.02694	0.34098	0.43562	0.0231	0.06802	0.15883
0.2467	0.26224	0.02308	0.25002	0.29705	0.02278	0.14651	0.69383	0.15386	0.02377	0.30344	0.38447	0.02699	0.34174	0.43599	0.02313	0.06815	0.15809
0.24712	0.26298	0.02311	0.25044	0.29705	0.02279	0.1466	0.69414	0.15478	0.02383	0.30438	0.38521	0.02703	0.34235	0.43711	0.02318	0.06838	0.1579
0.24769	0.26316	0.02317	0.25129	0.2965	0.02282	0.14687	0.69505	0.15534	0.02384	0.30453	0.38466	0.02704	0.3425	0.43656	0.02319	0.06842	0.15809
0.24783	0.26371	0.02318	0.25143	0.29778	0.02286	0.14723	0.69627	0.15571	0.02387	0.305	0.38539	0.02709	0.34326	0.43656	0.02321	0.06851	0.15864
0.24839	0.26371	0.02319	0.25157	0.29852	0.02287	0.14732	0.69657	0.15553	0.02391	0.30562	0.38539	0.02712	0.34371	0.43729	0.02326	0.06874	0.15883
0.24882	0.26408	0.02325	0.25241	0.29907	0.0229	0.14759	0.69749	0.15553	0.02394	0.30609	0.38741	0.02713	0.34387	0.43839	0.02328	0.06883	0.15883
0.24924	0.26444	0.02326	0.25255	0.29925	0.02294	0.14795	0.69871	0.15553	0.02395	0.30624	0.38797	0.0272	0.34493	0.43876	0.0233	0.06892	0.15883
0.24953	0.26501	0.02329	0.25298	0.29962	0.02296	0.14813	0.69932	0.15626	0.02401	0.30718	0.38797	0.02721	0.34508	0.43912	0.02335	0.06914	0.15919
0.24995	0.26556	0.02333	0.25354	0.29907	0.02298	0.14831	0.69992	0.15644	0.02402	0.30734	0.38797	0.02725	0.34569	0.43912	0.02336	0.06919	0.15919
0.25038	0.26574	0.02335	0.25382	0.30017	0.02304	0.14885	0.70175	0.15663	0.02405	0.3078	0.38816	0.0273	0.34645	0.43949	0.0234	0.06937	0.1603
0.25094	0.26538	0.02339	0.25438	0.3009	0.02305	0.14894	0.70206	0.15718	0.02409	0.30843	0.38852	0.02732	0.34675	0.44022	0.02343	0.06951	0.16011
0.25137	0.26556	0.02341	0.25467	0.30165	0.02309	0.1493	0.70327	0.15718	0.0241	0.30858	0.38981	0.02734	0.34706	0.44041	0.02344	0.06955	0.16011
0.25151	0.26611	0.02344	0.25509	0.30165	0.02312	0.14957	0.70419	0.15681	0.02414	0.30921	0.38981	0.02739	0.34782	0.44134	0.0235	0.06982	0.15975
0.25236	0.26648	0.02348	0.25565	0.30165	0.02313	0.14966	0.70449	0.15681	0.02417	0.30968	0.39054	0.02741	0.34812	0.44207	0.02352	0.06991	0.15956
0.25251	0.26703	0.02351	0.25608	0.3022	0.02318	0.15012	0.70601	0.15718	0.02419	0.30999	0.39073	0.02746	0.34888	0.44189	0.02354	0.07	0.16011
0.25293	0.26758	0.02352	0.25622	0.3033	0.0232	0.1503	0.70662	0.15809	0.02424	0.31077	0.39091	0.02749	0.34934	0.44244	0.02358	0.07018	0.16066
0.2535	0.26794	0.02358	0.25707	0.3033	0.02322	0.15048	0.70723	0.15809	0.02425	0.31093	0.39183	0.02752	0.34979	0.44317	0.02361	0.07032	0.16103
0.25364	0.26794	0.02359	0.25721	0.30349	0.02327	0.15093	0.70876	0.15809	0.02428	0.31139	0.39276	0.02755	0.35025	0.44409	0.02362	0.07037	0.16213
0.25407	0.26813	0.02361	0.25749	0.30404	0.02329	0.15111	0.70936	0.15809	0.02432	0.31202	0.39258	0.0276	0.35101	0.44483	0.02368	0.07064	0.16158
0.25464	0.26886	0.02366	0.2582	0.30495	0.02331	0.15129	0.70997	0.15883	0.02435	0.31249	0.39331	0.02762	0.35132	0.44501	0.02369	0.07068	0.16103
0.25493	0.26904	0.02368	0.25848	0.30477	0.02335	0.15166	0.71119	0.15883	0.02436	0.31264	0.39349	0.02767	0.35208	0.44391	0.02372	0.07082	0.1614
0.25521	0.26886	0.02369	0.25862	0.30589	0.02338	0.15193	0.71211	0.15938	0.02441	0.31343	0.39386	0.02771	0.35269	0.44483	0.02376	0.071	0.16213
0.25606	0.26849	0.02374	0.25933	0.30607	0.0234	0.15211	0.71271	0.15956	0.02443	0.31374	0.39404	0.02772	0.35284	0.44631	0.02377	0.07105	0.1625
0.25621	0.26961	0.02376	0.25961	0.30717	0.02345	0.15256	0.71424	0.15901	0.02445	0.31405	0.39569	0.02778	0.35375	0.44704	0.0238	0.07119	0.1627
0.25664	0.26961	0.02379	0.26004	0.30754	0.02346	0.15265	0.71454	0.15901	0.0245	0.31484	0.39588	0.0278	0.35406	0.44723	0.02384	0.07137	0.16213
0.25721	0.27016	0.02383	0.2606	0.30772	0.02348	0.15284	0.71515	0.15975	0.02452	0.31515	0.39679	0.02783	0.35452	0.44796	0.02385	0.07141	0.1627
0.25735	0.27126	0.02384	0.26075	0.30735	0.02353	0.15329	0.71667	0.16013	0.02454	0.31546	0.39679	0.02788	0.35528	0.44704	0.0239	0.07164	0.1627
0.25806	0.27126	0.02388	0.26131	0.30809	0.02355	0.15347	0.71728	0.16086	0.02458	0.31609	0.39698	0.02789	0.35543	0.44814	0.02394	0.07182	0.16306
0.25835	0.27108	0.02392	0.26188	0.30864	0.02357	0.15365	0.71789	0.15994	0.0246	0.3164	0.39828	0.02793	0.35604	0.44888	0.02395	0.07187	0.16288
0.25863	0.27126	0.02394	0.26217	0.30992	0.02362	0.15411	0.71941	0.16049	0.02464	0.31703	0.39883	0.02797	0.35665	0.45018	0.02398	0.07201	0.16306
0.25935	0.27089	0.02398	0.26273	0.31049	0.02363	0.1542	0.71972	0.16013	0.02467	0.3175	0.39864	0.02799	0.35696	0.45036	0.02402	0.07219	0.16288
0.25964	0.27218	0.02401	0.26316	0.31049	0.02367	0.15457	0.72094	0.16068	0.02468	0.31766	0.39956	0.02802	0.35742	0.45054	0.02403	0.07224	0.16325
0.25992	0.27273	0.02402	0.2633	0.31049	0.0237	0.15484	0.72185	0.16086	0.02472	0.31828	0.39975	0.02809	0.35849	0.44999	0.02407	0.07242	0.1638
0.26049	0.27291	0.02406	0.26387	0.31067	0.02373	0.15511	0.72276	0.16215	0.02476	0.31891	0.4003	0.0281	0.35864	0.45091	0.0241	0.07256	0.16471
0.26092	0.27273	0.02409	0.2643	0.31122	0.02377	0.15548	0.72398	0.16215	0.02478	0.31922	0.40103	0.02814	0.35925	0.45146	0.02412	0.07265	0.16453
0.26121	0.27291	0.0241	0.26444	0.31287	0.02379	0.15566	0.72459	0.16233	0.02482	0.31985	0.40178	0.02819	0.36002	0.45274	0.02417	0.07288	0.16398
0.26178	0.27328	0.02416	0.26529	0.31269	0.02381	0.15584	0.7252	0.16251	0.02485	0.32032	0.40158	0.0282	0.36017	0.45293	0.02419	0.07297	0.16361
0.26221	0.27383	0.02417	0.26543	0.31305	0.02385	0.15621	0.72642	0.16233	0.02486	0.32048	0.40233	0.02824	0.36078	0.45311	0.02421	0.07306	0.16398
0.2625	0.27439	0.0242	0.26586	0.31324	0.02388	0.15648	0.72733	0.16233	0.02491	0.32127	0.40215	0.02828	0.36139	0.45329	0.02425	0.07325	0.16471
0.26307	0.27495	0.02424	0.26643	0.31342	0.02389	0.15658	0.72764	0.1627	0.02493	0.32158	0.4027	0.02831	0.36185	0.45403	0.02427	0.07334	0.16508
0.26336	0.27476	0.02427	0.26686	0.31489	0.02395	0.15713	0.72946	0.16343	0.02496	0.32205	0.40306	0.02836	0.36262	0.45421	0.0243	0.07348	0.16508
0.26379	0.27458	0.02428	0.267	0.31582	0.02396	0.15722	0.72977	0.16325	0.025	0.32268	0.4038	0.02837	0.36277	0.45496	0.02435	0.07371	0.16545
0.26437	0.27513	0.02434	0.26786	0.31582	0.02399	0.15749	0.73068	0.16325	0.02501	0.32284	0.40435	0.02841	0.36338	0.45533	0.02436	0.07375	0.1649
0.26451	0.27605	0.02435	0.268	0.31564	0.02403	0.15786	0.7319	0.16361	0.02504	0.32331	0.40508	0.02845	0.364	0.45588	0.02438	0.07385	0.16508
0.26509	0.27641	0.02438	0.26843	0.31619	0.02404	0.15795	0.7322	0.16361	0.02508	0.32394	0.40526	0.02848	0.36446	0.45533	0.02443	0.07408	0.16508
0.26552	0.2766	0.02442	0.269	0.31637	0.02407	0.15823	0.73312	0.16455	0.02511	0.32441	0.406	0.0285	0.36476	0.45606	0.02445	0.07417	0.16655
0.26595	0.27678	0.02443	0.26914	0.31692	0.02411	0.15859	0.73434	0.16416	0.02512	0.32457	0.40656	0.02857	0.36583	0.45661	0.02447	0.07426	0.16655
0.26624	0.27623	0.02446	0.26957	0.31766	0.02412	0.15869	0.73464	0.16455	0.02518	0.32551	0.40748	0.02858	0.36599	0.4579	0.02452	0.07449	0.16618
0.26696	0.27641	0.0245	0.27014	0.31802	0.02417	0.15915	0.73616	0.16455	0.02519	0.32567	0.40803	0.02861	0.36645	0.45863	0.02453	0.07454	0.16545
0.2671	0.27715	0.02452	0.27043	0.31802	0.02419	0.15933	0.73677	0.16473	0.02522	0.32614	0.40803	0.02866	0.36722	0.45863	0.02457	0.07472	0.16636
0.26768	0.27843	0.02456	0.271	0.31821	0.02422	0.15961	0.73769	0.16491	0.02526	0.32677	0.40766	0.02869	0.36768	0.45845	0.0246	0.07486	0.16636
0.26811	0.27863	0.02458	0.27129	0.31931	0.02425	0.15988	0.7386	0.1651	0.02527	0.32693	0.40895	0.02871	0.36798	0.45975	0.02461	0.07491	0.16655
0.26825	0.27863	0.02461	0.27172	0.32042	0.02429	0.16025	0.73982	0.16546	0.02531	0.32756	0.40913	0.02876	0.36875	0.45993	0.02467	0.07519	0.1671
0.26912	0.27825	0.02465	0.27229	0.32116	0.0243	0.16034	0.74012	0.16546	0.02534	0.32804	0.41023	0.02878	0.36906	0.46085	0.02468	0.07524	0.1671
0.26926	0.27936	0.02467	0.27257	0.32097	0.02434	0.16071	0.74134	0.16528	0.02535	0.32819	0.41042	0.02883	0.36983	0.46103	0.02471	0.07537	0.16673
0.2697	0.27973	0.02469	0.27286	0.32171	0.02437	0.16099	0.74225	0.16583	0.02541	0.32914	0.41116	0.02886	0.37029	0.46121	0.02475	0.07556	0.16691
0.27027	0.28065	0.02474	0.27358	0.32152	0.02439	0.16117	0.74286	0.16565	0.02542	0.3293	0.41098	0.02889	0.37075	0.4614	0.02478	0.0757	0.16748
0.27042	0.28101	0.02476	0.27386	0.32207	0.02443	0.16154	0.74408	0.16675	0.02545	0.32977	0.4119	0.02895	0.37167	0.46231	0.02479	0.07575	0.16803
0.27085	0.28065	0.02478	0.27415	0.32244	0.02445	0.16173	0.74469	0.1673	0.02549	0.3304	0.4119	0.02897	0.37198	0.4625	0.02485	0.07603	0.16785
0.27143	0.28065	0.02483	0.27487	0.32336	0.02447	0.16191	0.7453	0.1673	0.02551	0.33072	0.41318	0.02899	0.37228	0.4636	0.02486	0.07607	0.1673
0.27172	0.28083	0.02485	0.27516	0.32409	0.02452	0.16237	0.74682	0.16675	0.02553	0.33104	0.41318	0.02904	0.37305	0.46398	0.02489	0.07621	0.1671
0.27201	0.28138	0.02486	0.2753	0.32484	0.02454	0.16256	0.74743	0.16693	0.02559	0.33198	0.41392	0.02907	0.37351	0.46435	0.02493	0.0764	0.1673
0.27288	0.28211	0.02491	0.27602	0.32409	0.02456	0.16274	0.74804	0.16675	0.0256	0.33214	0.41373	0.02909	0.37382	0.46453	0.02494	0.07645	0.16748
0.27302	0.28285	0.02493	0.2763	0.32521	0.02461	0.16321	0.74956	0.16785	0.02562	0.33246	0.41428	0.02914	0.37459	0.46508	0.02497	0.07659	0.1684
0.27346	0.28248	0.02496	0.27674	0.32576	0.02463	0.16339	0.75017	0.16766	0.02567	0.33325	0.41447	0.02917	0.37505	0.46508	0.02501	0.07677	0.1684
0.27404	0.28266	0.025	0.27731	0.32649	0.02465	0.16358	0.75078	0.16821	0.02568	0.33341	0.41613	0.0292	0.37552	0.46618	0.02502	0.07682	0.16821
0.27418	0.28285	0.02501	0.27745	0.32631	0.0247	0.16404	0.7523	0.16766	0.02571	0.33388	0.41705	0.02925	0.37629	0.46655	0.02507	0.07705	0.16748
0.27491	0.2836	0.02505	0.27803	0.32686	0.02472	0.16423	0.75291	0.16876	0.02575	0.33451	0.41705	0.02926	0.37644	0.4671	0.02509	0.07715	0.16803
0.2752	0.28341	0.02508	0.27846	0.32704	0.02474	0.16441	0.75352	0.16858	0.02577	0.33483	0.41742	0.0293	0.37706	0.4671	0.02512	0.07729	0.16858
0.27563	0.28433	0.02511	0.27889	0.32778	0.02478	0.16478	0.75474	0.16915	0.02581	0.33546	0.41742	0.02934	0.37767	0.46765	0.02515	0.07743	0.16895
0.27621	0.28451	0.02513	0.27918	0.32833	0.0248	0.16497	0.75535	0.16951	0.02584	0.33594	0.41797	0.02936	0.37798	0.46802	0.02518	0.07757	0.16876
0.2765	0.28488	0.02518	0.2799	0.32851	0.02483	0.16525	0.75626	0.1697	0.02586	0.33626	0.41907	0.0294	0.3786	0.46895	0.0252	0.07766	0.16895
0.27679	0.28506	0.02519	0.28005	0.32926	0.02487	0.16562	0.75748	0.16915	0.0259	0.33689	0.4198	0.02946	0.37952	0.4695	0.02524	0.07785	0.1684
0.27738	0.2858	0.02523	0.28062	0.32926	0.02488	0.16571	0.75778	0.16915	0.02593	0.33737	0.42018	0.02947	0.37968	0.47005	0.02527	0.07799	0.1684
0.27781	0.2858	0.02526	0.28105	0.32963	0.02492	0.16609	0.759	0.1697	0.02595	0.33768	0.42055	0.02952	0.38045	0.46986	0.02529	0.07809	0.16913
0.2781	0.28653	0.02527	0.2812	0.33036	0.02495	0.16636	0.75992	0.17098	0.02599	0.33832	0.42037	0.02955	0.38091	0.4706	0.02534	0.07832	0.1695
0.27883	0.28635	0.02533	0.28206	0.33109	0.02498	0.16664	0.76083	0.17098	0.02601	0.33863	0.4211	0.02957	0.38122	0.47152	0.02535	0.07837	0.1695
0.27898	0.28617	0.02534	0.28221	0.33183	0.02502	0.16702	0.76205	0.1708	0.02603	0.33895	0.42238	0.02961	0.38184	0.47207	0.02538	0.07851	0.16931
0.27941	0.2869	0.02535	0.28235	0.33201	0.02505	0.1673	0.76296	0.17061	0.02607	0.33959	0.42257	0.02965	0.38246	0.47207	0.02542	0.0787	0.16968
0.28	0.28745	0.02541	0.28322	0.33183	0.02506	0.16739	0.76327	0.1708	0.0261	0.34006	0.42294	0.02966	0.38261	0.47262	0.02544	0.07879	0.16895
0.28029	0.28838	0.02542	0.28336	0.33219	0.0251	0.16776	0.76448	0.17116	0.02611	0.34022	0.42294	0.02973	0.38369	0.47262	0.02546	0.07889	0.16986
0.28058	0.28838	0.02545	0.2838	0.33329	0.02513	0.16804	0.7654	0.1719	0.02617	0.34117	0.4233	0.02974	0.38385	0.47318	0.02551	0.07913	0.17023
0.28131	0.28782	0.02551	0.28467	0.33348	0.02514	0.16814	0.7657	0.17226	0.02618	0.34133	0.42404	0.02978	0.38446	0.47373	0.02552	0.07917	0.17042
0.28145	0.28802	0.02552	0.28481	0.33441	0.0252	0.1687	0.76753	0.17263	0.02621	0.34181	0.42497	0.02982	0.38508	0.47447	0.02555	0.07931	0.17042
0.28204	0.28875	0.02555	0.28524	0.33496	0.02521	0.16879	0.76783	0.17171	0.02625	0.34244	0.42497	0.02985	0.38555	0.47483	0.02559	0.0795	0.16986
0.28248	0.2893	0.02559	0.28582	0.33496	0.02524	0.16907	0.76875	0.17171	0.02626	0.3426	0.42589	0.02987	0.38586	0.47575	0.02562	0.07965	0.1706
0.28291	0.29003	0.0256	0.28597	0.33496	0.02528	0.16945	0.76997	0.17226	0.02629	0.34308	0.4257	0.02994	0.38694	0.47502	0.02564	0.07974	0.17133
0.2835	0.28985	0.02563	0.2864	0.33606	0.02529	0.16954	0.77027	0.17337	0.02633	0.34372	0.42644	0.02994	0.38694	0.47502	0.02568	0.07993	0.17097
0.28379	0.28948	0.02567	0.28698	0.33624	0.02532	0.16982	0.77118	0.17337	0.02634	0.34388	0.42662	0.02998	0.38756	0.47593	0.0257	0.08003	0.17152
0.28408	0.28985	0.02568	0.28713	0.33716	0.02536	0.1702	0.7724	0.17355	0.02639	0.34467	0.42809	0.03003	0.38833	0.47703	0.02574	0.08022	0.17152
0.28467	0.29022	0.02573	0.28785	0.33753	0.02538	0.17038	0.77301	0.173	0.02643	0.34531	0.42864	0.03005	0.38864	0.47778	0.02577	0.08036	0.17097
0.28511	0.29113	0.02575	0.28814	0.33771	0.02542	0.17076	0.77423	0.17355	0.02644	0.34547	0.42939	0.03008	0.38911	0.47852	0.02578	0.08041	0.17188
0.28525	0.29168	0.02578	0.28858	0.33808	0.02544	0.17095	0.77484	0.17411	0.02648	0.3461	0.429	0.03013	0.38988	0.47797	0.02584	0.08069	0.17208
0.28613	0.29168	0.02582	0.28916	0.33864	0.02547	0.17123	0.77575	0.17485	0.02651	0.34658	0.4292	0.03015	0.39019	0.4787	0.02585	0.08074	0.17226
0.28628	0.29187	0.02584	0.28945	0.33919	0.02551	0.1716	0.77697	0.17466	0.02652	0.34674	0.42957	0.0302	0.39097	0.4787	0.02588	0.08088	0.17188
0.28672	0.29262	0.02586	0.28974	0.33975	0.02554	0.17189	0.77788	0.17503	0.02658	0.3477	0.43085	0.03023	0.39143	0.48035	0.02592	0.08107	0.17188
0.2873	0.29262	0.02592	0.29061	0.34048	0.02555	0.17198	0.77819	0.17466	0.02659	0.34786	0.4314	0.03024	0.39159	0.48054	0.02593	0.08112	0.17188
0.28745	0.29298	0.02593	0.29076	0.34085	0.0256	0.17245	0.77971	0.17522	0.02661	0.34818	0.43195	0.0303	0.39252	0.48109	0.02596	0.08126	0.17188
0.28789	0.29353	0.02595	0.29105	0.34066	0.02562	0.17264	0.78032	0.17522	0.02666	0.34897	0.43159	0.03033	0.39298	0.48072	0.02601	0.0815	0.17188
0.28848	0.29372	0.026	0.29177	0.3414	0.02564	0.17283	0.78093	0.17613	0.02667	0.34913	0.43269	0.03036	0.39345	0.48145	0.02603	0.0816	0.17263
0.28892	0.29445	0.02601	0.29192	0.34231	0.02569	0.1733	0.78245	0.17577	0.0267	0.34961	0.43305	0.03041	0.39422	0.48202	0.02604	0.08164	0.17282
0.28936	0.29445	0.02603	0.29221	0.34268	0.02571	0.17349	0.78306	0.17613	0.02674	0.35025	0.43417	0.03042	0.39438	0.48275	0.0261	0.08193	0.17245
0.28995	0.29427	0.02608	0.29294	0.34305	0.02573	0.17367	0.78367	0.17595	0.02677	0.35073	0.43435	0.03045	0.39485	0.48349	0.02611	0.08198	0.17226
0.29009	0.29537	0.0261	0.29323	0.34341	0.02577	0.17405	0.78489	0.17632	0.02678	0.35089	0.43472	0.03051	0.39578	0.48385	0.02614	0.08212	0.17245
0.29068	0.29574	0.02612	0.29352	0.34378	0.02579	0.17424	0.7855	0.17705	0.02684	0.35185	0.43454	0.03054	0.39624	0.48385	0.02618	0.08231	0.17282
0.29112	0.29555	0.02617	0.29425	0.34415	0.02582	0.17452	0.78641	0.17723	0.02685	0.35201	0.43527	0.03055	0.3964	0.48404	0.02619	0.08236	0.17373
0.29127	0.29537	0.02619	0.29454	0.34488	0.02587	0.175	0.78793	0.17687	0.02688	0.35248	0.43564	0.03062	0.39749	0.48422	0.02623	0.08255	0.1741
0.29215	0.29592	0.02622	0.29498	0.34617	0.02588	0.17509	0.78824	0.17723	0.02692	0.35312	0.43674	0.03063	0.39764	0.4855	0.02626	0.0827	0.17355
0.2923	0.29629	0.02626	0.29556	0.34598	0.02591	0.17537	0.78915	0.17687	0.02694	0.35344	0.43766	0.03067	0.39826	0.48662	0.02628	0.08279	0.1741
0.2926	0.29684	0.02628	0.29585	0.3458	0.02595	0.17575	0.79037	0.17705	0.02696	0.35376	0.43766	0.03071	0.39889	0.48624	0.02632	0.08299	0.17392
0.29333	0.29722	0.02632	0.29644	0.3458	0.02597	0.17594	0.79098	0.17778	0.027	0.3544	0.43766	0.03072	0.39904	0.48587	0.02636	0.08318	0.1741
0.29348	0.29795	0.02634	0.29673	0.3469	0.02601	0.17632	0.7922	0.17853	0.02702	0.35472	0.43821	0.03077	0.39982	0.48662	0.02637	0.08323	0.17447
0.29392	0.29832	0.02636	0.29702	0.34802	0.02604	0.1766	0.79311	0.17853	0.02707	0.35552	0.43877	0.03081	0.40044	0.48735	0.02641	0.08342	0.17447
0.29451	0.29795	0.0264	0.29761	0.34857	0.02605	0.1767	0.79341	0.17853	0.02709	0.35584	0.43914	0.03082	0.4006	0.48845	0.02644	0.08356	0.17373
0.29481	0.29795	0.02643	0.29804	0.34893	0.0261	0.17717	0.79494	0.17833	0.02711	0.35616	0.44061	0.03089	0.40169	0.48882	0.02645	0.08361	0.17465
0.2951	0.29887	0.02644	0.29819	0.3493	0.02612	0.17736	0.79555	0.17908	0.02716	0.35696	0.44079	0.0309	0.40184	0.48864	0.02651	0.0839	0.17502
0.29584	0.29905	0.0265	0.29907	0.34912	0.02615	0.17765	0.79646	0.17945	0.02718	0.35728	0.44024	0.03093	0.40231	0.489	0.02652	0.08395	0.1752
0.29614	0.29997	0.02651	0.29921	0.34985	0.02619	0.17803	0.79768	0.18	0.0272	0.3576	0.44134	0.03098	0.40309	0.4901	0.02655	0.08409	0.17483
0.29658	0.30015	0.02654	0.29965	0.35003	0.0262	0.17812	0.79798	0.18	0.02725	0.3584	0.44189	0.03102	0.40371	0.49029	0.02659	0.08429	0.17465
0.29717	0.29979	0.02659	0.30038	0.35113	0.02623	0.17841	0.7989	0.18018	0.02727	0.35873	0.44282	0.03103	0.40387	0.49159	0.02661	0.08438	0.1752
0.29747	0.29997	0.02661	0.30068	0.35187	0.02627	0.17879	0.80011	0.17982	0.02728	0.35889	0.44301	0.0311	0.40496	0.4914	0.02663	0.08448	0.17483
0.29776	0.30089	0.02662	0.30082	0.35262	0.0263	0.17907	0.80103	0.18	0.02733	0.35969	0.44411	0.03111	0.40511	0.49214	0.02667	0.08467	0.17483
0.29835	0.30144	0.02667	0.30156	0.35205	0.02631	0.17917	0.80133	0.18037	0.02735	0.36001	0.44392	0.03113	0.40543	0.49195	0.02669	0.08477	0.1752
0.29865	0.30237	0.02669	0.30185	0.35243	0.02635	0.17955	0.80255	0.1811	0.02738	0.36049	0.44466	0.03119	0.40636	0.49195	0.02672	0.08492	0.17557
0.29924	0.302	0.02672	0.30229	0.35317	0.02638	0.17983	0.80346	0.18183	0.02742	0.36113	0.44411	0.0312	0.40652	0.4925	0.02677	0.08516	0.17593
0.29969	0.30219	0.02676	0.30288	0.35408	0.02641	0.18012	0.80438	0.18128	0.02743	0.36129	0.44594	0.03124	0.40714	0.49434	0.02678	0.08521	0.17612
0.29998	0.30219	0.02677	0.30302	0.35482	0.02645	0.1805	0.8056	0.18128	0.02747	0.36193	0.44594	0.03129	0.40792	0.49489	0.02681	0.08535	0.17593
0.30072	0.30292	0.0268	0.30346	0.355	0.02646	0.18059	0.8059	0.18165	0.0275	0.36242	0.44686	0.03131	0.40824	0.49507	0.02685	0.08555	0.17668
0.30087	0.30347	0.02684	0.30405	0.35518	0.0265	0.18098	0.80712	0.18165	0.02753	0.3629	0.44704	0.03136	0.40902	0.49471	0.02687	0.08564	0.17705
0.30132	0.30384	0.02685	0.3042	0.35574	0.02653	0.18126	0.80803	0.18294	0.02755	0.36322	0.44742	0.0314	0.40964	0.49507	0.02691	0.08584	0.17723
0.30191	0.30347	0.02689	0.30479	0.35665	0.02654	0.18136	0.80834	0.18294	0.0276	0.36402	0.44779	0.03141	0.4098	0.49582	0.02694	0.08598	0.17668
0.30236	0.30384	0.02692	0.30523	0.35722	0.02659	0.18184	0.80986	0.18294	0.02761	0.36418	0.44908	0.03145	0.41042	0.49711	0.02695	0.08603	0.17648
0.3025	0.3042	0.02694	0.30552	0.35758	0.02661	0.18203	0.81047	0.1822	0.02765	0.36483	0.44926	0.0315	0.4112	0.49711	0.027	0.08628	0.17612
0.30325	0.30457	0.02699	0.30626	0.3574	0.02664	0.18231	0.81138	0.18238	0.02768	0.36531	0.44944	0.03152	0.41152	0.49802	0.02702	0.08637	0.17687
0.30354	0.3053	0.02702	0.3067	0.35777	0.02668	0.1827	0.8126	0.18313	0.02769	0.36547	0.45018	0.03157	0.4123	0.49729	0.02705	0.08652	0.17797
0.30399	0.30604	0.02703	0.30684	0.3585	0.02671	0.18298	0.81351	0.18405	0.02775	0.36643	0.45073	0.03159	0.41261	0.49821	0.02709	0.08671	0.17705
0.30458	0.30567	0.02709	0.30773	0.35924	0.02672	0.18308	0.81382	0.18423	0.02776	0.36659	0.45073	0.03161	0.41292	0.49876	0.0271	0.08676	0.17742
0.30473	0.30585	0.0271	0.30787	0.3596	0.02676	0.18346	0.81504	0.18423	0.02777	0.36676	0.45164	0.03166	0.41371	0.49986	0.02713	0.08691	0.1776
0.30518	0.3066	0.02711	0.30802	0.36015	0.02679	0.18375	0.81595	0.18387	0.02783	0.36772	0.45239	0.0317	0.41433	0.50004	0.02718	0.08715	0.17705
0.30578	0.30752	0.02717	0.30891	0.35997	0.02681	0.18394	0.81656	0.18423	0.02784	0.36788	0.45276	0.03172	0.41464	0.50004	0.0272	0.08725	0.1776
0.30592	0.30789	0.02718	0.30905	0.35979	0.02686	0.18442	0.81808	0.18423	0.02787	0.36836	0.45294	0.03178	0.41558	0.50042	0.02721	0.0873	0.17888
0.30652	0.30752	0.0272	0.30935	0.36125	0.02687	0.18452	0.81838	0.18534	0.02791	0.36901	0.45294	0.0318	0.4159	0.50097	0.02727	0.08759	0.17925
0.30697	0.30752	0.02725	0.31009	0.36162	0.0269	0.1848	0.8193	0.18552	0.02794	0.36949	0.45331	0.03182	0.41621	0.50152	0.02728	0.08764	0.17943
0.30741	0.30807	0.02727	0.31038	0.36237	0.02694	0.18519	0.82052	0.18515	0.02795	0.36965	0.45478	0.03188	0.41715	0.50262	0.02731	0.08779	0.17888
0.30801	0.30825	0.02729	0.31068	0.3631	0.02696	0.18538	0.82113	0.18552	0.02801	0.37062	0.45496	0.03191	0.41762	0.50354	0.02735	0.08799	0.1787
0.30846	0.30844	0.02733	0.31127	0.36274	0.02698	0.18557	0.82173	0.18589	0.02802	0.37078	0.45569	0.03192	0.41778	0.50428	0.02736	0.08803	0.17925
0.30861	0.30954	0.02735	0.31156	0.36292	0.02703	0.18605	0.82326	0.18625	0.02805	0.37127	0.45588	0.03198	0.41872	0.50391	0.0274	0.08823	0.17907
0.3092	0.30954	0.02739	0.31215	0.36384	0.02705	0.18624	0.82387	0.18662	0.02809	0.37191	0.45624	0.032	0.41903	0.50428	0.02743	0.08838	0.17925
0.30965	0.30954	0.02742	0.31259	0.36457	0.02708	0.18653	0.82478	0.18754	0.0281	0.37207	0.45681	0.03203	0.4195	0.50446	0.02744	0.08843	0.18072
0.3098	0.30936	0.02744	0.31289	0.36549	0.02712	0.18692	0.826	0.18699	0.02815	0.37288	0.45718	0.03208	0.42029	0.50502	0.02749	0.08867	0.17907
0.3107	0.31009	0.02749	0.31363	0.36549	0.02714	0.18711	0.82661	0.18662	0.02817	0.3732	0.45809	0.03209	0.42044	0.50576	0.02751	0.08877	0.17888
0.31085	0.31064	0.02751	0.31393	0.36585	0.02718	0.1875	0.82782	0.18662	0.02819	0.37352	0.45901	0.03214	0.42123	0.50576	0.02754	0.08892	0.17943
0.3113	0.31121	0.02753	0.31422	0.36622	0.0272	0.18769	0.82843	0.18735	0.02824	0.37433	0.45828	0.03219	0.42201	0.50576	0.02758	0.08912	0.17998
0.31189	0.31157	0.02757	0.31481	0.36679	0.02722	0.18788	0.82904	0.18829	0.02826	0.37465	0.45846	0.03221	0.42233	0.50686	0.02761	0.08926	0.18035
0.31219	0.31139	0.0276	0.31526	0.36734	0.02726	0.18827	0.83026	0.1881	0.02828	0.37498	0.45956	0.03223	0.42264	0.50723	0.02762	0.08931	0.1809
0.31249	0.31212	0.02761	0.31541	0.36825	0.02729	0.18856	0.83117	0.18792	0.02832	0.37562	0.46066	0.03229	0.42358	0.50814	0.02766	0.08951	0.17998
0.31309	0.31249	0.02766	0.31615	0.36807	0.0273	0.18865	0.83148	0.18735	0.02835	0.37611	0.46066	0.0323	0.42374	0.50833	0.02769	0.08966	0.18054
0.31354	0.31286	0.02768	0.31644	0.36825	0.02736	0.18923	0.83331	0.18772	0.02837	0.37643	0.46103	0.03235	0.42452	0.50888	0.02771	0.08976	0.18128
0.31384	0.31304	0.02771	0.31689	0.36954	0.02737	0.18933	0.83361	0.18829	0.02841	0.37708	0.46048	0.03239	0.42515	0.50869	0.02776	0.09	0.18128
0.31459	0.31359	0.02775	0.31748	0.36991	0.0274	0.18962	0.83452	0.18884	0.02843	0.3774	0.46159	0.0324	0.42531	0.50963	0.02777	0.09005	0.18128
0.31474	0.31322	0.02776	0.31763	0.37009	0.02744	0.19	0.83574	0.18902	0.02845	0.37773	0.4627	0.03247	0.42641	0.50944	0.0278	0.0902	0.1822
0.31519	0.31359	0.02779	0.31807	0.37102	0.02745	0.1901	0.83605	0.18902	0.0285	0.37853	0.46288	0.03248	0.42657	0.51073	0.02784	0.0904	0.18165
0.31579	0.31414	0.02783	0.31867	0.37139	0.02748	0.19039	0.83696	0.18865	0.02852	0.37886	0.4638	0.03251	0.42704	0.51164	0.02786	0.0905	0.1822
0.31609	0.31524	0.02784	0.31882	0.37121	0.02752	0.19078	0.83818	0.18884	0.02854	0.37918	0.46453	0.03256	0.42783	0.51201	0.02788	0.0906	0.18294
0.31669	0.31506	0.02788	0.31941	0.37176	0.02754	0.19097	0.83879	0.1892	0.02859	0.37999	0.46435	0.03257	0.42798	0.51183	0.02793	0.09085	0.18294
0.31714	0.31542	0.02793	0.32015	0.37194	0.02758	0.19136	0.84001	0.1903	0.0286	0.38015	0.46471	0.03261	0.42861	0.51274	0.02794	0.09089	0.18294
0.31744	0.31542	0.02794	0.3203	0.37286	0.02762	0.19175	0.84122	0.18957	0.02864	0.3808	0.46526	0.03265	0.42924	0.51274	0.02798	0.09109	0.18294
0.31804	0.31636	0.02797	0.32075	0.37322	0.02763	0.19184	0.84153	0.18975	0.02867	0.38129	0.4662	0.03268	0.42972	0.51311	0.02801	0.09124	0.18165
0.31834	0.31617	0.02801	0.32134	0.37359	0.02766	0.19214	0.84244	0.19012	0.02868	0.38145	0.46693	0.0327	0.43003	0.51423	0.02804	0.09139	0.18257
0.31879	0.31709	0.02802	0.32149	0.37432	0.0277	0.19252	0.84366	0.19104	0.02872	0.3821	0.46748	0.03277	0.43113	0.51459	0.02808	0.09159	0.1833
0.3194	0.31691	0.02806	0.32209	0.37451	0.02771	0.19262	0.84396	0.19067	0.02876	0.38275	0.4673	0.03278	0.43129	0.51459	0.0281	0.09169	0.18404
0.3197	0.31709	0.02809	0.32253	0.37487	0.02776	0.19311	0.84549	0.19159	0.02878	0.38307	0.46803	0.03283	0.43208	0.51478	0.02812	0.09179	0.18422
0.32	0.31746	0.0281	0.32268	0.37617	0.02778	0.1933	0.8461	0.19195	0.02882	0.38372	0.46803	0.03287	0.43271	0.51588	0.02816	0.09199	0.18367
0.32075	0.31764	0.02816	0.32357	0.37636	0.0278	0.1935	0.8467	0.19159	0.02885	0.38421	0.4684	0.03288	0.43287	0.51716	0.02819	0.09214	0.18367
0.32105	0.31782	0.02817	0.32372	0.37691	0.02785	0.19398	0.84823	0.19159	0.02886	0.38437	0.46913	0.03294	0.43381	0.5179	0.0282	0.09219	0.18404
0.3212	0.31874	0.0282	0.32417	0.37709	0.02787	0.19418	0.84884	0.19159	0.0289	0.38502	0.47005	0.03296	0.43413	0.51771	0.02826	0.09249	0.1833
0.32211	0.31911	0.02824	0.32477	0.37709	0.02789	0.19437	0.84944	0.19177	0.02893	0.3855	0.47005	0.03298	0.43444	0.51771	0.02827	0.09254	0.18422
0.32226	0.31966	0.02826	0.32506	0.37727	0.02793	0.19476	0.85066	0.19232	0.02896	0.38599	0.47043	0.03304	0.43539	0.51771	0.0283	0.09269	0.18459
0.32271	0.31948	0.02828	0.32536	0.37856	0.02795	0.19496	0.85127	0.19344	0.029	0.38664	0.47116	0.03306	0.4357	0.5179	0.02834	0.09289	0.18459
0.32331	0.31984	0.02834	0.32626	0.37948	0.02798	0.19525	0.85219	0.19325	0.02901	0.3868	0.47226	0.03309	0.43618	0.51956	0.02835	0.09294	0.1844
0.32346	0.31966	0.02835	0.32641	0.38003	0.02803	0.19574	0.85371	0.19325	0.02904	0.38729	0.47282	0.03313	0.43681	0.51975	0.02838	0.09309	0.18532
0.32407	0.32021	0.02837	0.32671	0.38003	0.02804	0.19583	0.85401	0.19325	0.02908	0.38794	0.47263	0.03317	0.43744	0.52011	0.02842	0.09329	0.18404
0.32452	0.32132	0.02842	0.32745	0.37984	0.02807	0.19613	0.85493	0.19417	0.02909	0.3881	0.47282	0.03319	0.43776	0.52011	0.02843	0.09334	0.18569
0.32498	0.32206	0.02843	0.3276	0.38021	0.02811	0.19652	0.85614	0.19417	0.02912	0.38859	0.47337	0.03325	0.4387	0.52048	0.02848	0.09359	0.18607
0.32558	0.32151	0.02846	0.32805	0.38096	0.02813	0.19671	0.85675	0.19472	0.02916	0.38924	0.4741	0.03326	0.43886	0.52066	0.02852	0.09379	0.18532
0.32603	0.32188	0.0285	0.32865	0.38188	0.02815	0.19691	0.85736	0.19454	0.02919	0.38973	0.47522	0.03329	0.43934	0.52213	0.02853	0.09384	0.1855
0.32618	0.32188	0.02852	0.32895	0.38243	0.0282	0.1974	0.85888	0.19454	0.02922	0.39022	0.47558	0.03334	0.44013	0.52268	0.02857	0.09404	0.1855
0.32679	0.32243	0.02856	0.32954	0.38316	0.02821	0.19749	0.85919	0.19509	0.02926	0.39087	0.47595	0.03337	0.4406	0.52325	0.0286	0.09419	0.18495
0.32724	0.32334	0.02859	0.32999	0.38316	0.02825	0.19788	0.86041	0.19545	0.02927	0.39103	0.47613	0.03339	0.44092	0.52286	0.02861	0.09424	0.18625
0.3274	0.32371	0.0286	0.33014	0.38334	0.02828	0.19818	0.86132	0.19545	0.02931	0.39168	0.47687	0.03345	0.44187	0.52361	0.02865	0.09444	0.18662
0.3283	0.32316	0.02865	0.33089	0.38444	0.02831	0.19847	0.86223	0.19582	0.02934	0.39217	0.47687	0.03346	0.44202	0.5238	0.02868	0.09459	0.18699
0.32846	0.32371	0.02868	0.33134	0.38501	0.02835	0.19886	0.86345	0.19601	0.02936	0.3925	0.47797	0.03351	0.44282	0.52526	0.0287	0.09469	0.18662
0.32891	0.32426	0.0287	0.33164	0.38556	0.02836	0.19896	0.86376	0.19601	0.0294	0.39315	0.47852	0.03354	0.44329	0.52563	0.02875	0.09494	0.18644
0.32952	0.32519	0.02874	0.33224	0.38519	0.02839	0.19926	0.86467	0.19582	0.02942	0.39347	0.47888	0.03358	0.44392	0.526	0.02876	0.09499	0.18644
0.32967	0.32519	0.02876	0.33254	0.38519	0.02843	0.19965	0.86589	0.19637	0.02945	0.39396	0.47925	0.03363	0.44471	0.52545	0.02879	0.09514	0.18717
0.33012	0.32574	0.02878	0.33284	0.38556	0.02846	0.19994	0.8668	0.19749	0.02949	0.39461	0.47963	0.03364	0.44487	0.52618	0.02883	0.09534	0.18754
0.33073	0.32519	0.02883	0.33359	0.38666	0.02847	0.20004	0.86711	0.1973	0.02951	0.39494	0.48037	0.03367	0.44535	0.52691	0.02885	0.09544	0.1879
0.33119	0.32593	0.02885	0.33389	0.38776	0.02853	0.20063	0.86893	0.19692	0.02953	0.39527	0.48092	0.03372	0.44614	0.52785	0.02887	0.09555	0.1879
0.33164	0.32648	0.02887	0.33419	0.38831	0.02854	0.20073	0.86924	0.19674	0.02958	0.39608	0.4811	0.03375	0.44662	0.52821	0.02893	0.09585	0.18772
0.33225	0.32666	0.02892	0.33494	0.38758	0.02855	0.20083	0.86954	0.19785	0.0296	0.39641	0.48183	0.03377	0.44693	0.52876	0.02894	0.0959	0.18809
0.3324	0.32666	0.02893	0.33509	0.38813	0.02861	0.20142	0.87137	0.19767	0.02962	0.39674	0.4822	0.03384	0.44804	0.52913	0.02896	0.096	0.189
0.33286	0.32721	0.02896	0.33554	0.38886	0.02862	0.20151	0.87167	0.19841	0.02967	0.39755	0.48257	0.03385	0.4482	0.52913	0.02901	0.09625	0.189
0.33346	0.32684	0.02901	0.33629	0.39034	0.02865	0.20181	0.87259	0.19877	0.02969	0.39788	0.48312	0.03386	0.44836	0.53005	0.02903	0.09635	0.18919
0.33377	0.32776	0.02903	0.33659	0.39053	0.02869	0.2022	0.87381	0.19896	0.02971	0.3982	0.48385	0.03393	0.44947	0.53097	0.02905	0.09646	0.18882
0.33438	0.32813	0.02905	0.33689	0.39108	0.0287	0.2023	0.87411	0.19914	0.02975	0.39886	0.48442	0.03394	0.44963	0.53115	0.02909	0.09666	0.18864
0.33468	0.32904	0.02909	0.33749	0.39089	0.02875	0.20279	0.87563	0.19877	0.02977	0.39918	0.48515	0.03398	0.45026	0.53078	0.02911	0.09676	0.18974
0.33499	0.32923	0.02911	0.33779	0.39126	0.02877	0.20299	0.87624	0.19932	0.0298	0.39967	0.48478	0.03402	0.4509	0.5306	0.02915	0.09696	0.19029
0.33575	0.32959	0.02914	0.33824	0.39199	0.0288	0.20329	0.87715	0.19987	0.02984	0.40033	0.48552	0.03406	0.45153	0.5317	0.02918	0.09711	0.1901
0.33605	0.32904	0.02918	0.33885	0.39291	0.02884	0.20368	0.87837	0.20042	0.02985	0.40049	0.48644	0.03409	0.45201	0.53226	0.02919	0.09716	0.19067
0.33636	0.32978	0.02919	0.339	0.39365	0.02887	0.20398	0.87929	0.20061	0.02991	0.40147	0.48699	0.03414	0.4528	0.53318	0.02925	0.09747	0.1901
0.33712	0.32998	0.02923	0.3396	0.39346	0.02888	0.20407	0.87959	0.19987	0.02992	0.40164	0.4879	0.03415	0.45296	0.53483	0.02927	0.09757	0.19029
0.33742	0.33071	0.02926	0.34005	0.39328	0.02894	0.20467	0.88142	0.19969	0.02995	0.40213	0.48809	0.03419	0.4536	0.53428	0.02929	0.09767	0.19067
0.33773	0.33108	0.02929	0.3405	0.39401	0.02895	0.20477	0.88172	0.20042	0.02999	0.40278	0.4879	0.03423	0.45423	0.53373	0.02933	0.09788	0.19122
0.33849	0.33126	0.02933	0.34111	0.39458	0.02898	0.20506	0.88264	0.20116	0.03	0.40295	0.48827	0.03425	0.45455	0.53428	0.02936	0.09803	0.1914
0.3388	0.33126	0.02934	0.34126	0.39531	0.02902	0.20546	0.88385	0.20171	0.03003	0.40344	0.48902	0.03429	0.45518	0.53483	0.02937	0.09808	0.19195
0.33895	0.33144	0.02937	0.34171	0.39641	0.02903	0.20556	0.88416	0.20171	0.03007	0.40409	0.48975	0.03433	0.45582	0.53612	0.02942	0.09833	0.19104
0.33971	0.33181	0.02941	0.34231	0.3966	0.02906	0.20585	0.88507	0.20171	0.0301	0.40458	0.49012	0.03435	0.45614	0.5363	0.02944	0.09844	0.1914
0.34002	0.33255	0.02942	0.34246	0.39641	0.0291	0.20625	0.88629	0.20191	0.03011	0.40475	0.49122	0.03441	0.45709	0.53648	0.02945	0.09849	0.19159
0.34048	0.3331	0.02945	0.34292	0.39715	0.02913	0.20655	0.8872	0.20282	0.03017	0.40573	0.49104	0.03442	0.45725	0.53667	0.02951	0.09879	0.1925
0.34109	0.33328	0.02949	0.34352	0.39733	0.02914	0.20665	0.88751	0.20282	0.03018	0.40589	0.49159	0.03446	0.45789	0.53797	0.02952	0.09884	0.19342
0.34124	0.3331	0.02952	0.34397	0.39806	0.02919	0.20714	0.88903	0.20301	0.03021	0.40638	0.49195	0.0345	0.45852	0.53778	0.02955	0.099	0.19324
0.34185	0.33383	0.02953	0.34412	0.399	0.02921	0.20734	0.88964	0.20282	0.03025	0.40704	0.4925	0.03453	0.459	0.53888	0.02959	0.0992	0.19232
0.34231	0.33401	0.02959	0.34503	0.39918	0.02924	0.20764	0.89055	0.20301	0.03026	0.4072	0.49325	0.03455	0.45932	0.53907	0.0296	0.09925	0.19269
0.34277	0.33458	0.0296	0.34518	0.39973	0.02928	0.20803	0.89177	0.20319	0.03029	0.4077	0.4938	0.03462	0.46043	0.53925	0.02964	0.09946	0.19287
0.34308	0.33476	0.02963	0.34564	0.39955	0.0293	0.20823	0.89238	0.20429	0.03033	0.40835	0.49399	0.03463	0.46059	0.53943	0.02967	0.09961	0.19361
0.34354	0.3355	0.02967	0.34624	0.39973	0.02934	0.20863	0.8936	0.20447	0.03036	0.40884	0.49435	0.03467	0.46123	0.54017	0.0297	0.09976	0.19361
0.344	0.33531	0.02969	0.34654	0.4012	0.02936	0.20883	0.89421	0.20429	0.03039	0.40934	0.49472	0.03471	0.46187	0.54035	0.02974	0.09997	0.19342
0.34461	0.33623	0.02973	0.34715	0.40156	0.02938	0.20903	0.89482	0.20447	0.03043	0.40999	0.49545	0.03474	0.46235	0.54183	0.02977	0.10012	0.19287
0.34507	0.33641	0.02975	0.34745	0.40193	0.02942	0.20942	0.89603	0.20411	0.03044	0.41016	0.49619	0.03476	0.46267	0.5422	0.02978	0.10017	0.19361
0.34522	0.33751	0.02977	0.34775	0.40193	0.02945	0.20972	0.89695	0.20466	0.03048	0.41081	0.49674	0.03481	0.46346	0.5422	0.02982	0.10038	0.19342
0.34614	0.33733	0.02981	0.34836	0.40285	0.02946	0.20982	0.89725	0.20557	0.03051	0.41131	0.49692	0.03483	0.46378	0.5422	0.02985	0.10053	0.19434
0.3463	0.3377	0.02984	0.34881	0.40266	0.02952	0.21042	0.89908	0.20557	0.03052	0.41147	0.49711	0.03488	0.46458	0.54275	0.02986	0.10058	0.19489
0.34645	0.33733	0.02986	0.34912	0.40396	0.02954	0.21062	0.89969	0.20521	0.03058	0.41246	0.49785	0.03491	0.46506	0.5433	0.02992	0.10089	0.19527
0.34737	0.33788	0.02991	0.34988	0.40451	0.02956	0.21082	0.9003	0.20557	0.03059	0.41262	0.49859	0.03492	0.46522	0.5444	0.02993	0.10094	0.19489
0.34752	0.3377	0.02993	0.35018	0.40488	0.02961	0.21132	0.90182	0.20557	0.03062	0.41311	0.49896	0.03499	0.46633	0.54495	0.02996	0.1011	0.19527
0.34799	0.33861	0.02995	0.35048	0.40543	0.02963	0.21151	0.90243	0.20594	0.03066	0.41377	0.49896	0.03502	0.46681	0.54532	0.03	0.1013	0.19507
0.3486	0.33861	0.03	0.35124	0.40543	0.02964	0.21161	0.90273	0.20651	0.03068	0.4141	0.49969	0.03504	0.46713	0.54514	0.03002	0.10141	0.19564
0.34891	0.33936	0.03002	0.35154	0.4058	0.02969	0.21211	0.90426	0.20669	0.0307	0.41443	0.49987	0.03509	0.46793	0.54532	0.03004	0.10151	0.19601
0.34922	0.33955	0.03003	0.3517	0.4069	0.02971	0.21231	0.90486	0.20724	0.03074	0.41509	0.50024	0.03512	0.46841	0.54625	0.0301	0.10182	0.19582
0.34983	0.3401	0.03008	0.35246	0.40727	0.02974	0.21261	0.90578	0.20761	0.03076	0.41542	0.50207	0.03513	0.46857	0.54772	0.03011	0.10187	0.19545
0.35029	0.34028	0.0301	0.35276	0.40782	0.02978	0.21301	0.907	0.20742	0.03079	0.41591	0.50282	0.03519	0.46953	0.54864	0.03014	0.10202	0.19656
0.35075	0.34101	0.03013	0.35321	0.40838	0.02979	0.21311	0.9073	0.20724	0.03084	0.41673	0.50226	0.03522	0.47001	0.54845	0.03018	0.10223	0.19601
0.35137	0.34175	0.03017	0.35382	0.40857	0.02982	0.21341	0.90821	0.20779	0.03085	0.4169	0.50282	0.03523	0.47017	0.54827	0.03019	0.10228	0.19766
0.35152	0.34211	0.03018	0.35397	0.40912	0.02986	0.21381	0.90943	0.20797	0.03088	0.41739	0.50319	0.0353	0.47128	0.549	0.03022	0.10244	0.19766
0.35229	0.34175	0.03022	0.35458	0.41003	0.02989	0.21411	0.91035	0.20852	0.03092	0.41805	0.50356	0.03531	0.47144	0.54937	0.03026	0.10264	0.19729
0.3526	0.34211	0.03025	0.35504	0.4104	0.02991	0.21431	0.91095	0.20816	0.03094	0.41838	0.50466	0.03535	0.47208	0.55067	0.03028	0.10275	0.19692
0.35291	0.3423	0.03028	0.3555	0.41077	0.02994	0.21461	0.91187	0.20908	0.03098	0.41904	0.50557	0.03539	0.47272	0.55122	0.03032	0.10295	0.19747
0.35353	0.34322	0.0303	0.3558	0.41077	0.02997	0.21491	0.91278	0.20889	0.03101	0.41953	0.50594	0.03543	0.47336	0.5514	0.03035	0.10311	0.19711
0.35399	0.34303	0.03035	0.35656	0.41077	0.03001	0.21531	0.914	0.20944	0.03102	0.4197	0.50649	0.03545	0.47368	0.55104	0.03036	0.10316	0.19839
0.35414	0.34358	0.03036	0.35671	0.41132	0.03004	0.21561	0.91491	0.20963	0.03107	0.42052	0.50668	0.03551	0.47464	0.55177	0.03041	0.10342	0.19802
0.35492	0.34415	0.0304	0.35732	0.41242	0.03005	0.21571	0.91522	0.20981	0.03109	0.42085	0.50724	0.03552	0.4748	0.5525	0.03043	0.10352	0.19876
0.35523	0.34415	0.03043	0.35778	0.41317	0.03011	0.21632	0.91704	0.20999	0.03112	0.42135	0.50779	0.03556	0.47544	0.55342	0.03046	0.10368	0.19821
0.35569	0.34415	0.03044	0.35793	0.41353	0.03012	0.21642	0.91735	0.20999	0.03116	0.42201	0.50797	0.0356	0.47608	0.55379	0.0305	0.10389	0.19839
0.35631	0.34506	0.03048	0.35854	0.41278	0.03015	0.21672	0.91826	0.21018	0.03117	0.42217	0.50816	0.03561	0.47624	0.55434	0.03052	0.10399	0.19857
0.35662	0.34562	0.03051	0.359	0.41335	0.03019	0.21712	0.91948	0.21036	0.0312	0.42267	0.50889	0.03566	0.47704	0.55379	0.03054	0.1041	0.19949
0.35693	0.34635	0.03052	0.35915	0.41445	0.0302	0.21722	0.91978	0.21073	0.03124	0.42333	0.50908	0.0357	0.47769	0.55434	0.03059	0.10436	0.19949
0.3577	0.34562	0.03058	0.36007	0.41518	0.03023	0.21752	0.9207	0.21091	0.03125	0.42349	0.50926	0.03573	0.47817	0.55507	0.03061	0.10446	0.19949
0.35801	0.34598	0.03059	0.36022	0.4161	0.03027	0.21792	0.92192	0.21148	0.03128	0.42399	0.51073	0.03578	0.47897	0.55582	0.03062	0.10451	0.19967
0.35832	0.34617	0.03062	0.36068	0.41647	0.03029	0.21812	0.92252	0.21129	0.03134	0.42498	0.51091	0.03579	0.47913	0.55637	0.03068	0.10482	0.19986
0.35909	0.34727	0.03066	0.36129	0.41592	0.03031	0.21833	0.92313	0.21184	0.03135	0.42514	0.51184	0.03583	0.47977	0.55692	0.03069	0.10488	0.19949
0.35925	0.34727	0.03068	0.36159	0.41684	0.03035	0.21873	0.92435	0.21239	0.03138	0.42564	0.51221	0.03587	0.48041	0.55656	0.03072	0.10503	0.20024
0.35987	0.348	0.0307	0.3619	0.41702	0.03038	0.21903	0.92526	0.21239	0.03142	0.4263	0.51239	0.03591	0.48105	0.55747	0.03076	0.10524	0.20079
0.36033	0.34782	0.03076	0.36282	0.41814	0.03041	0.21933	0.92618	0.21258	0.03143	0.42647	0.51349	0.03592	0.48121	0.55802	0.03077	0.10529	0.20116
0.36049	0.34875	0.03077	0.36297	0.41887	0.03045	0.21973	0.9274	0.21258	0.03147	0.42713	0.51349	0.03599	0.48233	0.55857	0.03081	0.1055	0.20061
0.36142	0.34857	0.0308	0.36343	0.41942	0.03046	0.21984	0.9277	0.21294	0.0315	0.42762	0.51404	0.036	0.4825	0.55949	0.03084	0.10566	0.20079
0.36157	0.3493	0.03084	0.36404	0.41905	0.03049	0.22014	0.92861	0.21258	0.03151	0.42779	0.51441	0.03604	0.48314	0.56006	0.03085	0.10571	0.20116
0.36204	0.3493	0.03085	0.36419	0.41997	0.03053	0.22054	0.92983	0.21313	0.03156	0.42862	0.51478	0.03608	0.48378	0.55931	0.03091	0.10602	0.20226
0.36266	0.34948	0.0309	0.36496	0.41997	0.03055	0.22074	0.93044	0.21368	0.03158	0.42895	0.51496	0.03609	0.48394	0.55987	0.03092	0.10608	0.20226
0.36312	0.34948	0.03092	0.36527	0.42089	0.03059	0.22115	0.93166	0.21459	0.0316	0.42928	0.51551	0.03613	0.48458	0.56061	0.03095	0.10623	0.20281
0.36328	0.35022	0.03094	0.36557	0.42144	0.03062	0.22145	0.93257	0.21404	0.03165	0.43011	0.51626	0.03618	0.48539	0.56134	0.03099	0.10644	0.20244
0.3639	0.3504	0.03098	0.36618	0.42199	0.03064	0.22165	0.93318	0.21441	0.03168	0.4306	0.51663	0.03621	0.48587	0.56226	0.03102	0.1066	0.20207
0.36436	0.35132	0.03101	0.36664	0.42162	0.03068	0.22206	0.9344	0.21459	0.03169	0.43077	0.51718	0.03625	0.48651	0.56281	0.03103	0.10665	0.20207
0.36452	0.35168	0.03103	0.36695	0.42255	0.0307	0.22226	0.93501	0.21478	0.03175	0.43176	0.51754	0.03628	0.48699	0.56244	0.03109	0.10697	0.20317
0.36545	0.35187	0.03107	0.36756	0.42255	0.03073	0.22256	0.93592	0.21459	0.03176	0.43193	0.51809	0.0363	0.48731	0.56281	0.0311	0.10702	0.20336
0.36561	0.35187	0.03109	0.36787	0.42347	0.03077	0.22297	0.93714	0.21533	0.03178	0.43226	0.51846	0.03635	0.48812	0.56317	0.03112	0.10712	0.20409
0.36608	0.35205	0.03112	0.36833	0.42402	0.03078	0.22307	0.93744	0.21533	0.03183	0.43309	0.51864	0.03638	0.4886	0.56391	0.03117	0.10739	0.20354
0.3667	0.35297	0.03116	0.36894	0.42439	0.03081	0.22337	0.93836	0.21569	0.03184	0.43325	0.51938	0.03641	0.48908	0.56521	0.03118	0.10744	0.20354
0.36685	0.35372	0.03117	0.3691	0.42457	0.03086	0.22388	0.93988	0.21551	0.03187	0.43375	0.52068	0.03647	0.49005	0.56557	0.03121	0.1076	0.20354
0.36732	0.35353	0.0312	0.36956	0.42494	0.03088	0.22408	0.94049	0.21681	0.03191	0.43441	0.52048	0.03648	0.49021	0.56539	0.03125	0.10781	0.20446
0.36794	0.35353	0.03125	0.37033	0.42567	0.0309	0.22428	0.9411	0.21681	0.03193	0.43474	0.5203	0.0365	0.49053	0.56594	0.03127	0.10791	0.20446
0.36841	0.35372	0.03127	0.37063	0.42715	0.03095	0.22479	0.94262	0.21736	0.03195	0.43508	0.52104	0.03656	0.49149	0.56594	0.03131	0.10812	0.20484
0.36888	0.35408	0.03129	0.37094	0.42734	0.03096	0.22489	0.94293	0.21681	0.032	0.43591	0.52215	0.03659	0.49198	0.56686	0.03134	0.10828	0.20428
0.3695	0.35427	0.03134	0.37171	0.42752	0.03099	0.2252	0.94384	0.21626	0.03201	0.43607	0.52288	0.0366	0.49214	0.56759	0.03135	0.10833	0.20521
0.36966	0.35537	0.03135	0.37186	0.42789	0.03103	0.2256	0.94506	0.21681	0.03205	0.43674	0.52343	0.03667	0.49327	0.56814	0.03139	0.10854	0.20521
0.37028	0.35555	0.03139	0.37248	0.42825	0.03104	0.2257	0.94536	0.21791	0.03208	0.43723	0.52361	0.03668	0.49343	0.56814	0.03142	0.1087	0.20594
0.37075	0.35555	0.03142	0.37294	0.42825	0.03108	0.22611	0.94658	0.21846	0.03211	0.43773	0.5238	0.03671	0.49391	0.56833	0.03145	0.10886	0.20612
0.37106	0.35574	0.03143	0.37309	0.42954	0.03111	0.22642	0.94749	0.21828	0.03215	0.4384	0.52435	0.03676	0.49472	0.56851	0.03149	0.10907	0.20649
0.37184	0.3561	0.03147	0.37371	0.43027	0.03114	0.22672	0.94841	0.21828	0.03217	0.43873	0.52528	0.0368	0.49536	0.56963	0.03151	0.10918	0.20539
0.372	0.35665	0.0315	0.37417	0.43064	0.03118	0.22713	0.94962	0.21864	0.03219	0.43906	0.52601	0.03682	0.49568	0.57018	0.03153	0.10928	0.20576
0.37231	0.35757	0.03153	0.37463	0.43064	0.03121	0.22743	0.95054	0.21864	0.03223	0.43973	0.52675	0.03685	0.49617	0.57054	0.03158	0.10955	0.20686
0.37309	0.35739	0.03157	0.37525	0.43101	0.03122	0.22753	0.95084	0.21975	0.03226	0.44023	0.52656	0.03689	0.49681	0.57054	0.0316	0.10965	0.20741
0.3734	0.35795	0.03158	0.3754	0.43137	0.03128	0.22815	0.95267	0.21993	0.03227	0.44039	0.52601	0.03694	0.49762	0.57073	0.03162	0.10976	0.20723
0.37372	0.35777	0.03161	0.37587	0.43194	0.03129	0.22825	0.95297	0.21975	0.03233	0.44139	0.52656	0.03697	0.4981	0.57091	0.03167	0.11002	0.20759
0.3745	0.35832	0.03165	0.37648	0.43249	0.03132	0.22855	0.95389	0.21938	0.03234	0.44156	0.52821	0.03698	0.49826	0.57238	0.03168	0.11007	0.20741
0.37481	0.35869	0.03168	0.37694	0.43304	0.03136	0.22896	0.9551	0.21956	0.03237	0.44205	0.52931	0.03703	0.49907	0.57311	0.03171	0.11023	0.20833
0.37512	0.35924	0.03169	0.3771	0.43286	0.03137	0.22906	0.95541	0.22011	0.03241	0.44272	0.5295	0.03707	0.49971	0.57368	0.03175	0.11045	0.20814
0.37591	0.35942	0.03175	0.37802	0.43359	0.0314	0.22937	0.95632	0.22141	0.03244	0.44322	0.53025	0.03708	0.49988	0.57368	0.03178	0.1106	0.20888
0.37622	0.3596	0.03176	0.37818	0.43432	0.03144	0.22978	0.95754	0.22159	0.03245	0.44339	0.53061	0.03715	0.50101	0.57404	0.03179	0.11066	0.20851
0.37653	0.35942	0.03179	0.37864	0.43561	0.03145	0.22988	0.95785	0.22178	0.03251	0.44438	0.53043	0.03716	0.50117	0.57404	0.03184	0.11092	0.20869
0.37716	0.3607	0.03183	0.37926	0.43579	0.03148	0.23019	0.95876	0.22159	0.03252	0.44455	0.53116	0.03719	0.50165	0.57514	0.03186	0.11103	0.20926
0.37747	0.36034	0.03184	0.37941	0.43616	0.03152	0.23059	0.95998	0.22178	0.03255	0.44505	0.53208	0.03724	0.50246	0.57606	0.03189	0.11119	0.20999
0.3781	0.36089	0.03187	0.37988	0.43579	0.03155	0.2309	0.96089	0.22233	0.03259	0.44572	0.53263	0.03725	0.50262	0.57661	0.03193	0.1114	0.20981
0.37857	0.36125	0.03191	0.3805	0.43672	0.03158	0.23121	0.9618	0.22288	0.0326	0.44588	0.53245	0.03729	0.50327	0.57661	0.03194	0.11145	0.21018
0.37873	0.36199	0.03193	0.38081	0.43746	0.03162	0.23162	0.96302	0.2227	0.03264	0.44655	0.53263	0.03733	0.50391	0.57643	0.03198	0.11167	0.21018
0.37967	0.36125	0.03197	0.38142	0.43837	0.03163	0.23172	0.96333	0.22325	0.03267	0.44705	0.53337	0.03737	0.50456	0.57716	0.03201	0.11183	0.21091
0.37983	0.3618	0.03201	0.38204	0.43911	0.03167	0.23213	0.96454	0.22233	0.03268	0.44722	0.53448	0.0374	0.50505	0.57828	0.03204	0.11199	0.21036
0.3803	0.36255	0.03202	0.3822	0.43948	0.0317	0.23243	0.96546	0.22251	0.03273	0.44805	0.53503	0.03745	0.50585	0.57864	0.03208	0.1122	0.21054
0.38093	0.36274	0.03206	0.38282	0.43948	0.03172	0.23264	0.96607	0.2227	0.03275	0.44838	0.53485	0.03746	0.50602	0.57919	0.03209	0.11225	0.21054
0.38108	0.36347	0.03209	0.38328	0.43966	0.03176	0.23305	0.96728	0.2238	0.03277	0.44872	0.53558	0.0375	0.50666	0.57864	0.03212	0.11241	0.21164
0.38155	0.36365	0.03211	0.38359	0.44021	0.03178	0.23325	0.96789	0.22416	0.03282	0.44955	0.53522	0.03755	0.50747	0.57901	0.03216	0.11263	0.21146
0.38218	0.3631	0.03216	0.38436	0.44132	0.03181	0.23356	0.96881	0.22416	0.03284	0.44989	0.53595	0.03757	0.50779	0.57975	0.03219	0.11279	0.21164
0.38265	0.36402	0.03217	0.38452	0.44188	0.03185	0.23397	0.97002	0.22361	0.03286	0.45022	0.53668	0.03762	0.5086	0.58066	0.0322	0.11284	0.21183
0.38281	0.36494	0.03219	0.38483	0.44224	0.03187	0.23418	0.97063	0.22416	0.0329	0.45089	0.53723	0.03764	0.50893	0.58085	0.03226	0.11316	0.21164
0.38376	0.36494	0.03224	0.3856	0.44224	0.03189	0.23438	0.97124	0.22453	0.03293	0.45139	0.53797	0.03767	0.50941	0.58176	0.03227	0.11321	0.21219
0.38391	0.36494	0.03226	0.38591	0.44224	0.03194	0.2349	0.97276	0.2249	0.03295	0.45172	0.53833	0.03772	0.51022	0.58176	0.0323	0.11337	0.21311
0.38438	0.36567	0.03229	0.38638	0.44261	0.03196	0.2351	0.97337	0.22546	0.033	0.45256	0.53815	0.03774	0.51055	0.58213	0.03234	0.11359	0.21274
0.38501	0.36494	0.03233	0.387	0.44371	0.03199	0.23541	0.97429	0.22601	0.03301	0.45273	0.53927	0.03778	0.51119	0.58288	0.03235	0.11364	0.21293
0.38517	0.36604	0.03234	0.38716	0.44463	0.03203	0.23582	0.9755	0.22565	0.03304	0.45323	0.54037	0.03784	0.51217	0.58361	0.03238	0.1138	0.21274
0.38564	0.36677	0.03237	0.38762	0.44444	0.03205	0.23603	0.97611	0.22601	0.03308	0.45389	0.54037	0.03785	0.51233	0.58416	0.03242	0.11402	0.21293
0.38628	0.36696	0.03242	0.3884	0.44426	0.03207	0.23623	0.97672	0.2262	0.0331	0.45423	0.54147	0.03787	0.51265	0.58453	0.03244	0.11412	0.21329
0.38659	0.36789	0.03244	0.38871	0.44554	0.03211	0.23664	0.97794	0.22601	0.03312	0.45456	0.54128	0.03793	0.51363	0.58416	0.03248	0.11434	0.21403
0.38722	0.36752	0.03246	0.38902	0.44574	0.03213	0.23685	0.97855	0.22656	0.03317	0.4554	0.54183	0.03795	0.51395	0.58453	0.03252	0.11455	0.21384
0.38769	0.36752	0.03251	0.38979	0.44648	0.03217	0.23726	0.97977	0.22675	0.03318	0.45557	0.5422	0.03797	0.51427	0.58508	0.03252	0.11455	0.21403
0.38801	0.36844	0.03252	0.38995	0.44684	0.0322	0.23757	0.98068	0.22675	0.03322	0.45624	0.54312	0.03804	0.51541	0.586	0.03256	0.11477	0.21384
0.38864	0.36881	0.03256	0.39057	0.44758	0.03222	0.23778	0.98129	0.22711	0.03325	0.45674	0.54368	0.03805	0.51557	0.5871	0.0326	0.11498	0.21366
0.38896	0.36991	0.03259	0.39104	0.44776	0.03225	0.23809	0.9822	0.22711	0.03326	0.45691	0.54442	0.03808	0.51606	0.58748	0.03262	0.11509	0.21384
0.38943	0.36936	0.0326	0.39119	0.44849	0.03229	0.2385	0.98342	0.22766	0.03332	0.45791	0.54423	0.03813	0.51687	0.5871	0.03266	0.11531	0.21421
0.39006	0.36917	0.03264	0.39182	0.44849	0.03231	0.23871	0.98403	0.22858	0.03334	0.45824	0.54497	0.03817	0.51752	0.58766	0.03268	0.11541	0.21439
0.39038	0.36917	0.03267	0.39228	0.44941	0.03235	0.23912	0.98525	0.22876	0.03336	0.45858	0.54589	0.03819	0.51784	0.58803	0.0327	0.11552	0.21476
0.39069	0.36972	0.03268	0.39244	0.45015	0.03238	0.23943	0.98616	0.2284	0.03341	0.45942	0.54625	0.03822	0.51833	0.58895	0.03275	0.11579	0.21458
0.39148	0.37009	0.03274	0.39337	0.45108	0.03239	0.23953	0.98647	0.22876	0.03343	0.45975	0.54717	0.03826	0.51898	0.59005	0.03277	0.1159	0.21439
0.3918	0.37119	0.03275	0.39353	0.45053	0.03244	0.24005	0.98799	0.22876	0.03344	0.45992	0.54772	0.03831	0.51979	0.59023	0.03279	0.11601	0.21531
0.39212	0.37101	0.03278	0.394	0.45144	0.03246	0.24025	0.9886	0.2295	0.0335	0.46093	0.5479	0.03832	0.51995	0.59005	0.03284	0.11628	0.21605
0.39291	0.37156	0.03282	0.39462	0.45199	0.03249	0.24056	0.98951	0.22988	0.03351	0.46109	0.54717	0.03835	0.52044	0.59042	0.03286	0.11638	0.21513
0.39307	0.37194	0.03285	0.39509	0.45255	0.03253	0.24098	0.99073	0.22988	0.03354	0.4616	0.5481	0.0384	0.52125	0.59042	0.03288	0.11649	0.21568
0.39354	0.37231	0.03286	0.39524	0.45273	0.03254	0.24108	0.99103	0.22931	0.03358	0.46227	0.54865	0.03843	0.52174	0.59152	0.03293	0.11676	0.21513
0.39418	0.37267	0.03292	0.39618	0.45383	0.03257	0.24139	0.99195	0.23006	0.03359	0.46243	0.54939	0.03845	0.52207	0.59282	0.03295	0.11687	0.21531
0.39433	0.37304	0.03293	0.39633	0.45365	0.03261	0.24181	0.99316	0.23006	0.03362	0.46294	0.54975	0.03852	0.52321	0.59318	0.03296	0.11692	0.21605
0.39497	0.37341	0.03296	0.3968	0.45383	0.03262	0.24191	0.99347	0.2308	0.03366	0.46361	0.5503	0.03853	0.52337	0.593	0.03301	0.11719	0.21623
0.39544	0.37377	0.033	0.39743	0.45401	0.03265	0.24222	0.99438	0.23025	0.03369	0.46411	0.55049	0.03856	0.52386	0.59337	0.03303	0.1173	0.21623
0.39592	0.37377	0.03301	0.39758	0.45568	0.03271	0.24284	0.99621	0.23135	0.03372	0.46462	0.5514	0.03861	0.52467	0.59392	0.03306	0.11746	0.21623
0.39655	0.37377	0.03304	0.39805	0.45623	0.03272	0.24295	0.99651	0.23135	0.03376	0.46529	0.55159	0.03862	0.52483	0.59502	0.0331	0.11768	0.21531
0.39703	0.37396	0.03308	0.39868	0.45623	0.03275	0.24326	0.99743	0.23116	0.03377	0.46545	0.5527	0.03866	0.52548	0.59538	0.03311	0.11774	0.21605
0.39719	0.37506	0.0331	0.39899	0.45605	0.03279	0.24367	0.99864	0.23153	0.03381	0.46613	0.55307	0.0387	0.52613	0.5952	0.03315	0.11795	0.21678
0.39814	0.37616	0.03314	0.39961	0.4566	0.0328	0.24378	0.99895	0.23226	0.03384	0.46663	0.55344	0.03874	0.52678	0.59538	0.03318	0.11811	0.21788
0.3983	0.37561	0.03317	0.40008	0.45715	0.03284	0.24419	1.00017	0.23208	0.03385	0.4668	0.55362	0.03877	0.52727	0.5965	0.03319	0.11817	0.21806
0.39877	0.37597	0.03319	0.4004	0.45843	0.03287	0.2445	1.00108	0.23245	0.03389	0.46747	0.55399	0.03882	0.52809	0.59705	0.03325	0.11849	0.2177
0.39941	0.37672	0.03323	0.40102	0.4588	0.03288	0.24461	1.00139	0.23245	0.03392	0.46797	0.55472	0.03883	0.52825	0.59797	0.03328	0.11866	0.21715
0.39957	0.37746	0.03326	0.40149	0.45916	0.03294	0.24523	1.00321	0.23245	0.03395	0.46848	0.55545	0.03887	0.5289	0.59797	0.03329	0.11871	0.21806
0.40005	0.37727	0.03328	0.4018	0.45935	0.03295	0.24533	1.00352	0.23282	0.03399	0.46915	0.55674	0.03891	0.52955	0.5987	0.03333	0.11893	0.2177
0.40068	0.37801	0.03333	0.40259	0.45953	0.03298	0.24565	1.00443	0.23355	0.034	0.46932	0.55692	0.03894	0.53004	0.5987	0.03336	0.11909	0.21825
0.40084	0.37801	0.03334	0.40274	0.4601	0.03302	0.24606	1.00565	0.23392	0.03403	0.46982	0.55692	0.03898	0.53069	0.59925	0.03337	0.11915	0.21881
0.40132	0.37746	0.03336	0.40306	0.46156	0.03304	0.24627	1.00626	0.23428	0.03407	0.4705	0.55749	0.03901	0.53118	0.59925	0.03343	0.11947	0.21863
0.40195	0.37801	0.03341	0.40384	0.46211	0.03306	0.24648	1.00687	0.2341	0.0341	0.471	0.55822	0.03904	0.53167	0.6011	0.03344	0.11953	0.21918
0.40243	0.37911	0.03343	0.40415	0.46248	0.0331	0.2469	1.00808	0.23392	0.03411	0.47117	0.55896	0.03909	0.53249	0.60165	0.03347	0.11969	0.21973
0.40291	0.37929	0.03345	0.40447	0.46211	0.03313	0.24721	1.009	0.23466	0.03417	0.47218	0.55932	0.03911	0.53281	0.60202	0.03351	0.11991	0.2201
0.40355	0.37929	0.0335	0.40525	0.46266	0.03315	0.24742	1.00961	0.23466	0.03418	0.47235	0.55969	0.03914	0.5333	0.60202	0.03352	0.11996	0.22046
0.40371	0.37911	0.03351	0.40541	0.46322	0.0332	0.24794	1.01113	0.23503	0.03421	0.47285	0.55969	0.03919	0.53412	0.60165	0.03355	0.12013	0.22101
0.40418	0.37892	0.03354	0.40588	0.46433	0.03321	0.24804	1.01143	0.23577	0.03425	0.47353	0.56024	0.03921	0.53445	0.60238	0.03359	0.12035	0.2201
0.40482	0.38003	0.03358	0.4065	0.46451	0.03324	0.24836	1.01235	0.23522	0.03427	0.47386	0.56134	0.03924	0.53494	0.60385	0.03362	0.12051	0.21991
0.40514	0.38076	0.03361	0.40697	0.46488	0.03328	0.24877	1.01356	0.23558	0.03429	0.4742	0.56171	0.0393	0.53591	0.60385	0.03365	0.12067	0.22046
0.40578	0.38132	0.03363	0.40729	0.46488	0.0333	0.24898	1.01417	0.23558	0.03433	0.47487	0.56191	0.03932	0.53624	0.6044	0.03369	0.12089	0.22083
0.4061	0.38188	0.03366	0.40776	0.46562	0.03334	0.2494	1.01539	0.23632	0.03435	0.47521	0.56282	0.03932	0.53624	0.60477	0.03369	0.12089	0.2223
0.40658	0.38169	0.03369	0.40823	0.4658	0.03337	0.24971	1.0163	0.2365	0.03439	0.47589	0.56264	0.03934	0.53657	0.60459	0.03373	0.12111	0.22248
0.40721	0.38132	0.03373	0.40886	0.46782	0.03338	0.24982	1.01661	0.23668	0.03442	0.47639	0.56319	0.03937	0.53706	0.60459	0.03377	0.12133	0.22156
0.40753	0.38169	0.03374	0.40902	0.46782	0.03342	0.25024	1.01783	0.23613	0.03444	0.47673	0.56411	0.03938	0.53722	0.60495	0.03378	0.12139	0.22138
0.40785	0.38298	0.03377	0.40949	0.46763	0.03345	0.25055	1.01874	0.2365	0.03449	0.47757	0.56502	0.03942	0.53787	0.60532	0.03383	0.12166	0.22211
0.40881	0.38353	0.03383	0.41043	0.46727	0.03348	0.25086	1.01965	0.23668	0.03451	0.47791	0.56466	0.03948	0.53885	0.60532	0.03385	0.12177	0.22285
0.40897	0.38334	0.03384	0.41059	0.46893	0.03352	0.25128	1.02087	0.23778	0.03453	0.47825	0.56576	0.0395	0.53918	0.60532	0.03387	0.12188	0.22378
0.40929	0.38316	0.03385	0.41075	0.46948	0.03354	0.25149	1.02148	0.2376	0.03458	0.47909	0.56594	0.03952	0.53951	0.60662	0.03392	0.12215	0.22378
0.41009	0.38334	0.03391	0.41169	0.47058	0.03356	0.2517	1.02209	0.23833	0.0346	0.47943	0.56651	0.03959	0.54065	0.60735	0.03394	0.12226	0.22396
0.41041	0.38426	0.03392	0.41185	0.47022	0.03361	0.25223	1.02361	0.2376	0.03461	0.4796	0.56706	0.0396	0.54082	0.60772	0.03396	0.12237	0.22341
0.41073	0.38463	0.03395	0.41232	0.47132	0.03363	0.25243	1.02422	0.23797	0.03466	0.48044	0.56761	0.03964	0.54147	0.60827	0.034	0.12259	0.2236
0.41137	0.38518	0.03399	0.41295	0.47113	0.03364	0.25254	1.02452	0.23833	0.03468	0.48078	0.56816	0.03969	0.54229	0.60937	0.03402	0.1227	0.22451
0.41169	0.38593	0.034	0.41311	0.47132	0.0337	0.25317	1.02635	0.23888	0.03469	0.48095	0.56889	0.03971	0.54261	0.60864	0.03405	0.12287	0.22506
0.41217	0.38554	0.03403	0.41358	0.47187	0.03371	0.25327	1.02666	0.23908	0.03475	0.48196	0.56834	0.03973	0.54294	0.60937	0.0341	0.12314	0.22451
0.41281	0.38554	0.03407	0.41421	0.47315	0.03374	0.25359	1.02757	0.23982	0.03476	0.48213	0.56871	0.03978	0.54376	0.6103	0.0341	0.12314	0.22451
0.41313	0.38629	0.03409	0.41452	0.47315	0.03378	0.25401	1.02879	0.23927	0.03479	0.48264	0.56926	0.0398	0.54409	0.61085	0.03413	0.12331	0.22506
0.41361	0.38721	0.03411	0.41484	0.47334	0.03379	0.25411	1.02909	0.23982	0.03483	0.48331	0.57018	0.03985	0.54491	0.61122	0.03418	0.12358	0.22525
0.41409	0.38739	0.03417	0.41579	0.47352	0.03382	0.25443	1.03001	0.24018	0.03484	0.48348	0.57111	0.0399	0.54572	0.61159	0.0342	0.12369	0.22543
0.41458	0.38776	0.03418	0.41594	0.47427	0.03386	0.25485	1.03122	0.24055	0.03488	0.48416	0.57111	0.03991	0.54589	0.61195	0.03422	0.1238	0.22598
0.41522	0.38721	0.03421	0.41642	0.475	0.03389	0.25516	1.03214	0.24055	0.03493	0.485	0.57091	0.03997	0.54687	0.61195	0.03427	0.12408	0.22543
0.4157	0.38758	0.03425	0.41705	0.47592	0.03392	0.25548	1.03305	0.24092	0.03494	0.48517	0.57203	0.03999	0.5472	0.61232	0.03428	0.12413	0.22543
0.41586	0.38794	0.03427	0.41736	0.47629	0.03396	0.2559	1.03427	0.24073	0.03497	0.48568	0.57294	0.04001	0.54753	0.61379	0.03432	0.12435	0.22525
0.41666	0.38886	0.03431	0.41799	0.47665	0.03397	0.25601	1.03457	0.24147	0.03501	0.48636	0.57368	0.04006	0.54835	0.61416	0.03435	0.12452	0.22488
0.41698	0.38959	0.03433	0.41831	0.47739	0.03401	0.25643	1.03579	0.24165	0.03502	0.48653	0.57404	0.0401	0.549	0.61452	0.03438	0.12469	0.22562
0.41746	0.38996	0.03436	0.41878	0.47794	0.03404	0.25674	1.0367	0.24202	0.03506	0.4872	0.57441	0.04011	0.54916	0.61545	0.03442	0.12491	0.22653
0.41811	0.39015	0.0344	0.41942	0.47812	0.03405	0.25685	1.03701	0.24238	0.03509	0.48771	0.57459	0.04017	0.55015	0.61545	0.03443	0.12496	0.22708
0.41827	0.38996	0.03442	0.41973	0.47869	0.03411	0.25748	1.03883	0.24238	0.0351	0.48788	0.57496	0.04019	0.55048	0.61564	0.03446	0.12513	0.22635
0.41875	0.39015	0.03444	0.42005	0.47905	0.03412	0.25759	1.03914	0.24257	0.03516	0.4889	0.57626	0.04022	0.55097	0.61637	0.0345	0.12535	0.22617
0.41939	0.39033	0.03449	0.42084	0.47924	0.03414	0.2578	1.03975	0.24312	0.03517	0.48907	0.57699	0.04027	0.55179	0.61674	0.03453	0.12552	0.2258
0.41955	0.39126	0.0345	0.421	0.47942	0.03419	0.25832	1.04127	0.24312	0.0352	0.48958	0.57754	0.04028	0.55195	0.61729	0.03454	0.12557	0.22653
0.42004	0.39163	0.03453	0.42147	0.48015	0.0342	0.25843	1.04157	0.2433	0.03524	0.49025	0.57718	0.04032	0.55261	0.61784	0.0346	0.1259	0.2269
0.421	0.39144	0.03458	0.42226	0.48089	0.03423	0.25875	1.04249	0.24368	0.03526	0.49059	0.57773	0.04036	0.55326	0.61821	0.03461	0.12596	0.2269
0.42116	0.39218	0.0346	0.42258	0.48235	0.03427	0.25917	1.04371	0.24387	0.03528	0.49093	0.57828	0.04038	0.55359	0.61894	0.03464	0.12613	0.22635
0.42164	0.39236	0.03462	0.4229	0.4818	0.0343	0.25949	1.04462	0.24349	0.03534	0.49195	0.57883	0.04041	0.55409	0.62006	0.03468	0.12635	0.22672
0.42229	0.39255	0.03466	0.42353	0.48235	0.03431	0.25959	1.04492	0.24423	0.03535	0.49212	0.58013	0.04046	0.55491	0.62006	0.03469	0.1264	0.22763
0.42245	0.39328	0.03468	0.42385	0.48254	0.03437	0.26023	1.04675	0.24478	0.03537	0.49246	0.57993	0.04049	0.5554	0.62006	0.03472	0.12657	0.22763
0.42293	0.39383	0.03471	0.42432	0.4831	0.03438	0.26033	1.04706	0.24552	0.03542	0.49331	0.58013	0.04053	0.55606	0.62024	0.03476	0.12679	0.22672
0.42358	0.39365	0.03475	0.42496	0.48292	0.03441	0.26065	1.04797	0.2457	0.03543	0.49348	0.58068	0.04058	0.55688	0.62042	0.03477	0.12685	0.22727
0.42374	0.3942	0.03477	0.42527	0.48475	0.03445	0.26107	1.04919	0.24552	0.03546	0.49398	0.58141	0.04059	0.55704	0.62152	0.03482	0.12713	0.22802
0.42455	0.39456	0.0348	0.42575	0.48512	0.03447	0.26128	1.0498	0.24552	0.0355	0.49466	0.58178	0.04063	0.5577	0.62226	0.03484	0.12724	0.22745
0.42487	0.39475	0.03484	0.42638	0.48549	0.03451	0.26171	1.05101	0.24589	0.03552	0.495	0.5827	0.04067	0.55836	0.62317	0.03486	0.12735	0.22745
0.42535	0.3955	0.03486	0.4267	0.48567	0.03453	0.26192	1.05162	0.2457	0.03556	0.49568	0.5827	0.04068	0.55852	0.62392	0.0349	0.12757	0.22708
0.426	0.39586	0.0349	0.42733	0.48604	0.03456	0.26224	1.05254	0.24717	0.03559	0.49619	0.58361	0.04075	0.55967	0.62336	0.03494	0.12779	0.22763
0.42632	0.39568	0.03493	0.42781	0.48622	0.03459	0.26256	1.05345	0.24662	0.03561	0.49653	0.58361	0.04076	0.55984	0.62392	0.03495	0.12785	0.22857
0.42664	0.39605	0.03494	0.42797	0.4877	0.03462	0.26287	1.05436	0.24772	0.03565	0.49721	0.58453	0.0408	0.56049	0.62429	0.03501	0.12818	0.22802
0.42729	0.39623	0.03498	0.4286	0.48789	0.03464	0.26309	1.05497	0.2468	0.03568	0.49772	0.58473	0.04084	0.56115	0.62521	0.03502	0.12824	0.22783
0.42777	0.39696	0.03501	0.42908	0.48844	0.03469	0.26362	1.05649	0.24717	0.0357	0.49806	0.58601	0.04087	0.56164	0.62521	0.03504	0.12835	0.22783
0.4281	0.39751	0.03504	0.42956	0.48807	0.0347	0.26372	1.0568	0.24772	0.03574	0.49874	0.58656	0.04089	0.56197	0.62594	0.03509	0.12863	0.2282
0.42891	0.39806	0.03508	0.43019	0.48899	0.03473	0.26404	1.05771	0.24865	0.03576	0.49908	0.5862	0.04094	0.5628	0.62576	0.0351	0.12869	0.22893
0.42907	0.39751	0.03509	0.43035	0.48936	0.03478	0.26457	1.05923	0.24865	0.03578	0.49942	0.58656	0.04097	0.56329	0.62631	0.03513	0.12885	0.22893
0.42955	0.39825	0.03512	0.43083	0.48991	0.0348	0.26478	1.05984	0.24902	0.03583	0.50027	0.5873	0.041	0.56378	0.62704	0.03517	0.12908	0.2293
0.4302	0.39806	0.03516	0.43147	0.49082	0.03481	0.26489	1.06015	0.24865	0.03585	0.50061	0.58821	0.04104	0.56444	0.62852	0.03519	0.12919	0.22875
0.43052	0.39898	0.03519	0.43194	0.49137	0.03486	0.26542	1.06167	0.24865	0.03587	0.50095	0.58933	0.04107	0.56494	0.62871	0.03521	0.1293	0.2293
0.43085	0.4001	0.0352	0.4321	0.49119	0.03488	0.26563	1.06228	0.24957	0.03592	0.5018	0.58951	0.0411	0.56543	0.62908	0.03527	0.12964	0.2304
0.43166	0.4001	0.03526	0.43306	0.49174	0.03491	0.26595	1.06319	0.24994	0.03593	0.50197	0.59025	0.04115	0.56625	0.62852	0.03528	0.12969	0.23022
0.43182	0.39991	0.03527	0.43322	0.49267	0.03495	0.26638	1.06441	0.2503	0.03596	0.50248	0.59098	0.04117	0.56658	0.62871	0.03531	0.12986	0.23003
0.43247	0.40028	0.03528	0.43338	0.49322	0.03496	0.26649	1.06471	0.2503	0.036	0.50316	0.59098	0.04122	0.56741	0.62963	0.03535	0.13009	0.22967
0.43295	0.4001	0.03534	0.43433	0.49377	0.03499	0.26681	1.06563	0.2503	0.03601	0.50333	0.59116	0.04125	0.5679	0.63036	0.03537	0.1302	0.23003
0.43344	0.40083	0.03535	0.43449	0.49414	0.03503	0.26723	1.06684	0.25067	0.03605	0.50402	0.59208	0.04127	0.56823	0.63128	0.03541	0.13042	0.2304
0.43409	0.4023	0.03539	0.43513	0.49432	0.03504	0.26734	1.06715	0.25104	0.03609	0.5047	0.59263	0.04132	0.56906	0.63146	0.03543	0.13053	0.2304
0.43441	0.40211	0.03542	0.43561	0.49487	0.03508	0.26776	1.06837	0.25122	0.03611	0.50504	0.59318	0.04135	0.56955	0.63164	0.03545	0.13065	0.2315
0.43474	0.40156	0.03543	0.43577	0.49561	0.03513	0.2683	1.06989	0.25177	0.03615	0.50572	0.59263	0.04138	0.57004	0.63219	0.0355	0.13093	0.23132
0.43538	0.40193	0.03548	0.43656	0.49634	0.03514	0.2684	1.07019	0.25177	0.03618	0.50623	0.59318	0.04143	0.57087	0.63293	0.03552	0.13104	0.2315
0.43587	0.4023	0.0355	0.43688	0.49652	0.03518	0.26883	1.07141	0.25159	0.03619	0.5064	0.5943	0.04144	0.57104	0.63386	0.03554	0.13115	0.23168
0.43603	0.40358	0.03553	0.43736	0.49709	0.03521	0.26915	1.07232	0.25195	0.03623	0.50708	0.59485	0.04148	0.57169	0.63459	0.03559	0.13143	0.23168
0.43701	0.40432	0.03557	0.438	0.49691	0.03522	0.26926	1.07263	0.25195	0.03626	0.50759	0.59503	0.04152	0.57235	0.63404	0.0356	0.13149	0.23205
0.43717	0.40432	0.0356	0.43848	0.49764	0.03528	0.2699	1.07446	0.25287	0.03627	0.50776	0.59595	0.04156	0.57301	0.63423	0.03563	0.13166	0.2328
0.43766	0.40451	0.03561	0.43864	0.49837	0.03529	0.27001	1.07476	0.25307	0.03633	0.50879	0.59577	0.04157	0.57318	0.63478	0.03568	0.13194	0.23317
0.43831	0.40395	0.03565	0.43928	0.49948	0.0353	0.27011	1.07507	0.25344	0.03634	0.50896	0.59705	0.04164	0.57434	0.63569	0.0357	0.13205	0.23262
0.43847	0.40488	0.03568	0.43975	0.49948	0.03536	0.27075	1.07689	0.25269	0.03637	0.50947	0.5976	0.04165	0.5745	0.63606	0.03571	0.13211	0.2328
0.43896	0.40562	0.03571	0.44023	0.50039	0.03537	0.27086	1.0772	0.25307	0.03641	0.51015	0.59853	0.04169	0.57516	0.63698	0.03576	0.13239	0.23335
0.43961	0.40525	0.03575	0.44087	0.50003	0.0354	0.27118	1.07811	0.25362	0.03642	0.51032	0.59872	0.04173	0.57582	0.63716	0.03578	0.1325	0.2339
0.43977	0.40672	0.03576	0.44103	0.50058	0.03544	0.27161	1.07933	0.25454	0.03645	0.51084	0.59927	0.04175	0.57615	0.63754	0.03581	0.13267	0.23445
0.44059	0.40635	0.03579	0.44151	0.50151	0.03546	0.27182	1.07994	0.25435	0.03651	0.51186	0.5989	0.04178	0.57665	0.63809	0.03585	0.1329	0.2339
0.44124	0.40653	0.03583	0.44215	0.50261	0.03548	0.27204	1.08055	0.25435	0.03652	0.51203	0.59963	0.04183	0.57747	0.63828	0.03586	0.13296	0.23408
0.4414	0.40672	0.03585	0.44247	0.50298	0.03553	0.27257	1.08207	0.25454	0.03655	0.51254	0.60037	0.04184	0.57764	0.63938	0.03589	0.13313	0.23372
0.44205	0.408	0.03587	0.44279	0.50261	0.03555	0.27279	1.08268	0.25527	0.03659	0.51323	0.60183	0.0419	0.57863	0.64011	0.03593	0.13335	0.2339
0.44254	0.408	0.03592	0.44359	0.50261	0.03558	0.27311	1.08359	0.25527	0.0366	0.5134	0.60202	0.04194	0.57929	0.64103	0.03596	0.13352	0.23445
0.4427	0.40873	0.03593	0.44375	0.50371	0.03562	0.27354	1.08481	0.25637	0.03663	0.51391	0.60183	0.04196	0.57962	0.64048	0.03598	0.13364	0.23537
0.44335	0.40837	0.03597	0.44439	0.50408	0.03564	0.27375	1.08542	0.25637	0.03667	0.51459	0.60183	0.042	0.58028	0.64066	0.03601	0.13381	0.23537
0.44384	0.40873	0.03601	0.44503	0.50536	0.03568	0.27418	1.08663	0.25601	0.03669	0.51494	0.60332	0.04204	0.58095	0.6414	0.03604	0.13398	0.23537
0.44417	0.4093	0.03603	0.44535	0.50591	0.0357	0.2744	1.08724	0.25619	0.03674	0.51579	0.6035	0.04205	0.58111	0.64251	0.03608	0.1342	0.23482
0.44498	0.4104	0.03607	0.44599	0.50629	0.03572	0.27461	1.08785	0.25656	0.03675	0.51596	0.60387	0.04212	0.58227	0.64288	0.03611	0.13437	0.23463
0.44515	0.41077	0.03609	0.44631	0.50591	0.03576	0.27504	1.08907	0.25674	0.03678	0.51648	0.60478	0.04213	0.58244	0.64343	0.03612	0.13443	0.23537
0.44564	0.41113	0.03611	0.44664	0.50703	0.03579	0.27536	1.08998	0.25729	0.03682	0.51716	0.6046	0.04215	0.58277	0.64325	0.03618	0.13477	0.23574
0.44629	0.40985	0.03615	0.44728	0.50758	0.0358	0.27547	1.09029	0.25804	0.03684	0.5175	0.60552	0.04221	0.58376	0.64343	0.03619	0.13483	0.23592
0.44678	0.4104	0.03618	0.44776	0.50794	0.03586	0.27612	1.09211	0.25767	0.03686	0.51784	0.60662	0.04223	0.58409	0.64435	0.0362	0.13488	0.23574
0.44694	0.41077	0.03619	0.44792	0.50886	0.03587	0.27622	1.09242	0.25767	0.03692	0.51887	0.6068	0.04226	0.58459	0.64545	0.03626	0.13522	0.2361
0.44792	0.4115	0.03625	0.44888	0.50886	0.0359	0.27655	1.09333	0.25785	0.03693	0.51904	0.60735	0.04231	0.58542	0.64545	0.03627	0.13528	0.2361
0.44809	0.41187	0.03626	0.44904	0.50923	0.03594	0.27698	1.09455	0.25841	0.03695	0.51939	0.60847	0.04233	0.58575	0.64618	0.0363	0.13545	0.23665
0.44858	0.41242	0.03629	0.44952	0.51033	0.03597	0.2773	1.09546	0.25877	0.037	0.52024	0.60829	0.04235	0.58608	0.64636	0.03634	0.13568	0.2361
0.44923	0.41242	0.03633	0.45017	0.51108	0.03598	0.27741	1.09577	0.25932	0.03702	0.52058	0.60829	0.04242	0.58724	0.64655	0.03636	0.13579	0.23665
0.44956	0.41315	0.03634	0.45033	0.51108	0.03603	0.27795	1.09729	0.25914	0.03703	0.52076	0.60865	0.04244	0.58757	0.64711	0.03638	0.13591	0.23647
0.44989	0.41372	0.03637	0.45081	0.51199	0.03605	0.27816	1.0979	0.25932	0.03708	0.52161	0.6092	0.04247	0.58807	0.64803	0.03642	0.13613	0.23665
0.45054	0.4139	0.03642	0.45161	0.51236	0.03606	0.27827	1.0982	0.25951	0.0371	0.52195	0.61049	0.04252	0.5889	0.6484	0.03645	0.1363	0.23684
0.45087	0.41463	0.03644	0.45193	0.51218	0.03612	0.27892	1.10003	0.25969	0.03713	0.52247	0.6114	0.04254	0.58923	0.64931	0.03648	0.13648	0.23722
0.45152	0.415	0.03647	0.45242	0.51255	0.03613	0.27902	1.10033	0.26061	0.03717	0.52315	0.61104	0.04259	0.59006	0.64931	0.03651	0.13665	0.23702
0.45201	0.415	0.03651	0.45306	0.5131	0.03616	0.27935	1.10125	0.26079	0.03718	0.52333	0.61122	0.04261	0.59039	0.64931	0.03653	0.13676	0.23795
0.45234	0.41537	0.03652	0.45322	0.51438	0.0362	0.27978	1.10246	0.26006	0.03722	0.52401	0.6127	0.04263	0.59072	0.64986	0.03658	0.13705	0.2374
0.45316	0.41537	0.03655	0.4537	0.51438	0.03621	0.27989	1.10277	0.26061	0.03726	0.5247	0.61307	0.04269	0.59172	0.65042	0.0366	0.13716	0.23722
0.45332	0.4161	0.03659	0.45435	0.51456	0.03625	0.28032	1.10399	0.26134	0.03728	0.52504	0.6138	0.04272	0.59221	0.65171	0.03662	0.13727	0.23814
0.45382	0.41647	0.0366	0.45451	0.51475	0.03628	0.28064	1.1049	0.26171	0.03732	0.52573	0.61417	0.04274	0.59255	0.6519	0.03666	0.1375	0.2385
0.45447	0.41702	0.03664	0.45515	0.51586	0.03631	0.28097	1.10581	0.26282	0.03735	0.52624	0.6149	0.0428	0.59354	0.65208	0.03669	0.13767	0.23869
0.45496	0.41647	0.03667	0.45563	0.51641	0.03635	0.2814	1.10703	0.26189	0.03736	0.52641	0.61527	0.04281	0.59371	0.65226	0.03671	0.13779	0.23887
0.45513	0.4172	0.0367	0.45612	0.51751	0.03636	0.28151	1.10734	0.26152	0.0374	0.5271	0.61564	0.04285	0.59437	0.653	0.03675	0.13802	0.2385
0.45595	0.4172	0.03674	0.45676	0.51751	0.03639	0.28183	1.10825	0.26226	0.03743	0.52762	0.61637	0.0429	0.5952	0.65355	0.03677	0.13813	0.23832
0.45628	0.41812	0.03677	0.45724	0.51788	0.03643	0.28226	1.10947	0.26246	0.03744	0.52779	0.6173	0.04293	0.5957	0.6541	0.0368	0.1383	0.2385
0.45677	0.41775	0.03678	0.45741	0.51861	0.03646	0.28259	1.11038	0.26264	0.0375	0.52882	0.61675	0.04294	0.59587	0.65465	0.03684	0.13853	0.2385
0.45743	0.41887	0.03682	0.45805	0.51825	0.03647	0.2827	1.11069	0.26356	0.03751	0.52899	0.61712	0.043	0.59686	0.65447	0.03685	0.13859	0.23924
0.45759	0.41869	0.03685	0.45853	0.5188	0.03653	0.28335	1.11251	0.26392	0.03754	0.52951	0.61767	0.04302	0.59719	0.65502	0.03688	0.13876	0.2396
0.45808	0.41942	0.03686	0.4587	0.52008	0.03654	0.28346	1.11282	0.26392	0.03758	0.53019	0.61841	0.04306	0.59786	0.65575	0.03693	0.13905	0.23942
0.45874	0.41905	0.03692	0.45966	0.52046	0.03657	0.28378	1.11373	0.26429	0.03759	0.53036	0.61877	0.0431	0.59852	0.6565	0.03695	0.13916	0.23905
0.4589	0.42034	0.03693	0.45982	0.52083	0.03661	0.28421	1.11495	0.26429	0.03762	0.53088	0.61987	0.04311	0.59869	0.65705	0.03697	0.13928	0.23924
0.45956	0.4207	0.03696	0.46031	0.52101	0.03663	0.28443	1.11556	0.26447	0.03766	0.53157	0.61987	0.04315	0.59936	0.65742	0.03702	0.13957	0.23942
0.46005	0.42199	0.037	0.46095	0.52138	0.03665	0.28465	1.11617	0.26539	0.03768	0.53191	0.62042	0.0432	0.60019	0.65742	0.03703	0.13962	0.23979
0.46055	0.42089	0.03702	0.46128	0.52211	0.03669	0.28508	1.11738	0.26557	0.0377	0.53226	0.62116	0.04321	0.60035	0.6576	0.03706	0.1398	0.24034
0.46121	0.42107	0.03704	0.4616	0.52322	0.03671	0.2853	1.11799	0.26576	0.03774	0.53294	0.62172	0.04325	0.60102	0.65815	0.0371	0.14003	0.24015
0.4617	0.42199	0.03708	0.46225	0.52358	0.03675	0.28573	1.11921	0.26576	0.03777	0.53346	0.62209	0.04329	0.60168	0.65925	0.03711	0.14008	0.24052
0.46186	0.4231	0.0371	0.46257	0.52432	0.03679	0.28617	1.12043	0.26594	0.0378	0.53398	0.62319	0.04332	0.60218	0.6598	0.03715	0.14031	0.24052
0.46285	0.42329	0.03714	0.46322	0.52395	0.0368	0.28628	1.12073	0.26631	0.03784	0.53466	0.62301	0.04337	0.60302	0.66073	0.03718	0.14049	0.24089
0.46302	0.42329	0.03717	0.4637	0.52432	0.03685	0.28682	1.12225	0.26612	0.03785	0.53484	0.62319	0.04341	0.60368	0.66055	0.03719	0.14054	0.24089
0.46318	0.42347	0.03719	0.46403	0.52468	0.03687	0.28704	1.12286	0.26631	0.0379	0.5357	0.62356	0.04342	0.60385	0.66073	0.03725	0.14089	0.24125
0.46417	0.42347	0.03724	0.46483	0.52635	0.03689	0.28725	1.12347	0.26612	0.03792	0.53604	0.62429	0.04349	0.60501	0.66035	0.03726	0.14095	0.24089
0.46434	0.42384	0.03726	0.46516	0.52653	0.03693	0.28769	1.12469	0.26668	0.03794	0.53639	0.62502	0.0435	0.60518	0.66202	0.03729	0.14112	0.24125
0.46483	0.42457	0.03728	0.46548	0.5269	0.03696	0.28802	1.1256	0.26686	0.03799	0.53725	0.62596	0.04351	0.60535	0.6633	0.03735	0.14147	0.2407
0.46549	0.42512	0.03732	0.46613	0.52653	0.03697	0.28812	1.12591	0.26724	0.03801	0.53759	0.62687	0.04358	0.60651	0.66312	0.03736	0.14152	0.24162
0.46582	0.42549	0.03735	0.46661	0.52745	0.03702	0.28867	1.12743	0.26816	0.03803	0.53794	0.62779	0.04359	0.60668	0.6633	0.03737	0.14158	0.24219
0.46615	0.42567	0.03736	0.46678	0.52837	0.03704	0.28889	1.12804	0.26871	0.03807	0.53863	0.62724	0.04363	0.60735	0.66349	0.03743	0.14193	0.24255
0.46714	0.42604	0.03741	0.46759	0.52892	0.03707	0.28921	1.12895	0.26816	0.03809	0.53897	0.62724	0.04368	0.60818	0.6644	0.03744	0.14199	0.24125
0.46731	0.42659	0.03743	0.46791	0.52873	0.03711	0.28965	1.13017	0.26834	0.03812	0.53949	0.62797	0.0437	0.60851	0.66552	0.03747	0.14216	0.24144
0.4678	0.42696	0.03746	0.4684	0.53003	0.03712	0.28976	1.13047	0.26889	0.03816	0.54018	0.62908	0.04372	0.60885	0.66589	0.03751	0.14239	0.24162
0.46846	0.42751	0.0375	0.46904	0.52948	0.03715	0.29009	1.13139	0.26944	0.03817	0.54035	0.62963	0.04377	0.60968	0.6657	0.03752	0.14245	0.24219
0.46863	0.4277	0.03752	0.46937	0.53003	0.03719	0.29052	1.1326	0.26926	0.0382	0.54087	0.63056	0.04379	0.61001	0.6657	0.03755	0.14262	0.24274
0.46912	0.42732	0.03755	0.46985	0.53077	0.03722	0.29085	1.13352	0.26944	0.03825	0.54173	0.63036	0.04384	0.61085	0.66607	0.03759	0.14285	0.24274
0.46978	0.4277	0.03759	0.4705	0.53223	0.03723	0.29096	1.13382	0.26981	0.03827	0.54207	0.63111	0.04389	0.61168	0.66699	0.03761	0.14297	0.24255
0.47011	0.42789	0.03761	0.47083	0.5326	0.03729	0.29161	1.13565	0.26999	0.03829	0.54242	0.63184	0.0439	0.61185	0.66772	0.03765	0.1432	0.24237
0.47078	0.42917	0.03763	0.47115	0.53278	0.0373	0.29172	1.13595	0.27036	0.03834	0.54328	0.63239	0.04396	0.61285	0.66827	0.03768	0.14337	0.24219
0.47127	0.42936	0.03768	0.47196	0.5326	0.03733	0.29205	1.13687	0.27091	0.03835	0.54346	0.63276	0.04398	0.61318	0.66845	0.0377	0.14349	0.24274
0.47144	0.42991	0.03769	0.47213	0.53334	0.03737	0.29249	1.13808	0.27109	0.03839	0.54415	0.63331	0.044	0.61352	0.66919	0.03774	0.14372	0.24292
0.47226	0.42917	0.03772	0.47261	0.53407	0.03738	0.2926	1.13839	0.27166	0.03842	0.54466	0.63313	0.04406	0.61452	0.66957	0.03777	0.1439	0.24274
0.4726	0.42991	0.03776	0.47326	0.53537	0.03742	0.29303	1.13961	0.27128	0.03843	0.54484	0.63404	0.04409	0.61502	0.66975	0.03779	0.14401	0.24292
0.47309	0.43046	0.03779	0.47375	0.53574	0.03745	0.29336	1.14052	0.27166	0.03849	0.54587	0.63459	0.0441	0.61519	0.67085	0.03784	0.1443	0.24255
0.47375	0.43119	0.03783	0.4744	0.53555	0.03748	0.29369	1.14143	0.27203	0.03851	0.54622	0.63589	0.04416	0.61619	0.6714	0.03785	0.14436	0.24292
0.47392	0.43119	0.03785	0.47473	0.53574	0.03752	0.29413	1.14265	0.27239	0.03853	0.54656	0.63626	0.04418	0.61652	0.67195	0.03787	0.14448	0.24384
0.47442	0.43174	0.03787	0.47505	0.53647	0.03753	0.29424	1.14296	0.27276	0.03857	0.54726	0.63626	0.04421	0.61702	0.67214	0.03792	0.14477	0.24365
0.47525	0.43156	0.03791	0.4757	0.53702	0.03756	0.29457	1.14387	0.27349	0.0386	0.54777	0.63626	0.04426	0.61786	0.6725	0.03794	0.14488	0.24365
0.47558	0.43267	0.03794	0.47619	0.53775	0.0376	0.295	1.14509	0.27276	0.03861	0.54795	0.63718	0.04427	0.61803	0.67269	0.03796	0.145	0.24365
0.47574	0.43286	0.03795	0.47635	0.5383	0.03763	0.29533	1.146	0.27294	0.03867	0.54898	0.63773	0.04431	0.61869	0.67342	0.03801	0.14529	0.24347
0.47674	0.43377	0.03799	0.477	0.53867	0.03764	0.29544	1.1463	0.27313	0.03868	0.54916	0.63901	0.04435	0.61936	0.67435	0.03803	0.14541	0.24329
0.4769	0.43377	0.03802	0.47749	0.53867	0.0377	0.2961	1.14813	0.27349	0.03869	0.54933	0.63938	0.04439	0.62003	0.67509	0.03805	0.14553	0.24384
0.4774	0.43432	0.03803	0.47765	0.53924	0.03771	0.29621	1.14844	0.27386	0.03875	0.55037	0.63938	0.04441	0.62037	0.67472	0.0381	0.14582	0.24384
0.47807	0.43359	0.03809	0.47863	0.54052	0.03774	0.29654	1.14935	0.27441	0.03876	0.55054	0.63919	0.04447	0.62137	0.67454	0.03812	0.14593	0.24512
0.47823	0.43432	0.0381	0.47879	0.54162	0.03778	0.29698	1.15057	0.27459	0.03879	0.55106	0.63994	0.04448	0.62154	0.67564	0.03814	0.14605	0.24402
0.4789	0.43469	0.03813	0.47928	0.54125	0.03779	0.29709	1.15087	0.27496	0.03883	0.55175	0.64086	0.04452	0.62221	0.67674	0.03818	0.14628	0.24365
0.47939	0.43524	0.03817	0.47993	0.5418	0.03782	0.29742	1.15178	0.27441	0.03884	0.55193	0.64215	0.04457	0.62304	0.67711	0.0382	0.1464	0.24457
0.47989	0.43561	0.03818	0.4801	0.5418	0.03786	0.29786	1.153	0.27551	0.03889	0.55279	0.6427	0.04458	0.62321	0.67766	0.03823	0.14658	0.2453
0.48056	0.43579	0.03823	0.48091	0.54217	0.03789	0.29819	1.15392	0.27588	0.03891	0.55314	0.64215	0.04462	0.62388	0.67729	0.03827	0.14681	0.24512
0.48106	0.43579	0.03825	0.48124	0.54272	0.03792	0.29852	1.15483	0.27663	0.03894	0.55366	0.64196	0.04466	0.62455	0.67766	0.03828	0.14687	0.24549
0.48122	0.43652	0.03828	0.48173	0.54384	0.03795	0.29885	1.15574	0.27588	0.03898	0.55435	0.6427	0.04467	0.62472	0.67896	0.03832	0.1471	0.24475
0.48189	0.43671	0.03831	0.48222	0.54475	0.03797	0.29907	1.15635	0.27644	0.03901	0.55487	0.64325	0.04474	0.62589	0.67951	0.03835	0.14728	0.24457
0.48239	0.43746	0.03835	0.48287	0.54494	0.03801	0.29951	1.15757	0.27624	0.03902	0.55504	0.64455	0.04475	0.62606	0.68024	0.03838	0.14745	0.24585
0.48255	0.43782	0.03836	0.48303	0.54475	0.03804	0.29984	1.15848	0.27681	0.03906	0.55574	0.64473	0.04479	0.62673	0.68042	0.03842	0.14769	0.24679
0.48355	0.43764	0.0384	0.48369	0.54567	0.03806	0.30006	1.15909	0.27754	0.03909	0.55626	0.64528	0.04483	0.62739	0.68042	0.03843	0.14775	0.24715
0.48372	0.43782	0.03843	0.48418	0.54604	0.0381	0.3005	1.16031	0.27773	0.03912	0.55678	0.64546	0.04487	0.62806	0.68079	0.03846	0.14792	0.24697
0.48405	0.43819	0.03845	0.4845	0.54714	0.03812	0.30072	1.16092	0.27736	0.03916	0.55747	0.64656	0.04488	0.62823	0.68134	0.03851	0.14821	0.24604
0.48488	0.43856	0.03849	0.48516	0.54732	0.03814	0.30094	1.16153	0.27718	0.03917	0.55764	0.6473	0.04495	0.62941	0.68171	0.03851	0.14821	0.2466
0.48505	0.43948	0.03851	0.48548	0.54806	0.03819	0.30149	1.16305	0.27754	0.0392	0.55816	0.6484	0.04496	0.62957	0.68299	0.03854	0.14839	0.24679
0.48555	0.44058	0.03853	0.48581	0.54825	0.03821	0.30171	1.16366	0.27828	0.03924	0.55886	0.64821	0.045	0.63024	0.68356	0.0386	0.14874	0.24734
0.48622	0.44021	0.03858	0.48663	0.54899	0.03823	0.30193	1.16427	0.27938	0.03926	0.5592	0.6484	0.04504	0.63091	0.68317	0.03861	0.1488	0.24752
0.48655	0.44003	0.0386	0.48695	0.54936	0.03828	0.30248	1.16579	0.27938	0.03928	0.55955	0.64858	0.04506	0.63125	0.68356	0.03864	0.14898	0.2477
0.48688	0.44039	0.03862	0.48728	0.55046	0.03829	0.30259	1.16609	0.27919	0.03934	0.56059	0.64915	0.04509	0.63175	0.68447	0.03868	0.14921	0.24697
0.48772	0.44076	0.03867	0.4881	0.55027	0.03832	0.30292	1.167	0.27846	0.03935	0.56077	0.64988	0.04514	0.63259	0.68466	0.03869	0.14927	0.24715
0.48805	0.44188	0.03868	0.48826	0.55082	0.03836	0.30336	1.16822	0.27919	0.03938	0.56129	0.65135	0.04516	0.63293	0.68576	0.03872	0.14945	0.24789
0.48872	0.44243	0.03872	0.48892	0.55082	0.03839	0.3037	1.16914	0.27956	0.03942	0.56198	0.65135	0.04521	0.63377	0.68649	0.03876	0.14968	0.24807
0.48922	0.44243	0.03875	0.48941	0.55119	0.0384	0.30381	1.16944	0.28048	0.03944	0.56233	0.65171	0.04526	0.63461	0.68649	0.03878	0.1498	0.24862
0.48955	0.44224	0.03878	0.4899	0.55211	0.03845	0.30436	1.17096	0.28066	0.03946	0.56268	0.65135	0.04527	0.63477	0.68723	0.03882	0.15004	0.24917
0.49022	0.44261	0.0388	0.49023	0.55359	0.03847	0.30458	1.17157	0.2803	0.0395	0.56337	0.65282	0.04531	0.63544	0.68686	0.03884	0.15015	0.24899
0.49056	0.44316	0.03884	0.49088	0.55359	0.0385	0.30491	1.17248	0.28066	0.03952	0.56372	0.65393	0.04535	0.63612	0.68723	0.03887	0.15033	0.24899
0.49089	0.44408	0.03886	0.49121	0.55377	0.03854	0.30535	1.1737	0.28066	0.03956	0.56441	0.65411	0.04537	0.63645	0.68852	0.03891	0.15057	0.24789
0.49173	0.44408	0.0389	0.49186	0.55396	0.03855	0.30547	1.17401	0.28141	0.03959	0.56494	0.65411	0.04543	0.63746	0.68926	0.03894	0.15074	0.24899
0.49206	0.44426	0.03893	0.49236	0.55414	0.03859	0.30591	1.17522	0.28141	0.03961	0.56528	0.65485	0.04544	0.63763	0.68944	0.03895	0.1508	0.24991
0.4924	0.44408	0.03894	0.49252	0.55487	0.03862	0.30624	1.17614	0.28215	0.03966	0.56615	0.65522	0.04547	0.63813	0.68999	0.03901	0.15116	0.25009
0.49323	0.44481	0.039	0.4935	0.55616	0.03865	0.30657	1.17705	0.28215	0.03967	0.56633	0.6554	0.04552	0.63897	0.68999	0.03902	0.15122	0.24936
0.4934	0.44591	0.03901	0.49367	0.55689	0.03869	0.30702	1.17827	0.28215	0.0397	0.56685	0.6565	0.04555	0.63948	0.69091	0.03904	0.15133	0.24972
0.4939	0.44648	0.03904	0.49416	0.55689	0.0387	0.30713	1.17857	0.28251	0.03974	0.56754	0.65705	0.04557	0.63981	0.69146	0.03909	0.15163	0.24972
0.49457	0.44609	0.03908	0.49482	0.55689	0.03873	0.30746	1.17949	0.28398	0.03977	0.56807	0.65742	0.04563	0.64082	0.69201	0.03911	0.15175	0.25027
0.49507	0.44628	0.03909	0.49498	0.55782	0.03877	0.3079	1.1807	0.2838	0.03978	0.56824	0.6576	0.04564	0.64099	0.69238	0.03912	0.15181	0.25046
0.49541	0.44628	0.03912	0.49547	0.55856	0.0388	0.30824	1.18162	0.28398	0.03983	0.56911	0.6576	0.04568	0.64166	0.69258	0.03917	0.1521	0.25027
0.49608	0.44648	0.03917	0.49629	0.55929	0.03881	0.30835	1.18192	0.28398	0.03985	0.56946	0.65835	0.04574	0.64267	0.69294	0.03919	0.15222	0.24972
0.49641	0.44739	0.03919	0.49662	0.56003	0.03887	0.30901	1.18375	0.28471	0.03988	0.56998	0.65927	0.04576	0.64301	0.69368	0.03922	0.1524	0.25082
0.49691	0.44868	0.0392	0.49679	0.56039	0.03888	0.30912	1.18405	0.28435	0.03992	0.57068	0.65982	0.04578	0.64334	0.69496	0.03927	0.15269	0.25027
0.49759	0.44886	0.03924	0.49744	0.56021	0.03889	0.30923	1.18436	0.28453	0.03993	0.57085	0.66018	0.04583	0.64418	0.69514	0.03927	0.15269	0.25101
0.49775	0.44849	0.03927	0.49794	0.56113	0.03895	0.3099	1.18618	0.28545	0.03996	0.57137	0.66128	0.04585	0.64452	0.69551	0.03931	0.15293	0.25157
0.49842	0.44886	0.0393	0.49843	0.56149	0.03896	0.31001	1.18649	0.28526	0.04	0.57207	0.66092	0.0459	0.64536	0.69588	0.03935	0.15317	0.25212
0.49893	0.44923	0.03934	0.49909	0.56243	0.03899	0.31034	1.1874	0.28471	0.04001	0.57224	0.66183	0.04593	0.64587	0.69643	0.03937	0.15329	0.25121
0.49943	0.45033	0.03935	0.49925	0.56279	0.03903	0.31079	1.18862	0.28545	0.04005	0.57294	0.6622	0.04595	0.6462	0.69698	0.03939	0.15341	0.25121
0.5001	0.45088	0.03939	0.49991	0.56353	0.03905	0.31101	1.18923	0.28601	0.04008	0.57346	0.66295	0.04599	0.64688	0.69773	0.03944	0.1537	0.25176
0.50027	0.45126	0.03942	0.5004	0.56261	0.03909	0.31146	1.19045	0.28675	0.04011	0.57399	0.66387	0.04603	0.64755	0.69791	0.03945	0.15376	0.25267
0.50077	0.45163	0.03945	0.5009	0.56389	0.03911	0.31168	1.19105	0.28638	0.04015	0.57468	0.66423	0.04606	0.64806	0.69809	0.03949	0.154	0.25249
0.50144	0.45126	0.03949	0.50155	0.56444	0.03914	0.31201	1.19197	0.28656	0.04018	0.57521	0.66442	0.04611	0.6489	0.69791	0.03952	0.15418	0.25194
0.50195	0.45144	0.0395	0.50172	0.56536	0.03918	0.31246	1.19318	0.28656	0.04019	0.57538	0.66515	0.04614	0.6494	0.69864	0.03953	0.15424	0.25231
0.50212	0.45199	0.03953	0.50221	0.56609	0.0392	0.31268	1.19379	0.28693	0.04023	0.57608	0.66534	0.04616	0.64974	0.69956	0.03959	0.15459	0.25212
0.50313	0.45273	0.03957	0.50287	0.56646	0.03922	0.3129	1.1944	0.2873	0.04026	0.5766	0.66589	0.04621	0.65058	0.7003	0.0396	0.15465	0.25249
0.50329	0.45328	0.03959	0.5032	0.56609	0.03927	0.31346	1.19593	0.28803	0.04027	0.57678	0.66607	0.04624	0.65109	0.70103	0.03963	0.15483	0.25304
0.5038	0.45346	0.03961	0.50353	0.56703	0.03929	0.31368	1.19653	0.28803	0.04033	0.57782	0.66737	0.04625	0.65126	0.70103	0.03967	0.15507	0.25304
0.50447	0.45273	0.03966	0.50435	0.56758	0.03931	0.31391	1.19714	0.28858	0.04034	0.578	0.66737	0.04632	0.65244	0.70103	0.03968	0.15513	0.25377
0.50464	0.45328	0.03968	0.50468	0.56849	0.03936	0.31447	1.19866	0.28876	0.04037	0.57852	0.66829	0.04633	0.6526	0.70196	0.03971	0.15531	0.25377
0.50514	0.45383	0.0397	0.50501	0.56886	0.03938	0.31469	1.19927	0.28876	0.04041	0.57922	0.6681	0.04637	0.65328	0.7027	0.03977	0.15567	0.25304
0.50582	0.45456	0.03975	0.50584	0.56904	0.0394	0.31491	1.19988	0.28858	0.04043	0.57957	0.66957	0.04641	0.65395	0.70306	0.03978	0.15573	0.25304
0.50615	0.45511	0.03977	0.50617	0.56978	0.03944	0.31536	1.2011	0.28913	0.04045	0.57992	0.67012	0.04643	0.65429	0.70361	0.03979	0.15579	0.25414
0.50683	0.45568	0.03979	0.5065	0.56941	0.03946	0.31558	1.20171	0.28895	0.0405	0.58079	0.67049	0.04646	0.6548	0.70398	0.03985	0.15614	0.25432
0.5075	0.4553	0.03983	0.50716	0.57015	0.03949	0.31592	1.20262	0.28968	0.04052	0.58114	0.67012	0.04651	0.65564	0.70435	0.03986	0.1562	0.25487
0.50767	0.45548	0.03985	0.50749	0.57181	0.03953	0.31636	1.20384	0.28986	0.04054	0.58149	0.67085	0.04653	0.65598	0.70545	0.03989	0.15638	0.25432
0.50834	0.45623	0.03988	0.50798	0.57218	0.03954	0.31648	1.20414	0.29023	0.04059	0.58236	0.67159	0.04658	0.65682	0.7062	0.03993	0.15662	0.25377
0.50885	0.45715	0.03992	0.50864	0.57199	0.03957	0.31681	1.20506	0.29023	0.04061	0.58271	0.6727	0.04662	0.6575	0.70656	0.03994	0.15668	0.25432
0.50902	0.4577	0.03994	0.50897	0.57236	0.03961	0.31726	1.20628	0.29098	0.04063	0.58306	0.67307	0.04664	0.65784	0.70693	0.03999	0.15698	0.25506
0.50986	0.45751	0.03997	0.50947	0.57328	0.03964	0.31759	1.20719	0.29153	0.04067	0.58376	0.67362	0.04668	0.65851	0.70638	0.04001	0.1571	0.25599
0.5102	0.45733	0.04001	0.51013	0.57383	0.03966	0.31782	1.2078	0.29226	0.04069	0.58411	0.67417	0.04672	0.65919	0.70656	0.04003	0.15722	0.25561
0.51053	0.45788	0.04003	0.51046	0.57456	0.03971	0.31838	1.20932	0.29116	0.04073	0.58481	0.67417	0.04673	0.65935	0.70766	0.04008	0.15752	0.25451
0.51138	0.45825	0.04007	0.51112	0.57511	0.03972	0.31849	1.20962	0.29135	0.04076	0.58534	0.67454	0.0468	0.66054	0.70803	0.0401	0.15764	0.25506
0.51172	0.4588	0.0401	0.51162	0.5753	0.03976	0.31894	1.21084	0.29171	0.04077	0.58551	0.67601	0.04681	0.66071	0.70913	0.04012	0.15776	0.25561
0.51205	0.45953	0.04011	0.51178	0.57548	0.03979	0.31927	1.21175	0.29263	0.04083	0.58656	0.67657	0.04683	0.66104	0.70986	0.04016	0.158	0.25672
0.51273	0.45898	0.04016	0.51261	0.57641	0.0398	0.31939	1.21206	0.29282	0.04084	0.58674	0.67657	0.04689	0.66206	0.70986	0.04019	0.15818	0.25581
0.51307	0.4599	0.04018	0.51294	0.57696	0.03986	0.32006	1.21389	0.29355	0.04087	0.58726	0.67657	0.04692	0.66256	0.70986	0.04021	0.1583	0.25581
0.51357	0.4599	0.04021	0.51344	0.57825	0.03987	0.32017	1.21419	0.29282	0.04091	0.58796	0.6773	0.04694	0.6629	0.71135	0.04026	0.1586	0.25561
0.51425	0.46008	0.04025	0.5141	0.57861	0.0399	0.32051	1.2151	0.29337	0.04094	0.58849	0.67785	0.04699	0.66375	0.71135	0.04027	0.15866	0.25599
0.51459	0.46156	0.04026	0.51426	0.57825	0.03994	0.32096	1.21632	0.29337	0.04095	0.58866	0.67896	0.04701	0.66409	0.71208	0.04029	0.15878	0.25654
0.51493	0.4623	0.04029	0.51476	0.57806	0.03995	0.32107	1.21662	0.2941	0.041	0.58954	0.67932	0.04705	0.66476	0.71263	0.04034	0.15908	0.25691
0.51577	0.46101	0.04033	0.51542	0.57935	0.03998	0.3214	1.21754	0.2941	0.04102	0.58989	0.67951	0.0471	0.66561	0.71263	0.04036	0.1592	0.25709
0.51611	0.4612	0.04034	0.51559	0.58008	0.04002	0.32185	1.21876	0.29447	0.04103	0.59006	0.67932	0.0471	0.66561	0.71263	0.04039	0.15938	0.25746
0.51662	0.46266	0.04037	0.51609	0.5812	0.04005	0.32219	1.21967	0.29483	0.04109	0.59111	0.68006	0.04715	0.66645	0.71373	0.04043	0.15962	0.25709
0.51729	0.46285	0.04043	0.51708	0.58063	0.04006	0.3223	1.21997	0.29465	0.0411	0.59129	0.68117	0.0472	0.6673	0.71318	0.04044	0.15968	0.25709
0.51746	0.46377	0.04044	0.51725	0.5812	0.04012	0.32298	1.2218	0.29465	0.04113	0.59182	0.68191	0.04722	0.66764	0.71483	0.04047	0.15986	0.25746
0.51814	0.46413	0.04047	0.51774	0.5812	0.04013	0.32309	1.2221	0.29522	0.04117	0.59252	0.68246	0.04727	0.66849	0.7152	0.04051	0.1601	0.25819
0.51865	0.46413	0.04051	0.51841	0.58211	0.04016	0.32343	1.22302	0.29595	0.04118	0.59269	0.68301	0.0473	0.66899	0.7154	0.04054	0.16028	0.25892
0.51882	0.46413	0.04052	0.51857	0.58285	0.0402	0.32388	1.22424	0.2965	0.04122	0.59339	0.68264	0.04731	0.66916	0.71558	0.04056	0.1604	0.25892
0.51983	0.46506	0.04056	0.51924	0.5834	0.04021	0.32399	1.22454	0.29668	0.04125	0.59392	0.68392	0.04736	0.67001	0.71613	0.04061	0.1607	0.25819
0.52	0.46598	0.04059	0.51973	0.58358	0.04026	0.32455	1.22606	0.29632	0.04128	0.59444	0.68374	0.0474	0.67069	0.71668	0.04062	0.16076	0.25892
0.52051	0.46617	0.04061	0.52007	0.58413	0.04028	0.32478	1.22667	0.29632	0.04131	0.59497	0.68502	0.04741	0.67086	0.71797	0.04066	0.16101	0.25966
0.52136	0.46598	0.04066	0.5209	0.58413	0.04031	0.32512	1.22758	0.29723	0.04135	0.59567	0.68447	0.04748	0.67204	0.71852	0.04069	0.16119	0.26003
0.5217	0.4658	0.04067	0.52106	0.58523	0.04035	0.32557	1.2288	0.29778	0.04136	0.59585	0.68521	0.04749	0.67221	0.71833	0.0407	0.16125	0.26021
0.52187	0.46635	0.0407	0.52156	0.58617	0.04037	0.32579	1.22941	0.29797	0.0414	0.59655	0.68577	0.04753	0.67289	0.71888	0.04076	0.16161	0.26021
0.52288	0.46727	0.04074	0.52223	0.58672	0.04039	0.32602	1.23002	0.29742	0.04143	0.59708	0.68687	0.04757	0.67357	0.71888	0.04077	0.16167	0.25984
0.52305	0.46727	0.04076	0.52256	0.58745	0.04043	0.32647	1.23124	0.29778	0.04144	0.59725	0.68761	0.04758	0.67374	0.72	0.0408	0.16185	0.26059
0.52322	0.468	0.04078	0.52289	0.58782	0.04046	0.32681	1.23215	0.29852	0.0415	0.59831	0.68797	0.04762	0.67441	0.72055	0.04084	0.16209	0.26059
0.52424	0.46873	0.04084	0.52389	0.58782	0.04048	0.32703	1.23276	0.2987	0.04151	0.59848	0.68797	0.04769	0.6756	0.72092	0.04085	0.16215	0.26096
0.52441	0.46818	0.04085	0.52405	0.58855	0.04053	0.3276	1.23428	0.29925	0.04154	0.59901	0.68852	0.0477	0.67577	0.72128	0.04088	0.16234	0.26077
0.52492	0.46873	0.04087	0.52439	0.58928	0.04054	0.32771	1.23459	0.29943	0.04158	0.59971	0.68852	0.04774	0.67645	0.72183	0.04094	0.1627	0.26114
0.5256	0.46892	0.04092	0.52522	0.58947	0.04057	0.32805	1.2355	0.29888	0.0416	0.60006	0.68981	0.04778	0.67713	0.72147	0.04094	0.1627	0.26096
0.52594	0.46928	0.04094	0.52555	0.5904	0.04061	0.3285	1.23672	0.29982	0.04162	0.60041	0.69074	0.04779	0.6773	0.72257	0.04096	0.16282	0.26188
0.52662	0.46967	0.04096	0.52588	0.59058	0.04063	0.32873	1.23732	0.29982	0.04168	0.60147	0.69111	0.04783	0.67798	0.72385	0.04102	0.16318	0.26188
0.52696	0.46985	0.041	0.52655	0.5904	0.04065	0.32895	1.23793	0.30073	0.04169	0.60164	0.69092	0.04788	0.67882	0.72385	0.04103	0.16324	0.26298
0.52747	0.47003	0.04102	0.52688	0.59132	0.0407	0.32952	1.23946	0.30128	0.04171	0.602	0.69111	0.0479	0.67916	0.7244	0.04106	0.16343	0.26316
0.52815	0.47077	0.04106	0.52755	0.59205	0.04071	0.32963	1.23976	0.30128	0.04175	0.6027	0.69129	0.04795	0.68001	0.72422	0.0411	0.16367	0.26298
0.52849	0.47113	0.0411	0.52821	0.59278	0.04075	0.33008	1.24098	0.30073	0.04177	0.60305	0.69221	0.04797	0.68035	0.72515	0.04111	0.16373	0.26243
0.52883	0.47205	0.04111	0.52838	0.59334	0.04078	0.33042	1.24189	0.30128	0.0418	0.60358	0.69313	0.048	0.68086	0.7257	0.04116	0.16403	0.26279
0.52968	0.47242	0.04114	0.52888	0.59352	0.04081	0.33076	1.2428	0.30147	0.04184	0.60428	0.69404	0.04805	0.68171	0.7268	0.04118	0.16415	0.26316
0.53002	0.47242	0.04117	0.52938	0.5937	0.04083	0.33099	1.24341	0.3022	0.04186	0.60463	0.69479	0.04809	0.68239	0.72717	0.0412	0.16428	0.26426
0.53036	0.47242	0.0412	0.52988	0.59462	0.04087	0.33144	1.24463	0.30257	0.0419	0.60534	0.69571	0.0481	0.68256	0.72717	0.04125	0.16458	0.26389
0.53121	0.47297	0.04124	0.53055	0.59482	0.04089	0.33167	1.24524	0.30312	0.04193	0.60587	0.69553	0.04816	0.68358	0.72717	0.04128	0.16476	0.26444
0.53156	0.4737	0.04127	0.53105	0.59574	0.04093	0.33212	1.24646	0.3022	0.04195	0.60622	0.69626	0.04818	0.68392	0.72754	0.04129	0.16482	0.26499
0.5319	0.47425	0.04128	0.53121	0.59629	0.04096	0.33246	1.24737	0.30312	0.04199	0.60692	0.69663	0.0482	0.68426	0.72864	0.04133	0.16507	0.26499
0.53258	0.4737	0.04133	0.53205	0.59684	0.04097	0.33257	1.24767	0.30349	0.04201	0.60727	0.69754	0.04826	0.68528	0.72957	0.04136	0.16525	0.26463
0.53292	0.475	0.04135	0.53238	0.59684	0.04103	0.33325	1.2495	0.30422	0.04204	0.6078	0.69791	0.04829	0.68579	0.7292	0.04138	0.16537	0.26556
0.53343	0.47482	0.04138	0.53288	0.59757	0.04104	0.33337	1.24981	0.30404	0.04208	0.60851	0.69828	0.04831	0.68613	0.72994	0.04143	0.16567	0.26556
0.53411	0.475	0.04142	0.53355	0.59849	0.04107	0.33371	1.25072	0.30422	0.0421	0.60886	0.69791	0.04836	0.68698	0.72975	0.04144	0.16574	0.26556
0.53428	0.47555	0.04143	0.53372	0.59922	0.04111	0.33416	1.25194	0.3046	0.04212	0.60921	0.69883	0.04838	0.68732	0.73085	0.04146	0.16586	0.26538
0.53479	0.47647	0.04144	0.53388	0.59979	0.04112	0.33427	1.25224	0.3057	0.04216	0.60992	0.69939	0.04841	0.68783	0.73159	0.04151	0.16616	0.26556
0.53548	0.47665	0.0415	0.53489	0.60015	0.04115	0.33462	1.25315	0.30534	0.04219	0.61045	0.70086	0.04846	0.68868	0.7325	0.04153	0.16628	0.26611
0.53599	0.47739	0.04151	0.53505	0.60034	0.04119	0.33507	1.25437	0.30515	0.04221	0.6108	0.70068	0.04848	0.68902	0.73342	0.04155	0.16641	0.26648
0.53633	0.47757	0.04154	0.53555	0.60107	0.04122	0.33541	1.25528	0.30589	0.04226	0.61168	0.70086	0.04852	0.6897	0.73305	0.0416	0.16671	0.26684
0.53718	0.47757	0.04158	0.53622	0.60144	0.04123	0.33552	1.25559	0.30625	0.04227	0.61186	0.70159	0.04857	0.69055	0.73269	0.04161	0.16677	0.26684
0.53736	0.47775	0.0416	0.53656	0.60254	0.04129	0.33621	1.25741	0.3057	0.0423	0.61238	0.70233	0.04859	0.69089	0.73361	0.04165	0.16702	0.26684
0.53804	0.47849	0.04164	0.53723	0.6029	0.0413	0.33632	1.25772	0.30662	0.04234	0.61309	0.7027	0.04864	0.69174	0.73454	0.04169	0.16726	0.26666
0.53855	0.47885	0.04168	0.53789	0.60235	0.04133	0.33666	1.25863	0.3068	0.04235	0.61327	0.70399	0.04867	0.69225	0.73509	0.04171	0.16738	0.26684
0.53872	0.47942	0.04169	0.53806	0.60272	0.04137	0.33712	1.25985	0.30735	0.04239	0.61397	0.70436	0.04868	0.69242	0.73601	0.04173	0.16751	0.26758
0.53975	0.4796	0.04173	0.53873	0.60364	0.04138	0.33723	1.26015	0.30717	0.04242	0.6145	0.70473	0.04873	0.69327	0.73637	0.04177	0.16775	0.26813
0.53992	0.4796	0.04176	0.53923	0.60439	0.04142	0.33769	1.26137	0.3079	0.04245	0.61503	0.70455	0.04877	0.69395	0.73601	0.04179	0.16787	0.26849
0.54043	0.4796	0.04177	0.5394	0.6053	0.04145	0.33803	1.26229	0.30772	0.04249	0.61574	0.70491	0.0488	0.69446	0.73674	0.04183	0.16812	0.26794
0.54112	0.48034	0.04183	0.5404	0.60604	0.04147	0.33825	1.26289	0.30809	0.04252	0.61627	0.70528	0.04885	0.69532	0.73729	0.04186	0.1683	0.26794
0.54129	0.48107	0.04184	0.54057	0.60585	0.04152	0.33882	1.26442	0.3079	0.04253	0.61644	0.70638	0.04886	0.69549	0.73821	0.04187	0.16836	0.26849
0.5418	0.4807	0.04187	0.54107	0.60585	0.04153	0.33894	1.26472	0.30864	0.04259	0.6175	0.70711	0.04889	0.696	0.73896	0.04193	0.16873	0.26923
0.54249	0.48052	0.04191	0.54174	0.60677	0.04156	0.33928	1.26563	0.30939	0.0426	0.61768	0.70766	0.04895	0.69702	0.73914	0.04194	0.16879	0.26923
0.543	0.48144	0.04193	0.54208	0.60751	0.0416	0.33974	1.26685	0.30957	0.04261	0.61786	0.70766	0.04898	0.69753	0.73896	0.04197	0.16898	0.26959
0.54317	0.48162	0.04195	0.54241	0.60824	0.04163	0.34008	1.26776	0.3092	0.04267	0.61891	0.70785	0.04899	0.6977	0.74024	0.04201	0.16922	0.26904
0.5442	0.48254	0.04199	0.54308	0.60842	0.04164	0.34019	1.26807	0.30975	0.04268	0.61909	0.70878	0.04906	0.69889	0.73987	0.04202	0.16928	0.26959
0.54437	0.48327	0.04201	0.54342	0.60899	0.0417	0.34088	1.26989	0.30975	0.04271	0.61962	0.71006	0.04907	0.69907	0.74116	0.04205	0.16947	0.26998
0.54488	0.48365	0.04204	0.54392	0.60917	0.04171	0.34099	1.2702	0.31104	0.04275	0.62033	0.71043	0.0491	0.69958	0.74207	0.04209	0.16971	0.27089
0.54557	0.48327	0.04208	0.54459	0.60954	0.04173	0.34122	1.27081	0.31067	0.04276	0.62051	0.71116	0.04915	0.70043	0.74189	0.0421	0.16977	0.27126
0.54574	0.48309	0.0421	0.54493	0.61046	0.04178	0.34179	1.27233	0.31104	0.04279	0.62104	0.7108	0.04916	0.7006	0.74226	0.04213	0.16996	0.27108
0.5466	0.48384	0.04212	0.54526	0.61137	0.0418	0.34202	1.27294	0.3114	0.04283	0.62174	0.71135	0.0492	0.70128	0.74262	0.04217	0.1702	0.27016
0.54694	0.4853	0.04217	0.5461	0.61156	0.04182	0.34225	1.27355	0.31122	0.04285	0.6221	0.71116	0.04925	0.70214	0.74301	0.0422	0.17039	0.27144
0.54746	0.4853	0.04219	0.54644	0.61192	0.04186	0.3427	1.27476	0.31159	0.04289	0.6228	0.71282	0.04926	0.70231	0.74447	0.04223	0.17057	0.27144
0.54814	0.48604	0.04221	0.54677	0.61211	0.04188	0.34293	1.27537	0.31232	0.04293	0.62351	0.7132	0.04932	0.70333	0.74466	0.04227	0.17082	0.27144
0.54849	0.48585	0.04226	0.54761	0.61247	0.04192	0.34339	1.27659	0.31232	0.04294	0.62369	0.71375	0.04934	0.70367	0.74502	0.04228	0.17088	0.27199
0.54883	0.48641	0.04227	0.54778	0.61341	0.04195	0.34373	1.2775	0.31214	0.04297	0.62422	0.71356	0.04937	0.70418	0.74521	0.04232	0.17113	0.27273
0.54952	0.48641	0.04231	0.54845	0.61451	0.04196	0.34385	1.27781	0.31214	0.04301	0.62493	0.71393	0.04942	0.70504	0.74557	0.04235	0.17131	0.27126
0.55003	0.48714	0.04234	0.54896	0.61469	0.042	0.34431	1.27903	0.31269	0.04303	0.62528	0.71466	0.04946	0.70572	0.74612	0.04237	0.17144	0.27255
0.55037	0.48751	0.04235	0.54913	0.61524	0.04203	0.34465	1.27994	0.31324	0.04307	0.62599	0.71595	0.04947	0.70589	0.74779	0.04242	0.17174	0.27328
0.55123	0.48787	0.04241	0.55013	0.61506	0.04206	0.34499	1.28085	0.31417	0.04309	0.62634	0.71613	0.04954	0.70709	0.74816	0.04243	0.17181	0.27328
0.55141	0.48696	0.04242	0.5503	0.61542	0.0421	0.34545	1.28207	0.31454	0.04311	0.6267	0.71723	0.04955	0.70726	0.74779	0.04246	0.17199	0.27346
0.55192	0.48769	0.04245	0.55081	0.61708	0.04213	0.3458	1.28298	0.31454	0.04316	0.62758	0.7165	0.04957	0.7076	0.74779	0.0425	0.17224	0.2731
0.55261	0.48806	0.04249	0.55148	0.61781	0.04214	0.34591	1.28329	0.31435	0.04318	0.62794	0.71762	0.04963	0.70862	0.74797	0.04252	0.17236	0.27236
0.55295	0.48917	0.04252	0.55198	0.61781	0.04219	0.34648	1.28481	0.31417	0.0432	0.62829	0.71853	0.04964	0.7088	0.74889	0.04254	0.17249	0.27328
0.5533	0.49027	0.04253	0.55215	0.61819	0.04221	0.34671	1.28542	0.31454	0.04325	0.62918	0.71945	0.04968	0.70948	0.75018	0.0426	0.17286	0.27365
0.55416	0.48954	0.04259	0.55316	0.61837	0.04224	0.34706	1.28633	0.31509	0.04326	0.62935	0.71963	0.04972	0.71016	0.75054	0.04261	0.17292	0.27495
0.5545	0.48972	0.0426	0.55333	0.61892	0.04228	0.34752	1.28755	0.31509	0.04329	0.62989	0.72	0.04975	0.71068	0.75036	0.04263	0.17304	0.27458
0.55502	0.49009	0.04261	0.5535	0.62021	0.04229	0.34763	1.28785	0.31564	0.04333	0.63059	0.72037	0.04977	0.71102	0.75109	0.04268	0.17335	0.27458
0.55571	0.49064	0.04267	0.55451	0.62058	0.04232	0.34798	1.28877	0.31545	0.04336	0.63113	0.72073	0.04983	0.71204	0.75128	0.0427	0.17347	0.27458
0.55605	0.49156	0.04268	0.55468	0.62094	0.04236	0.34843	1.28998	0.31582	0.04337	0.6313	0.72092	0.04984	0.71222	0.75221	0.04272	0.1736	0.27513
0.5564	0.49156	0.04271	0.55518	0.62131	0.04237	0.34855	1.29029	0.31619	0.04342	0.63219	0.72183	0.04989	0.71307	0.75294	0.04276	0.17385	0.27531
0.55709	0.49211	0.04275	0.55586	0.62149	0.0424	0.34889	1.2912	0.31711	0.04344	0.63255	0.72277	0.04994	0.71393	0.75313	0.04278	0.17397	0.2755
0.55743	0.49192	0.04276	0.55603	0.62223	0.04244	0.34935	1.29242	0.31766	0.04347	0.63308	0.7235	0.04996	0.71427	0.75404	0.04282	0.17422	0.2755
0.55812	0.49247	0.04281	0.55687	0.62298	0.04247	0.3497	1.29333	0.31802	0.04351	0.63379	0.7235	0.05001	0.71512	0.75349	0.04285	0.1744	0.27641
0.55864	0.49284	0.04283	0.55721	0.62334	0.0425	0.35004	1.29425	0.31766	0.04352	0.63396	0.72368	0.05003	0.71547	0.75423	0.04286	0.17447	0.27641
0.55898	0.49396	0.04286	0.55771	0.62408	0.04254	0.3505	1.29546	0.31802	0.04356	0.63467	0.72442	0.05005	0.71581	0.75514	0.04292	0.17484	0.2766
0.55984	0.49396	0.0429	0.55839	0.62389	0.04255	0.35062	1.29577	0.31859	0.04359	0.63521	0.72478	0.0501	0.71666	0.75569	0.04293	0.1749	0.27715
0.56002	0.49487	0.04293	0.55889	0.62463	0.04259	0.35108	1.29699	0.31859	0.0436	0.63538	0.72589	0.05013	0.71718	0.75569	0.04296	0.17509	0.27806
0.56053	0.49432	0.04294	0.55906	0.62554	0.04262	0.35142	1.2979	0.31877	0.04364	0.63609	0.72589	0.05015	0.71752	0.75663	0.043	0.17534	0.2777
0.56122	0.49487	0.043	0.56007	0.62554	0.04263	0.35154	1.2982	0.31932	0.04367	0.63663	0.72589	0.05022	0.71872	0.75643	0.04303	0.17552	0.27751
0.5614	0.49487	0.04301	0.56024	0.62664	0.04269	0.35223	1.30003	0.31877	0.0437	0.63716	0.72718	0.05023	0.71889	0.75681	0.04304	0.17558	0.27751
0.56191	0.49597	0.04303	0.56058	0.62758	0.0427	0.35235	1.30033	0.31951	0.04374	0.63787	0.72755	0.05026	0.7194	0.75773	0.04309	0.17589	0.27806
0.56278	0.49597	0.04308	0.56142	0.62719	0.04273	0.35269	1.30125	0.31987	0.04377	0.6384	0.7281	0.05031	0.72026	0.75809	0.04311	0.17602	0.27825
0.56312	0.49671	0.04309	0.56159	0.62683	0.04277	0.35315	1.30247	0.32097	0.04378	0.63858	0.72884	0.05032	0.72043	0.75901	0.04312	0.17608	0.27898
0.5633	0.49671	0.04312	0.5621	0.62849	0.04279	0.35338	1.30307	0.32079	0.04384	0.63965	0.72902	0.05036	0.72112	0.75993	0.04318	0.17645	0.27898
0.56433	0.49708	0.04316	0.56278	0.62886	0.04281	0.35361	1.30368	0.32097	0.04385	0.63982	0.7292	0.0504	0.7218	0.75919	0.04319	0.17652	0.27955
0.56451	0.49744	0.04318	0.56311	0.62959	0.04285	0.35408	1.3049	0.32061	0.04388	0.64036	0.72994	0.05041	0.72197	0.7603	0.04322	0.1767	0.27936
0.56503	0.49819	0.0432	0.56345	0.62996	0.04288	0.35442	1.30581	0.32134	0.04392	0.64107	0.7303	0.05045	0.72266	0.7603	0.04326	0.17695	0.27918
0.56572	0.49801	0.04326	0.56447	0.63015	0.04291	0.35477	1.30673	0.32152	0.04393	0.64125	0.73104	0.0505	0.72352	0.76103	0.04327	0.17702	0.27955
0.56589	0.49892	0.04327	0.56463	0.63051	0.04295	0.35523	1.30794	0.32226	0.04396	0.64178	0.73197	0.05053	0.72403	0.76178	0.0433	0.1772	0.2801
0.56658	0.49911	0.04329	0.56497	0.63125	0.04296	0.35535	1.30825	0.32281	0.044	0.64249	0.73252	0.05057	0.72472	0.76196	0.04334	0.17745	0.28083
0.5671	0.49966	0.04334	0.56582	0.63218	0.04299	0.35569	1.30916	0.32301	0.04402	0.64285	0.73234	0.05061	0.7254	0.76196	0.04337	0.17764	0.28083
0.56745	0.49984	0.04336	0.56616	0.6331	0.04303	0.35615	1.31038	0.32281	0.04406	0.64356	0.73307	0.05063	0.72575	0.7627	0.0434	0.17783	0.28046
0.56831	0.49984	0.0434	0.56683	0.6331	0.04305	0.35639	1.31099	0.32301	0.04408	0.64391	0.73325	0.05067	0.72643	0.76361	0.04344	0.17808	0.28065
0.56883	0.50003	0.04342	0.56717	0.63328	0.04307	0.35662	1.3116	0.32301	0.04411	0.64445	0.73472	0.05071	0.72712	0.76435	0.04345	0.17814	0.28101
0.56901	0.50094	0.04344	0.56751	0.63401	0.04312	0.3572	1.31312	0.32374	0.04414	0.64498	0.73509	0.05073	0.72746	0.76526	0.04349	0.17839	0.28248
0.5697	0.50094	0.04348	0.56819	0.63438	0.04313	0.35731	1.31342	0.32429	0.04418	0.64569	0.73564	0.05079	0.72849	0.76545	0.04352	0.17858	0.28266
0.57022	0.50094	0.04351	0.5687	0.63511	0.04317	0.35777	1.31464	0.32429	0.04419	0.64587	0.73602	0.0508	0.72866	0.7649	0.04353	0.17864	0.28285
0.57039	0.50168	0.04353	0.56904	0.63603	0.0432	0.35812	1.31555	0.32429	0.04424	0.64676	0.73675	0.05084	0.72935	0.7662	0.04359	0.17901	0.2823
0.57143	0.50243	0.04358	0.56988	0.6364	0.04323	0.35847	1.31647	0.32484	0.04426	0.64712	0.73712	0.05088	0.73004	0.76638	0.0436	0.17908	0.28266
0.5716	0.50279	0.04359	0.57005	0.63733	0.04327	0.35893	1.31768	0.32484	0.04428	0.64747	0.73804	0.05091	0.73055	0.76748	0.04363	0.17926	0.28322
0.57213	0.50279	0.04362	0.57056	0.63733	0.04329	0.35916	1.31829	0.32576	0.04433	0.64836	0.73822	0.05093	0.7309	0.76785	0.04367	0.17951	0.28322
0.57282	0.50243	0.04366	0.57124	0.63715	0.04331	0.35939	1.3189	0.32612	0.04435	0.64872	0.73859	0.051	0.7321	0.7673	0.04369	0.17964	0.2834
0.57317	0.50353	0.04369	0.57175	0.63825	0.04336	0.35997	1.32042	0.32612	0.04437	0.64908	0.73877	0.05101	0.73227	0.76803	0.04371	0.17977	0.28396
0.57351	0.50353	0.0437	0.57192	0.63916	0.04338	0.36021	1.32103	0.32576	0.04441	0.64979	0.73932	0.05105	0.73296	0.76876	0.04377	0.18014	0.28303
0.57421	0.50426	0.04375	0.57277	0.63916	0.0434	0.36044	1.32164	0.32649	0.04443	0.65015	0.73969	0.05109	0.73365	0.76913	0.04378	0.1802	0.28322
0.57455	0.50481	0.04377	0.5731	0.6399	0.04345	0.36102	1.32316	0.32668	0.04446	0.65068	0.74099	0.05112	0.73416	0.77025	0.0438	0.18033	0.28378
0.57508	0.50499	0.0438	0.57361	0.63971	0.04346	0.36113	1.32347	0.32761	0.04451	0.65157	0.74136	0.05114	0.7345	0.76986	0.04385	0.18064	0.2847
0.57577	0.50481	0.04384	0.57429	0.64045	0.04349	0.36148	1.32438	0.32761	0.04452	0.65175	0.74246	0.05119	0.73536	0.77025	0.04386	0.18071	0.28433
0.57612	0.50573	0.04385	0.57446	0.64156	0.04353	0.36195	1.3256	0.32797	0.04454	0.65211	0.74209	0.05121	0.73571	0.77061	0.04389	0.18089	0.2847
0.57664	0.50628	0.04388	0.57497	0.6423	0.04354	0.36206	1.3259	0.32761	0.04459	0.653	0.74264	0.05126	0.73657	0.7719	0.04393	0.18115	0.28451
0.57716	0.50664	0.04392	0.57565	0.64211	0.04357	0.36241	1.32681	0.32834	0.04461	0.65336	0.74319	0.05129	0.73708	0.77208	0.04395	0.18127	0.28525
0.57768	0.50683	0.04393	0.57582	0.64248	0.04361	0.36288	1.32803	0.32816	0.04463	0.65371	0.74392	0.05132	0.7376	0.77318	0.04399	0.18152	0.28562
0.57838	0.50776	0.04397	0.5765	0.64322	0.04364	0.36322	1.32894	0.32889	0.04468	0.6546	0.74411	0.05137	0.73846	0.77318	0.04402	0.18171	0.28635
0.5789	0.50739	0.044	0.57701	0.64358	0.04367	0.36357	1.32986	0.32908	0.04469	0.65478	0.74522	0.05139	0.7388	0.77355	0.04404	0.18184	0.28653
0.57907	0.50794	0.04403	0.57752	0.64432	0.04371	0.36404	1.33108	0.32908	0.04473	0.6555	0.74484	0.05142	0.73932	0.77355	0.04408	0.18209	0.28672
0.57994	0.50813	0.04407	0.5782	0.6456	0.04372	0.36415	1.33138	0.32889	0.04476	0.65603	0.74541	0.05147	0.74018	0.77485	0.0441	0.18221	0.28562
0.58029	0.50904	0.0441	0.57871	0.6456	0.04376	0.36462	1.3326	0.32981	0.04479	0.65657	0.74651	0.0515	0.7407	0.77485	0.04413	0.1824	0.2858
0.58081	0.50941	0.04411	0.57888	0.64598	0.04379	0.36497	1.33351	0.32999	0.04483	0.65728	0.74742	0.05151	0.74087	0.77632	0.04417	0.18266	0.28617
0.58151	0.50996	0.04415	0.57956	0.64598	0.0438	0.36509	1.33381	0.33018	0.04484	0.65746	0.74742	0.05157	0.7419	0.77632	0.04419	0.18278	0.28653
0.58168	0.50978	0.04418	0.58007	0.64727	0.04386	0.36578	1.33564	0.33036	0.04487	0.658	0.74852	0.0516	0.74242	0.77705	0.04421	0.18291	0.28708
0.58221	0.51015	0.04419	0.58024	0.64782	0.04387	0.3659	1.33595	0.33128	0.04491	0.65871	0.74779	0.05163	0.74293	0.77668	0.04426	0.18322	0.28745
0.5829	0.50978	0.04425	0.58126	0.64855	0.04389	0.36613	1.33655	0.33146	0.04494	0.65925	0.74889	0.05168	0.7438	0.77742	0.04428	0.18335	0.28727
0.58308	0.51143	0.04426	0.58143	0.64892	0.04394	0.36672	1.33808	0.33183	0.04495	0.65943	0.74982	0.05169	0.74397	0.77797	0.04429	0.18341	0.28727
0.5836	0.51181	0.04428	0.58177	0.64892	0.04396	0.36695	1.33868	0.33164	0.04501	0.6605	0.75037	0.05173	0.74466	0.77907	0.04435	0.18379	0.28745
0.5843	0.51218	0.04433	0.58262	0.64873	0.04398	0.36718	1.33929	0.33219	0.04502	0.66068	0.75074	0.05177	0.74535	0.77888	0.04436	0.18385	0.288
0.58482	0.51236	0.04435	0.58297	0.65002	0.04404	0.36788	1.34112	0.33258	0.04505	0.66121	0.75184	0.05178	0.74552	0.77963	0.04439	0.18404	0.28893
0.58534	0.51236	0.04437	0.58331	0.65038	0.04405	0.368	1.34142	0.33294	0.04509	0.66193	0.75129	0.05183	0.74638	0.78	0.04443	0.1843	0.28837
0.58604	0.51236	0.04441	0.58399	0.65077	0.04407	0.36823	1.34203	0.33239	0.0451	0.66211	0.75166	0.05187	0.74707	0.78055	0.04444	0.18436	0.28818
0.58622	0.51346	0.04444	0.5845	0.65168	0.04412	0.36882	1.34355	0.33276	0.04513	0.66264	0.75294	0.0519	0.74759	0.78128	0.04448	0.18461	0.28837
0.58691	0.51365	0.04447	0.58501	0.65205	0.04413	0.36893	1.34386	0.33313	0.04517	0.66336	0.75331	0.05195	0.74845	0.78202	0.04452	0.18487	0.28875
0.58744	0.51383	0.04451	0.58569	0.65205	0.04416	0.36928	1.34477	0.33368	0.04518	0.66354	0.75331	0.05198	0.74897	0.78238	0.04454	0.18499	0.28948
0.58796	0.51401	0.04452	0.58586	0.65315	0.0442	0.36975	1.34599	0.33441	0.04521	0.66407	0.75424	0.05199	0.74914	0.7833	0.04457	0.18518	0.28948
0.58866	0.51438	0.04455	0.58637	0.65407	0.04422	0.36998	1.3466	0.33478	0.04525	0.66479	0.75461	0.05204	0.75	0.78312	0.04461	0.18544	0.28893
0.58883	0.51475	0.04459	0.58706	0.65444	0.04426	0.37045	1.34782	0.33386	0.04528	0.66533	0.75534	0.05208	0.75069	0.7833	0.04462	0.1855	0.28893
0.58918	0.51585	0.04461	0.5874	0.65517	0.04429	0.3708	1.34873	0.33441	0.04531	0.66586	0.75571	0.05209	0.75086	0.78405	0.04466	0.18575	0.2893
0.59006	0.51641	0.04465	0.58808	0.65499	0.0443	0.37092	1.34903	0.33478	0.04535	0.66658	0.75608	0.05216	0.75207	0.78478	0.04469	0.18594	0.28948
0.59041	0.51623	0.04468	0.58859	0.65537	0.04435	0.3715	1.35056	0.33533	0.04536	0.66676	0.75663	0.05217	0.75224	0.78534	0.0447	0.18601	0.29113
0.59076	0.51641	0.04469	0.58876	0.65574	0.04437	0.37174	1.35116	0.33606	0.0454	0.66748	0.75736	0.05221	0.75294	0.78607	0.04476	0.18639	0.29058
0.5918	0.51678	0.04474	0.58962	0.65702	0.0444	0.37209	1.35208	0.33679	0.04543	0.66801	0.75718	0.05225	0.75362	0.7857	0.04477	0.18645	0.29077
0.59198	0.51715	0.04476	0.58996	0.65702	0.04444	0.37256	1.35329	0.33606	0.04545	0.66837	0.75828	0.05228	0.75414	0.78625	0.04479	0.18658	0.29022
0.59233	0.51843	0.04477	0.59013	0.65812	0.04445	0.37267	1.3536	0.33624	0.0455	0.66927	0.75903	0.0523	0.75449	0.78699	0.04484	0.18689	0.2904
0.5932	0.5188	0.04483	0.59115	0.65812	0.04448	0.37302	1.35451	0.33661	0.04551	0.66945	0.75976	0.05235	0.75535	0.78717	0.04485	0.18696	0.29113
0.59338	0.51861	0.04485	0.5915	0.6583	0.04453	0.37361	1.35603	0.33754	0.04554	0.66998	0.76013	0.05238	0.75587	0.7879	0.04488	0.18715	0.29223
0.5939	0.51825	0.04487	0.59184	0.65904	0.04455	0.37384	1.35664	0.33736	0.04558	0.6707	0.76049	0.05242	0.75656	0.78827	0.04492	0.1874	0.29187
0.5946	0.5188	0.04492	0.59269	0.65977	0.04456	0.37396	1.35695	0.33773	0.0456	0.67106	0.76068	0.05246	0.75725	0.78845	0.04494	0.18753	0.29187
0.59495	0.51935	0.04494	0.59304	0.6607	0.04462	0.37466	1.35877	0.33699	0.04562	0.67142	0.76178	0.05247	0.75742	0.78939	0.04496	0.18766	0.2915
0.59565	0.52063	0.04495	0.59321	0.66144	0.04463	0.37478	1.35908	0.33791	0.04567	0.67231	0.76196	0.05253	0.75846	0.78957	0.04502	0.18804	0.2915
0.59618	0.52082	0.04501	0.59423	0.66107	0.04466	0.37513	1.35999	0.33809	0.04568	0.67249	0.7627	0.05256	0.75898	0.79085	0.04503	0.1881	0.29223
0.59653	0.52138	0.04502	0.5944	0.66144	0.0447	0.3756	1.36121	0.33919	0.04571	0.67303	0.76326	0.05258	0.75933	0.7914	0.04506	0.18829	0.29353
0.59706	0.52101	0.04505	0.59492	0.66254	0.04471	0.37572	1.36151	0.33975	0.04576	0.67393	0.76344	0.05263	0.76019	0.79195	0.0451	0.18855	0.29297
0.59758	0.52101	0.04509	0.5956	0.66272	0.04475	0.37619	1.36273	0.33956	0.04578	0.67429	0.76344	0.05266	0.76071	0.79122	0.04512	0.18868	0.2939
0.59811	0.52138	0.0451	0.59577	0.66364	0.04478	0.37654	1.36364	0.33938	0.0458	0.67464	0.76473	0.05267	0.76088	0.79177	0.04516	0.18893	0.29353
0.59881	0.52211	0.04514	0.59646	0.66364	0.04479	0.37666	1.36395	0.34011	0.04584	0.67536	0.76473	0.05273	0.76192	0.7925	0.04518	0.18906	0.29335
0.59916	0.52211	0.04517	0.59697	0.66401	0.04484	0.37725	1.36547	0.34011	0.04586	0.67572	0.7662	0.05277	0.76261	0.79417	0.0452	0.18918	0.29317
0.59951	0.52322	0.04518	0.59714	0.66512	0.04486	0.37748	1.36608	0.34121	0.0459	0.67644	0.76656	0.05279	0.76296	0.79454	0.04525	0.1895	0.29427
0.60039	0.52322	0.04524	0.59817	0.66549	0.04489	0.37783	1.36699	0.34121	0.04593	0.67698	0.76711	0.05284	0.76382	0.79435	0.04527	0.18963	0.29482
0.60074	0.52377	0.04525	0.59834	0.66622	0.04493	0.3783	1.36821	0.34103	0.04594	0.67716	0.76711	0.05286	0.76417	0.79399	0.04529	0.18976	0.29482
0.60109	0.52432	0.04528	0.59886	0.66732	0.04496	0.37866	1.36912	0.34121	0.04598	0.67787	0.76748	0.05288	0.76451	0.79472	0.04534	0.19008	0.29372
0.60197	0.52468	0.04532	0.59954	0.66732	0.04497	0.37878	1.36943	0.34159	0.04601	0.67841	0.76805	0.05294	0.76555	0.79582	0.04535	0.19014	0.29463
0.60214	0.52487	0.04534	0.59988	0.66732	0.04503	0.37948	1.37125	0.34178	0.04602	0.67859	0.76933	0.05297	0.76607	0.79692	0.04538	0.19033	0.29537
0.60267	0.52505	0.04536	0.60023	0.66769	0.04504	0.3796	1.37156	0.34215	0.04608	0.67967	0.76951	0.05299	0.76642	0.79729	0.04542	0.19059	0.29574
0.60337	0.52523	0.04542	0.60126	0.66806	0.04506	0.37983	1.37216	0.34251	0.04609	0.67985	0.77025	0.05305	0.76745	0.79729	0.04545	0.19078	0.29629
0.6039	0.52542	0.04543	0.60143	0.66897	0.04511	0.38042	1.37369	0.3427	0.04612	0.68039	0.77043	0.05306	0.76763	0.79766	0.04546	0.19085	0.2961
0.60425	0.52542	0.04545	0.60177	0.67009	0.04512	0.38054	1.37399	0.34251	0.04616	0.68111	0.77098	0.05309	0.76815	0.79859	0.04551	0.19117	0.29537
0.60495	0.5269	0.0455	0.60263	0.67101	0.04515	0.38089	1.3749	0.34288	0.04619	0.68165	0.77153	0.05314	0.76901	0.79877	0.04553	0.19129	0.2961
0.60531	0.52708	0.04551	0.6028	0.67101	0.04519	0.38137	1.37612	0.3438	0.0462	0.68183	0.77246	0.05315	0.76919	0.79969	0.04556	0.19149	0.29629
0.60583	0.52727	0.04554	0.60332	0.67101	0.04521	0.3816	1.37673	0.3449	0.04626	0.68291	0.77265	0.0532	0.77005	0.79969	0.0456	0.19174	0.29702
0.60654	0.52727	0.04558	0.604	0.67119	0.04523	0.38184	1.37734	0.34435	0.04627	0.68309	0.77356	0.05325	0.77092	0.80024	0.04561	0.19181	0.2972
0.60671	0.528	0.04561	0.60452	0.67174	0.04528	0.38243	1.37886	0.34453	0.0463	0.68363	0.77375	0.05327	0.77126	0.80061	0.04564	0.192	0.29795
0.60742	0.52873	0.04564	0.60503	0.67266	0.0453	0.38266	1.37947	0.34453	0.04634	0.68434	0.7743	0.0533	0.77178	0.80134	0.04568	0.19225	0.2972
0.60795	0.5291	0.04567	0.60555	0.67321	0.04533	0.38302	1.38038	0.3449	0.04635	0.68452	0.77466	0.05335	0.77265	0.80152	0.04569	0.19232	0.29814
0.60847	0.52965	0.04569	0.60589	0.67321	0.04537	0.38349	1.3816	0.34545	0.04638	0.68506	0.77522	0.05336	0.77283	0.80282	0.04573	0.19258	0.29795
0.60918	0.53002	0.04573	0.60658	0.67376	0.04539	0.38372	1.38221	0.34638	0.04642	0.68578	0.77558	0.05341	0.77369	0.80356	0.04576	0.19277	0.29814
0.60935	0.52965	0.04576	0.60709	0.67414	0.04543	0.3842	1.38343	0.34656	0.04644	0.68614	0.7765	0.05345	0.77438	0.80337	0.04579	0.19296	0.2985
0.60988	0.5304	0.04578	0.60744	0.67579	0.04545	0.38443	1.38403	0.34656	0.04648	0.68686	0.7765	0.05346	0.77456	0.80356	0.04583	0.19322	0.29887
0.61059	0.53058	0.04582	0.60813	0.67616	0.04547	0.38467	1.38464	0.34545	0.04652	0.68758	0.77706	0.05353	0.77577	0.80411	0.04586	0.19341	0.2985
0.61076	0.53132	0.04584	0.60847	0.67634	0.04551	0.38514	1.38586	0.34675	0.04653	0.68776	0.77762	0.05354	0.77594	0.80429	0.04587	0.19347	0.2985
0.61129	0.5315	0.04586	0.60881	0.67616	0.04554	0.3855	1.38677	0.34675	0.04657	0.68848	0.77872	0.05357	0.77647	0.80612	0.04593	0.19386	0.2985
0.612	0.53187	0.04591	0.60967	0.67634	0.04556	0.38573	1.38738	0.34785	0.0466	0.68902	0.77872	0.05362	0.77733	0.80612	0.04594	0.19392	0.29905
0.61253	0.53205	0.04593	0.61002	0.67726	0.04561	0.38632	1.3889	0.34766	0.04661	0.6892	0.78	0.05363	0.77751	0.80631	0.04595	0.19399	0.29942
0.6127	0.53242	0.04595	0.61036	0.67874	0.04562	0.38644	1.38921	0.34858	0.04666	0.6901	0.77982	0.05367	0.7782	0.80612	0.04601	0.19437	0.30015
0.61376	0.53315	0.046	0.61122	0.67948	0.04565	0.3868	1.39012	0.3484	0.04668	0.69046	0.78	0.05371	0.77889	0.80686	0.04602	0.19444	0.29942
0.61394	0.53389	0.04601	0.6114	0.67966	0.0457	0.38739	1.39164	0.34895	0.0467	0.69083	0.78073	0.05375	0.77959	0.80779	0.04605	0.19463	0.29887
0.61447	0.53407	0.04604	0.61191	0.67966	0.04572	0.38763	1.39225	0.3484	0.04675	0.69173	0.78147	0.05376	0.77976	0.80889	0.04609	0.19489	0.29905
0.61517	0.53352	0.04608	0.6126	0.67929	0.04573	0.38774	1.39256	0.34931	0.04677	0.69209	0.78222	0.05383	0.78098	0.80889	0.04611	0.19502	0.29997
0.61553	0.53425	0.04609	0.61277	0.68058	0.04578	0.38834	1.39408	0.34968	0.04679	0.69245	0.78295	0.05384	0.78115	0.80944	0.04613	0.19515	0.29997
0.61623	0.5348	0.04612	0.61329	0.68131	0.0458	0.38857	1.39469	0.35005	0.04683	0.69317	0.78185	0.05388	0.78185	0.80963	0.04617	0.1954	0.29997
0.61658	0.535	0.04617	0.61415	0.68168	0.04583	0.38893	1.3956	0.3495	0.04685	0.69353	0.78368	0.05392	0.78254	0.81018	0.04619	0.19553	0.29979
0.61711	0.53574	0.04619	0.6145	0.68204	0.04587	0.3894	1.39682	0.3495	0.04688	0.69407	0.78423	0.05395	0.78306	0.81073	0.04623	0.19579	0.29924
0.61764	0.5361	0.04622	0.61502	0.68241	0.04588	0.38952	1.39712	0.35005	0.04692	0.69479	0.78552	0.054	0.78393	0.81109	0.04627	0.19605	0.30015
0.61817	0.53592	0.04626	0.6157	0.68296	0.04591	0.38988	1.39803	0.35135	0.04694	0.69515	0.78608	0.05402	0.78428	0.81128	0.04628	0.19611	0.30125
0.61853	0.5361	0.04627	0.61588	0.68371	0.04595	0.39035	1.39925	0.35153	0.04697	0.69569	0.78645	0.05404	0.78462	0.81166	0.04633	0.19644	0.30052
0.61941	0.53647	0.04631	0.61657	0.68426	0.04598	0.39071	1.40016	0.35135	0.04701	0.69641	0.78589	0.0541	0.78567	0.81166	0.04635	0.19657	0.30052
0.61977	0.5372	0.04634	0.61708	0.68463	0.046	0.39094	1.40077	0.35135	0.04703	0.69678	0.78682	0.05412	0.78601	0.81239	0.04637	0.1967	0.30107
0.62012	0.53849	0.04637	0.6176	0.68554	0.04603	0.3913	1.40169	0.35135	0.04707	0.6975	0.78737	0.05415	0.78654	0.81368	0.04642	0.19702	0.30052
0.621	0.53904	0.04641	0.61829	0.68481	0.04606	0.39166	1.4026	0.3519	0.0471	0.69804	0.78884	0.05421	0.78758	0.81441	0.04644	0.19715	0.30107
0.62136	0.53849	0.04642	0.61847	0.68536	0.0461	0.39213	1.40382	0.35226	0.04711	0.69822	0.7892	0.05423	0.78793	0.81478	0.04646	0.19728	0.30162
0.62171	0.53885	0.04645	0.61898	0.68628	0.04613	0.39249	1.40473	0.35282	0.04715	0.69894	0.78975	0.05425	0.78828	0.81533	0.0465	0.19754	0.30144
0.62242	0.53922	0.04649	0.61967	0.68738	0.04614	0.39261	1.40503	0.35373	0.04718	0.69948	0.78957	0.05431	0.78932	0.81478	0.04652	0.19767	0.30162
0.62277	0.53979	0.04652	0.62019	0.68794	0.0462	0.39332	1.40686	0.353	0.04719	0.69966	0.79012	0.05433	0.78967	0.81569	0.04655	0.19786	0.30089
0.62331	0.5407	0.04653	0.62037	0.68849	0.04621	0.39344	1.40717	0.35392	0.04725	0.70075	0.79069	0.05435	0.79001	0.81626	0.04659	0.19812	0.30162
0.62401	0.54052	0.04659	0.6214	0.68813	0.04622	0.39356	1.40747	0.3541	0.04726	0.70093	0.79197	0.0544	0.79088	0.81699	0.04661	0.19825	0.30217
0.62419	0.5407	0.0466	0.62158	0.68849	0.04628	0.39427	1.4093	0.35502	0.04729	0.70147	0.79252	0.05443	0.79141	0.81791	0.04663	0.19838	0.3031
0.62472	0.5407	0.04661	0.62175	0.68923	0.04629	0.39439	1.4096	0.3552	0.04733	0.70219	0.79234	0.05446	0.79193	0.81773	0.04668	0.1987	0.30235
0.62543	0.54107	0.04667	0.62279	0.68978	0.04632	0.39475	1.41051	0.35502	0.04734	0.70237	0.79234	0.05451	0.7928	0.81773	0.0467	0.19883	0.30235
0.62596	0.5418	0.04668	0.62296	0.6907	0.04636	0.39522	1.41173	0.35465	0.04737	0.70291	0.79289	0.05452	0.79297	0.81919	0.04672	0.19896	0.30217
0.62632	0.54254	0.04671	0.62348	0.69088	0.04638	0.39546	1.41234	0.3552	0.04741	0.70364	0.79344	0.05457	0.79384	0.81938	0.04677	0.19929	0.30274
0.6272	0.54235	0.04675	0.62417	0.69051	0.0464	0.3957	1.41295	0.35577	0.04744	0.70418	0.79472	0.0546	0.79436	0.81993	0.04678	0.19935	0.30255
0.62738	0.54272	0.04677	0.62451	0.69125	0.04644	0.39618	1.41417	0.35723	0.04747	0.70472	0.79565	0.05462	0.79471	0.82048	0.04682	0.19961	0.30384
0.62809	0.54254	0.04681	0.62521	0.69216	0.04647	0.39653	1.41508	0.35613	0.04751	0.70545	0.79584	0.05466	0.79541	0.82086	0.04685	0.19981	0.3042
0.62862	0.54309	0.04683	0.62555	0.6931	0.0465	0.39689	1.41599	0.3565	0.04752	0.70563	0.79602	0.0547	0.79611	0.82086	0.04686	0.19987	0.30457
0.6288	0.54401	0.04686	0.62607	0.69401	0.04654	0.39737	1.41721	0.35632	0.04755	0.70617	0.79694	0.05473	0.79663	0.82215	0.04692	0.20026	0.30329
0.62987	0.54494	0.0469	0.62677	0.69401	0.04655	0.39749	1.41751	0.35668	0.04759	0.70689	0.79657	0.05478	0.7975	0.82233	0.04693	0.20033	0.30384
0.63004	0.54512	0.04693	0.62728	0.6942	0.0466	0.39808	1.41903	0.35705	0.0476	0.70707	0.79804	0.05481	0.79802	0.82306	0.04696	0.20052	0.30439
0.63058	0.54512	0.04694	0.62746	0.69456	0.04662	0.39832	1.41964	0.35815	0.04765	0.70798	0.79841	0.05483	0.79837	0.8238	0.047	0.20078	0.30512
0.63129	0.54475	0.04699	0.62832	0.69511	0.04664	0.39856	1.42025	0.35833	0.04767	0.70834	0.79932	0.0549	0.79959	0.82435	0.04701	0.20085	0.30512
0.63146	0.54549	0.04701	0.62867	0.69603	0.04668	0.39904	1.42147	0.35815	0.0477	0.70888	0.79914	0.05491	0.79976	0.8238	0.04704	0.20104	0.30567
0.632	0.54641	0.04703	0.62902	0.69676	0.04671	0.3994	1.42238	0.35797	0.04774	0.70961	0.79951	0.05492	0.79994	0.82471	0.0471	0.20143	0.30494
0.63271	0.54714	0.04707	0.62971	0.69695	0.04672	0.39951	1.42269	0.35815	0.04777	0.71015	0.80007	0.05499	0.80116	0.82546	0.04711	0.2015	0.3053
0.63324	0.54732	0.0471	0.63023	0.69695	0.04677	0.40011	1.42421	0.3587	0.04778	0.71033	0.80154	0.055	0.80133	0.82656	0.04712	0.20156	0.30604
0.63342	0.54751	0.04712	0.63058	0.69751	0.04679	0.40035	1.42482	0.35962	0.04782	0.71106	0.80117	0.05504	0.80203	0.82693	0.04718	0.20195	0.30622
0.63449	0.54806	0.04716	0.63127	0.69806	0.04682	0.40071	1.42573	0.36092	0.04785	0.7116	0.80209	0.05508	0.80273	0.82711	0.04719	0.20202	0.30641
0.63466	0.54787	0.04718	0.63162	0.69935	0.04686	0.40119	1.42695	0.36037	0.04787	0.71196	0.80246	0.05512	0.80343	0.82711	0.04722	0.20222	0.30622
0.6352	0.54842	0.04721	0.63214	0.6999	0.04688	0.40143	1.42756	0.36017	0.04791	0.71269	0.80319	0.05513	0.8036	0.82785	0.04726	0.20248	0.30622
0.63591	0.54917	0.04725	0.63283	0.70008	0.0469	0.40167	1.42816	0.36037	0.04793	0.71305	0.80356	0.0552	0.80482	0.82785	0.04727	0.20254	0.30604
0.63609	0.54954	0.04726	0.63301	0.70026	0.04695	0.40226	1.42969	0.3611	0.04796	0.71359	0.80486	0.05521	0.805	0.82876	0.0473	0.20274	0.30659
0.63698	0.54954	0.04729	0.63353	0.70082	0.04697	0.4025	1.43029	0.36128	0.048	0.71432	0.80449	0.05525	0.8057	0.82988	0.04734	0.203	0.30752
0.63733	0.54972	0.04733	0.63422	0.70082	0.04699	0.40274	1.4309	0.36202	0.04802	0.71468	0.80541	0.05529	0.80639	0.83025	0.04737	0.20319	0.30752
0.63769	0.55027	0.04736	0.63474	0.7023	0.04704	0.40334	1.43242	0.36183	0.04804	0.71504	0.80596	0.05531	0.80674	0.83025	0.0474	0.20339	0.30734
0.6384	0.55082	0.04738	0.63509	0.70266	0.04705	0.40346	1.43273	0.36183	0.04809	0.71595	0.80632	0.05536	0.80761	0.83043	0.04743	0.20359	0.30677
0.63894	0.55119	0.04743	0.63596	0.70211	0.04709	0.40394	1.43395	0.36183	0.0481	0.71613	0.80706	0.05539	0.80814	0.83116	0.04745	0.20372	0.30789
0.63929	0.55174	0.04744	0.63613	0.70248	0.04712	0.4043	1.43486	0.36183	0.04814	0.71686	0.80816	0.05542	0.80866	0.83263	0.04749	0.20398	0.30825
0.64	0.55156	0.04748	0.63683	0.70322	0.04713	0.40442	1.43516	0.36275	0.04817	0.7174	0.80816	0.05547	0.80954	0.833	0.04752	0.20418	0.30844
0.64054	0.55174	0.04751	0.63735	0.70395	0.04719	0.40514	1.43699	0.36349	0.0482	0.71794	0.80834	0.05549	0.80988	0.83318	0.04754	0.20431	0.30844
0.6409	0.55211	0.04752	0.63752	0.70487	0.0472	0.40526	1.43729	0.3633	0.04824	0.71867	0.80852	0.05552	0.81041	0.83318	0.04759	0.20463	0.30899
0.64179	0.55284	0.04758	0.63857	0.70523	0.04723	0.40562	1.43821	0.3633	0.04826	0.71903	0.80927	0.05556	0.81111	0.8341	0.0476	0.2047	0.30844
0.64197	0.55359	0.04759	0.63874	0.70597	0.04727	0.4061	1.43942	0.36367	0.04828	0.7194	0.81019	0.0556	0.81181	0.83448	0.04762	0.20483	0.30899
0.6425	0.55359	0.04762	0.63926	0.70615	0.04728	0.40622	1.43973	0.36385	0.04832	0.72012	0.81092	0.05562	0.81216	0.83595	0.04767	0.20516	0.30936
0.64322	0.55432	0.04766	0.63996	0.70633	0.04731	0.40658	1.44064	0.36515	0.04835	0.72067	0.81166	0.05568	0.8132	0.83595	0.04769	0.20529	0.30972
0.64357	0.55432	0.04767	0.64013	0.7069	0.04735	0.40706	1.44186	0.36497	0.04836	0.72085	0.81203	0.05569	0.81338	0.83613	0.04771	0.20542	0.30991
0.64393	0.55487	0.0477	0.64065	0.70763	0.04738	0.40742	1.44277	0.36552	0.04842	0.72194	0.81184	0.05573	0.81408	0.83558	0.04776	0.20575	0.30972
0.64482	0.55506	0.04774	0.64135	0.708	0.04739	0.40754	1.44308	0.3657	0.04843	0.72212	0.81258	0.05577	0.81478	0.83687	0.04777	0.20581	0.30936
0.645	0.55542	0.04777	0.64187	0.70892	0.04745	0.40826	1.4449	0.36607	0.04844	0.7223	0.81313	0.0558	0.8153	0.83723	0.0478	0.20601	0.30991
0.64554	0.55616	0.04778	0.64205	0.70873	0.04746	0.40838	1.44521	0.36699	0.0485	0.72339	0.81406	0.05582	0.81565	0.83815	0.04785	0.20634	0.30954
0.64625	0.55597	0.04784	0.64309	0.70873	0.04749	0.40874	1.44612	0.36735	0.04851	0.72357	0.81443	0.05588	0.8167	0.83815	0.04787	0.20647	0.30991
0.64679	0.55652	0.04785	0.64327	0.70965	0.04753	0.40922	1.44734	0.36717	0.04854	0.72412	0.81516	0.05589	0.81688	0.83888	0.04789	0.2066	0.31046
0.64714	0.55689	0.04788	0.64379	0.71038	0.04754	0.40934	1.44764	0.36717	0.04858	0.72484	0.81498	0.05594	0.81775	0.83908	0.04793	0.20687	0.31046
0.64786	0.55726	0.04792	0.64448	0.71057	0.04759	0.40994	1.44916	0.36717	0.04861	0.72539	0.81571	0.05597	0.81828	0.84018	0.04795	0.207	0.30991
0.64822	0.55799	0.04793	0.64466	0.71132	0.04761	0.41018	1.44977	0.36699	0.04864	0.72593	0.81644	0.05601	0.81897	0.84037	0.04799	0.20726	0.31046
0.64893	0.55781	0.04798	0.64553	0.71168	0.04763	0.41042	1.45038	0.36754	0.04868	0.72666	0.81773	0.05605	0.81967	0.84147	0.04802	0.20746	0.31046
0.64947	0.55763	0.048	0.64588	0.71205	0.04767	0.4109	1.4516	0.36809	0.04869	0.72684	0.81809	0.05608	0.8202	0.84165	0.04803	0.20752	0.31137
0.64965	0.55819	0.04803	0.6464	0.7126	0.0477	0.41126	1.45251	0.36864	0.04872	0.72739	0.81848	0.0561	0.82055	0.8422	0.04807	0.20779	0.31101
0.65072	0.55856	0.04807	0.6471	0.71334	0.04772	0.41151	1.45312	0.36919	0.04876	0.72811	0.81754	0.05615	0.82142	0.84183	0.0481	0.20798	0.31137
0.6509	0.55948	0.04809	0.64745	0.71425	0.04776	0.41199	1.45434	0.36827	0.04877	0.7283	0.81884	0.05618	0.82195	0.84257	0.04813	0.20818	0.31119
0.65144	0.56039	0.04811	0.6478	0.71444	0.04779	0.41235	1.45525	0.36827	0.04882	0.72921	0.81903	0.05619	0.82213	0.8435	0.04817	0.20845	0.31101
0.65215	0.56058	0.04815	0.6485	0.71389	0.04781	0.41259	1.45586	0.36994	0.04884	0.72957	0.81976	0.05626	0.82335	0.84423	0.04818	0.20851	0.31156
0.65233	0.56021	0.04817	0.64884	0.71444	0.04786	0.41319	1.45738	0.36975	0.04886	0.72993	0.82086	0.05628	0.8237	0.84442	0.04821	0.20871	0.31194
0.65287	0.56021	0.0482	0.64937	0.71499	0.04787	0.41331	1.45768	0.3703	0.04891	0.73084	0.82178	0.05631	0.82423	0.84515	0.04826	0.20904	0.31249
0.65358	0.56021	0.04824	0.65007	0.71572	0.04789	0.41355	1.45829	0.37049	0.04893	0.73121	0.82196	0.05636	0.8251	0.84497	0.04826	0.20904	0.31231
0.65376	0.56186	0.04826	0.65042	0.71684	0.04794	0.41416	1.45981	0.3703	0.04895	0.73157	0.82233	0.05637	0.82528	0.84534	0.04829	0.20924	0.31156
0.6543	0.56223	0.04829	0.65094	0.71775	0.04796	0.4144	1.46042	0.3703	0.04899	0.7323	0.82196	0.05641	0.82598	0.84644	0.04835	0.20963	0.31194
0.65538	0.56241	0.04833	0.65164	0.71702	0.04798	0.41464	1.46103	0.37122	0.04901	0.73266	0.82418	0.05645	0.82668	0.84717	0.04836	0.2097	0.31249
0.65556	0.56259	0.04835	0.65199	0.71739	0.04803	0.41524	1.46255	0.37159	0.04904	0.73321	0.82436	0.05649	0.82738	0.8479	0.04839	0.2099	0.31341
0.65609	0.56259	0.04838	0.65251	0.7183	0.04804	0.41536	1.46286	0.37232	0.04909	0.73412	0.82455	0.05652	0.82791	0.8479	0.04843	0.21016	0.31322
0.65681	0.56259	0.04842	0.65321	0.71904	0.04807	0.41573	1.46377	0.37214	0.04909	0.73412	0.82436	0.05657	0.82878	0.84772	0.04844	0.21023	0.31322
0.65699	0.56371	0.04843	0.65339	0.7194	0.04811	0.41621	1.46499	0.37159	0.04912	0.73467	0.82473	0.05658	0.82896	0.8492	0.04847	0.21043	0.31267
0.65789	0.56408	0.04846	0.65391	0.72089	0.04814	0.41657	1.4659	0.37214	0.04917	0.73558	0.82546	0.05662	0.82966	0.8492	0.04851	0.21069	0.31267
0.65825	0.56408	0.0485	0.65461	0.7205	0.04816	0.41681	1.46651	0.3725	0.04919	0.73594	0.82693	0.05666	0.83036	0.8503	0.04853	0.21082	0.31322
0.65861	0.56463	0.04851	0.65479	0.7207	0.04819	0.41718	1.46742	0.37361	0.04921	0.73631	0.8275	0.05667	0.83054	0.85085	0.04857	0.21109	0.31396
0.6595	0.56499	0.04855	0.65548	0.72144	0.04822	0.41754	1.46834	0.37454	0.04926	0.73722	0.82786	0.05673	0.83159	0.85104	0.0486	0.21129	0.31377
0.65986	0.56573	0.0486	0.65636	0.72254	0.04826	0.41802	1.46955	0.37454	0.04927	0.7374	0.82823	0.05676	0.83211	0.85104	0.04862	0.21142	0.31414
0.66022	0.56683	0.04861	0.65653	0.72254	0.04829	0.41838	1.47046	0.37397	0.04931	0.73813	0.82823	0.05678	0.83247	0.85214	0.04866	0.21168	0.31322
0.66094	0.56683	0.04865	0.65723	0.7229	0.0483	0.41851	1.47077	0.37454	0.04934	0.73868	0.82878	0.05684	0.83352	0.85214	0.04869	0.21188	0.31322
0.66148	0.56683	0.04868	0.65776	0.72327	0.04834	0.41899	1.47199	0.37435	0.04937	0.73922	0.83006	0.05686	0.83387	0.85344	0.04871	0.21202	0.31414
0.66184	0.56664	0.04869	0.65793	0.72327	0.04837	0.41935	1.4729	0.3749	0.04941	0.73995	0.83043	0.05689	0.8344	0.85399	0.04875	0.21228	0.31542
0.66274	0.56701	0.04875	0.65899	0.72382	0.0484	0.41972	1.47381	0.37509	0.04942	0.74013	0.83098	0.05693	0.8351	0.85454	0.04877	0.21241	0.31451
0.66292	0.56776	0.04876	0.65916	0.72456	0.04844	0.4202	1.47503	0.37564	0.04945	0.74068	0.83135	0.05696	0.83562	0.85417	0.04879	0.21255	0.31469
0.66328	0.56813	0.04879	0.65969	0.7253	0.04845	0.42032	1.47533	0.37582	0.04949	0.74141	0.83171	0.05699	0.83615	0.85509	0.04884	0.21288	0.31396
0.66417	0.56813	0.04883	0.66039	0.72549	0.04848	0.42068	1.47625	0.37582	0.0495	0.74159	0.83265	0.05705	0.8372	0.85509	0.04886	0.21301	0.31451
0.66453	0.56923	0.04884	0.66056	0.72567	0.04852	0.42117	1.47746	0.37582	0.04953	0.74214	0.83393	0.05706	0.83738	0.85656	0.04888	0.21314	0.31524
0.66489	0.56904	0.04887	0.66109	0.72641	0.04855	0.42153	1.47838	0.37674	0.04959	0.74324	0.83393	0.05708	0.83773	0.85692	0.04893	0.21348	0.31561
0.66579	0.56923	0.04891	0.66179	0.72714	0.04856	0.42165	1.47868	0.37711	0.0496	0.74342	0.8343	0.05714	0.83878	0.8573	0.04894	0.21354	0.31561
0.66597	0.56978	0.04894	0.66232	0.72787	0.04862	0.42238	1.48051	0.37747	0.04963	0.74397	0.83448	0.05717	0.83931	0.85692	0.04897	0.21374	0.31524
0.66669	0.57088	0.04895	0.66249	0.72861	0.04863	0.4225	1.48081	0.37784	0.04967	0.7447	0.83503	0.05719	0.83966	0.85767	0.04901	0.21401	0.31487
0.66723	0.57106	0.04901	0.66354	0.72824	0.04866	0.42287	1.48172	0.37784	0.04968	0.74488	0.83558	0.05725	0.84072	0.85822	0.04904	0.21421	0.31506
0.66741	0.5718	0.04902	0.66372	0.72824	0.0487	0.42335	1.48294	0.37802	0.04971	0.74543	0.8367	0.05726	0.84089	0.85951	0.04906	0.21434	0.31542
0.66813	0.57106	0.04905	0.66424	0.72879	0.04871	0.42347	1.48325	0.37876	0.04975	0.74616	0.83725	0.05731	0.84177	0.86006	0.0491	0.21461	0.31597
0.66885	0.57161	0.04909	0.66495	0.72971	0.04874	0.42384	1.48416	0.37914	0.04976	0.74634	0.83835	0.05734	0.8423	0.86024	0.04912	0.21474	0.31542
0.66922	0.57218	0.0491	0.66512	0.73101	0.04878	0.42432	1.48538	0.37914	0.04981	0.74725	0.83798	0.05735	0.84247	0.86024	0.04916	0.21501	0.31561
0.66994	0.5731	0.04915	0.666	0.73101	0.0488	0.42457	1.48599	0.37896	0.04983	0.74762	0.83817	0.0574	0.84335	0.86042	0.04919	0.21521	0.31524
0.67048	0.57365	0.04917	0.66635	0.73156	0.04884	0.42505	1.4872	0.37951	0.04986	0.74817	0.8389	0.05743	0.84388	0.86097	0.0492	0.21527	0.31542
0.67066	0.57438	0.04919	0.6667	0.73137	0.04886	0.4253	1.48781	0.38024	0.0499	0.7489	0.84037	0.05747	0.84458	0.86227	0.04926	0.21567	0.31597
0.67174	0.57365	0.04924	0.66758	0.73174	0.04889	0.42566	1.48872	0.38042	0.04993	0.74945	0.84	0.05752	0.84546	0.86319	0.04927	0.21574	0.31672
0.67192	0.57401	0.04926	0.66793	0.73247	0.04893	0.42615	1.48994	0.38061	0.04994	0.74963	0.84037	0.05753	0.84564	0.86337	0.0493	0.21594	0.31727
0.6721	0.57401	0.04928	0.66828	0.73357	0.04896	0.42651	1.49085	0.38061	0.04998	0.75036	0.84037	0.05756	0.84617	0.86356	0.04934	0.21621	0.31691
0.67318	0.5753	0.04932	0.66899	0.73394	0.04897	0.42663	1.49116	0.38097	0.05001	0.75091	0.84167	0.05763	0.8474	0.86374	0.04935	0.21627	0.31597
0.67336	0.57621	0.04934	0.66934	0.73412	0.04903	0.42736	1.49298	0.38116	0.05004	0.75146	0.84277	0.05765	0.84775	0.86429	0.04938	0.21647	0.31672
0.6739	0.57621	0.04937	0.66987	0.73451	0.04904	0.42749	1.49329	0.38171	0.05008	0.75219	0.84295	0.05766	0.84793	0.86539	0.04942	0.21674	0.31709
0.67463	0.57621	0.04942	0.67074	0.73506	0.04906	0.42773	1.4939	0.38226	0.05009	0.75237	0.8435	0.05773	0.84916	0.86594	0.04943	0.21681	0.31746
0.67481	0.5764	0.04943	0.67092	0.73506	0.04911	0.42834	1.49542	0.38281	0.05012	0.75292	0.84405	0.05774	0.84934	0.86631	0.04946	0.21701	0.31709
0.67535	0.57676	0.04946	0.67145	0.73597	0.04913	0.42858	1.49603	0.38281	0.05016	0.75365	0.84442	0.05777	0.84986	0.86687	0.04952	0.21741	0.31764
0.67643	0.57788	0.0495	0.67215	0.73689	0.04915	0.42882	1.49664	0.38226	0.05018	0.75402	0.84534	0.05782	0.85074	0.86687	0.04953	0.21748	0.31727
0.67661	0.57806	0.04952	0.6725	0.73781	0.04919	0.42931	1.49785	0.38262	0.0502	0.75439	0.84552	0.05783	0.85092	0.86761	0.04956	0.21768	0.31819
0.67715	0.57843	0.04954	0.67286	0.73744	0.04921	0.42956	1.49846	0.38356	0.05025	0.7553	0.84608	0.05789	0.85198	0.86871	0.0496	0.21794	0.31764
0.67788	0.5777	0.04959	0.67374	0.73763	0.04924	0.42992	1.49938	0.38429	0.05027	0.75567	0.84663	0.05791	0.85233	0.86908	0.04961	0.21801	0.31837
0.67806	0.57825	0.0496	0.67391	0.73763	0.04929	0.43053	1.5009	0.38392	0.0503	0.75622	0.84755	0.05795	0.85303	0.86908	0.04964	0.21821	0.31856
0.67878	0.57861	0.04964	0.67462	0.73911	0.0493	0.43065	1.5012	0.38466	0.05034	0.75695	0.84718	0.058	0.85391	0.86926	0.04968	0.21848	0.31874
0.67932	0.57953	0.04967	0.67514	0.73966	0.04933	0.43102	1.50211	0.38429	0.05036	0.75731	0.84847	0.05803	0.85444	0.86999	0.0497	0.21861	0.31801
0.67969	0.58026	0.0497	0.67567	0.74021	0.04937	0.43151	1.50333	0.38484	0.0504	0.75805	0.84865	0.05804	0.85462	0.87054	0.04974	0.21888	0.31874
0.68059	0.5799	0.04972	0.67602	0.74003	0.04939	0.43175	1.50394	0.38557	0.05042	0.75841	0.84957	0.05809	0.8555	0.87184	0.04976	0.21902	0.31874
0.68077	0.58026	0.04976	0.67673	0.74021	0.04943	0.43224	1.50516	0.38612	0.05044	0.75878	0.85012	0.05813	0.8562	0.87184	0.04979	0.21922	0.31984
0.68131	0.581	0.04978	0.67708	0.74094	0.04946	0.43261	1.50607	0.38594	0.05048	0.75951	0.85032	0.05815	0.85656	0.87203	0.04983	0.21949	0.31984
0.68204	0.58118	0.04982	0.67779	0.74131	0.04947	0.43273	1.50637	0.38612	0.05051	0.76006	0.8505	0.05821	0.85761	0.87184	0.04986	0.21969	0.32021
0.6824	0.58156	0.04985	0.67832	0.74186	0.04952	0.43334	1.50789	0.38612	0.05053	0.76043	0.85142	0.05822	0.85779	0.87313	0.04987	0.21975	0.31966
0.68276	0.58248	0.04986	0.67849	0.74333	0.04954	0.43358	1.5085	0.38631	0.05058	0.76135	0.8516	0.05824	0.85814	0.87386	0.04993	0.22016	0.31984
0.68385	0.58303	0.04992	0.67955	0.74278	0.04957	0.43395	1.50942	0.38723	0.05059	0.76153	0.8527	0.0583	0.8592	0.87496	0.04994	0.22022	0.31948
0.68385	0.58303	0.04993	0.67973	0.74353	0.04961	0.43444	1.51063	0.38723	0.05062	0.76208	0.85307	0.05832	0.85955	0.87533	0.04996	0.22036	0.32058
0.68439	0.58358	0.04996	0.68026	0.74408	0.04962	0.43456	1.51094	0.38741	0.05066	0.76281	0.85344	0.05835	0.86008	0.87589	0.05001	0.2207	0.32058
0.6853	0.58322	0.05	0.68096	0.74481	0.04965	0.43493	1.51185	0.38741	0.05069	0.76336	0.85399	0.05841	0.86114	0.87553	0.05003	0.22083	0.32058
0.68566	0.58413	0.05001	0.68114	0.74536	0.0497	0.43554	1.51337	0.38816	0.0507	0.76355	0.85529	0.05843	0.86149	0.87608	0.05004	0.2209	0.32039
0.68602	0.58468	0.05004	0.68167	0.74628	0.0497	0.43554	1.51337	0.38796	0.05074	0.76428	0.8551	0.05846	0.86202	0.87644	0.05009	0.22123	0.32094
0.68675	0.58505	0.05008	0.68237	0.74591	0.04973	0.43591	1.51429	0.38852	0.05077	0.76483	0.85639	0.05851	0.8629	0.87754	0.05011	0.22137	0.32132
0.68711	0.58468	0.05009	0.68255	0.74554	0.04979	0.43664	1.51611	0.38908	0.0508	0.76538	0.85657	0.05853	0.86326	0.87809	0.05014	0.22157	0.32188
0.68784	0.5856	0.05012	0.68308	0.74609	0.0498	0.43676	1.51641	0.38889	0.05084	0.76611	0.85749	0.05856	0.86379	0.87846	0.05018	0.22184	0.32188
0.68838	0.58578	0.05016	0.68379	0.74738	0.04983	0.43713	1.51733	0.38926	0.05085	0.7663	0.85749	0.0586	0.86449	0.87828	0.0502	0.22197	0.32224
0.68856	0.58672	0.05019	0.68432	0.74793	0.04987	0.43762	1.51855	0.38981	0.05088	0.76685	0.85785	0.05863	0.86502	0.87901	0.05023	0.22218	0.32169
0.68965	0.58672	0.05022	0.68485	0.74831	0.04988	0.43774	1.51885	0.39018	0.05092	0.76758	0.85749	0.05868	0.86591	0.87956	0.05027	0.22245	0.32188
0.68983	0.58763	0.05026	0.68555	0.74793	0.04992	0.43823	1.52007	0.39018	0.05093	0.76777	0.85914	0.05871	0.86644	0.88068	0.05029	0.22258	0.32243
0.69038	0.58763	0.05027	0.68573	0.74904	0.04995	0.4386	1.52098	0.39054	0.05097	0.7685	0.85934	0.05872	0.86661	0.88123	0.05033	0.22285	0.32279
0.6911	0.58782	0.05031	0.68644	0.74941	0.04996	0.43872	1.52128	0.39128	0.051	0.76905	0.86007	0.05879	0.86785	0.88123	0.05036	0.22305	0.32279
0.69128	0.58782	0.05034	0.68697	0.75033	0.05001	0.43934	1.52281	0.39091	0.05103	0.7696	0.86007	0.0588	0.86802	0.88123	0.05037	0.22312	0.32261
0.69183	0.58928	0.05036	0.68732	0.75088	0.05003	0.43958	1.52341	0.39128	0.05107	0.77034	0.86081	0.05884	0.86873	0.88251	0.05042	0.22346	0.32206
0.69274	0.58892	0.05041	0.68821	0.75106	0.05006	0.43995	1.52433	0.39219	0.0511	0.77089	0.86136	0.05889	0.86961	0.88233	0.05044	0.22359	0.32316
0.6931	0.58983	0.05042	0.68838	0.75106	0.0501	0.44044	1.52554	0.39238	0.05111	0.77107	0.86246	0.05892	0.87014	0.88343	0.05047	0.2238	0.32316
0.69328	0.58983	0.05044	0.68874	0.75198	0.05012	0.44069	1.52615	0.39238	0.05115	0.77181	0.86337	0.05893	0.87032	0.88398	0.05051	0.22407	0.32408
0.69437	0.58928	0.05049	0.68962	0.75235	0.05014	0.44093	1.52676	0.39256	0.05118	0.77236	0.86374	0.05899	0.87138	0.88473	0.05052	0.22413	0.32408
0.69455	0.59002	0.05051	0.68998	0.75328	0.0502	0.44167	1.52859	0.39274	0.05119	0.77254	0.86394	0.05901	0.87173	0.88473	0.05055	0.22434	0.32353
0.6951	0.59095	0.05053	0.69033	0.7542	0.05021	0.44179	1.52889	0.39331	0.05125	0.77364	0.86412	0.05903	0.87209	0.88583	0.05059	0.22461	0.32298
0.69583	0.59187	0.05058	0.69121	0.75438	0.05023	0.44204	1.5295	0.39349	0.05126	0.77383	0.86449	0.0591	0.87333	0.88565	0.0506	0.22467	0.32334
0.69601	0.59187	0.0506	0.69157	0.75401	0.05028	0.44265	1.53102	0.39404	0.05129	0.77438	0.86596	0.05911	0.8735	0.88693	0.05063	0.22488	0.32316
0.69655	0.59168	0.05062	0.69192	0.75456	0.05029	0.44278	1.53133	0.39441	0.05133	0.77512	0.86577	0.05914	0.87403	0.8873	0.05069	0.22528	0.32426
0.69765	0.59223	0.05066	0.69263	0.75493	0.05032	0.44314	1.53224	0.39441	0.05135	0.77548	0.86632	0.05919	0.87492	0.8873	0.0507	0.22535	0.32426
0.69783	0.59242	0.05069	0.69316	0.75603	0.05036	0.44364	1.53346	0.39478	0.05137	0.77585	0.86687	0.0592	0.8751	0.88785	0.05073	0.22555	0.32481
0.69838	0.59352	0.05071	0.69352	0.75713	0.05038	0.44388	1.53406	0.39514	0.05143	0.77695	0.86742	0.05925	0.87598	0.88895	0.05077	0.22582	0.32408
0.6991	0.5937	0.05075	0.69423	0.75676	0.0504	0.44413	1.53467	0.39533	0.05144	0.77714	0.86779	0.05928	0.87651	0.88895	0.05078	0.22589	0.32444
0.69929	0.59425	0.05077	0.69458	0.75733	0.05045	0.44474	1.53619	0.39551	0.05147	0.77769	0.86891	0.05932	0.87722	0.8897	0.05081	0.2261	0.32389
0.70001	0.59407	0.0508	0.69511	0.75751	0.05047	0.44499	1.5368	0.39624	0.05151	0.77843	0.86927	0.05935	0.87775	0.88988	0.05085	0.22637	0.32518
0.70056	0.59444	0.05084	0.69582	0.7577	0.0505	0.44536	1.53772	0.39754	0.05152	0.77861	0.87001	0.0594	0.87863	0.89006	0.05086	0.22643	0.32518
0.70074	0.59499	0.05085	0.696	0.75861	0.05053	0.44573	1.53863	0.39661	0.05157	0.77953	0.86946	0.05941	0.87881	0.89061	0.05091	0.22677	0.32554
0.70184	0.5961	0.05089	0.69671	0.75898	0.05056	0.4461	1.53954	0.39661	0.05159	0.7799	0.87037	0.05946	0.87969	0.89098	0.05093	0.22691	0.32408
0.70202	0.59647	0.05092	0.69724	0.75916	0.0506	0.44659	1.54076	0.39716	0.05161	0.78027	0.87111	0.05949	0.88023	0.8919	0.05096	0.22711	0.32499
0.70257	0.59684	0.05095	0.69777	0.75935	0.05062	0.44684	1.54137	0.39754	0.05165	0.781	0.87276	0.05951	0.88058	0.89318	0.051	0.22738	0.32554
0.70329	0.59647	0.05099	0.69848	0.76026	0.05064	0.44708	1.54198	0.39791	0.05168	0.78156	0.87332	0.05958	0.88182	0.89318	0.05102	0.22752	0.32629
0.70366	0.59647	0.05102	0.69901	0.76063	0.05069	0.4477	1.5435	0.39883	0.0517	0.78193	0.87388	0.05959	0.882	0.89373	0.05104	0.22766	0.32629
0.70402	0.5972	0.05103	0.69919	0.76173	0.05071	0.44795	1.54411	0.39846	0.05174	0.78266	0.87314	0.05962	0.88253	0.89393	0.05108	0.22793	0.32611
0.70512	0.5983	0.05108	0.70008	0.76137	0.05072	0.44807	1.54441	0.39901	0.05177	0.78321	0.87406	0.05967	0.88341	0.8943	0.0511	0.22806	0.32554
0.70512	0.59867	0.0511	0.70043	0.76193	0.05078	0.44881	1.54624	0.39901	0.05179	0.78358	0.87443	0.05969	0.88377	0.89466	0.05113	0.22827	0.32593
0.70567	0.59959	0.05111	0.70061	0.76193	0.05079	0.44893	1.54654	0.39993	0.05183	0.78432	0.87553	0.05972	0.8843	0.89577	0.05118	0.22861	0.32666
0.70658	0.59867	0.05117	0.70168	0.76248	0.05082	0.4493	1.54745	0.39993	0.05184	0.7845	0.87589	0.05976	0.88501	0.89632	0.05119	0.22868	0.32794
0.70676	0.59885	0.05118	0.70186	0.76303	0.05086	0.4498	1.54867	0.40011	0.05187	0.78506	0.87626	0.05979	0.88554	0.89632	0.05121	0.22881	0.32831
0.70731	0.59959	0.05121	0.70239	0.7645	0.05087	0.44992	1.54897	0.4003	0.05192	0.78598	0.87608	0.05982	0.88607	0.8965	0.05126	0.22915	0.32758
0.70804	0.60089	0.05125	0.7031	0.7645	0.0509	0.45029	1.54989	0.4003	0.05194	0.78635	0.87699	0.05988	0.88713	0.89742	0.05128	0.22929	0.32703
0.70841	0.60125	0.05126	0.70328	0.76487	0.05095	0.45091	1.55141	0.40085	0.05196	0.78672	0.87774	0.05989	0.88731	0.89797	0.0513	0.22943	0.32813
0.70914	0.60162	0.05129	0.70381	0.76487	0.05095	0.45091	1.55141	0.40176	0.05201	0.78764	0.87903	0.05993	0.88802	0.8989	0.05135	0.22977	0.32776
0.70968	0.60107	0.05133	0.70452	0.7656	0.051	0.45153	1.55293	0.40176	0.05202	0.78782	0.87903	0.05997	0.88873	0.89908	0.05136	0.22983	0.32904
0.70987	0.60162	0.05135	0.70488	0.76653	0.05104	0.45202	1.55415	0.40195	0.05205	0.78838	0.87903	0.06	0.88926	0.89982	0.0514	0.23011	0.32886
0.71078	0.60217	0.05139	0.70559	0.76708	0.05105	0.45215	1.55445	0.40233	0.05209	0.78911	0.87939	0.06004	0.88997	0.90018	0.05143	0.23031	0.32886
0.71133	0.60309	0.05143	0.7063	0.76727	0.05109	0.45264	1.55567	0.40215	0.0521	0.7893	0.88068	0.06008	0.89068	0.90055	0.05146	0.23052	0.32868
0.7117	0.60327	0.05144	0.70648	0.7691	0.05112	0.45301	1.55658	0.40233	0.05214	0.79004	0.88123	0.06009	0.89086	0.90128	0.0515	0.23079	0.32904
0.71243	0.60309	0.05148	0.70719	0.76855	0.05113	0.45314	1.55689	0.40325	0.05217	0.79059	0.88178	0.06015	0.89192	0.9022	0.05151	0.23086	0.32923
0.71279	0.60364	0.05151	0.70772	0.76818	0.05117	0.45363	1.5581	0.40343	0.0522	0.79114	0.88234	0.06017	0.89228	0.90202	0.05154	0.23106	0.33053
0.71316	0.60419	0.05152	0.7079	0.76892	0.0512	0.454	1.55902	0.40361	0.05223	0.7917	0.88253	0.06021	0.89299	0.90294	0.05158	0.23134	0.33071
0.71407	0.60419	0.05158	0.70897	0.7702	0.05123	0.45437	1.55993	0.40416	0.05225	0.79207	0.88271	0.06025	0.8937	0.90257	0.05161	0.23154	0.32996
0.71444	0.60512	0.05159	0.70915	0.77113	0.05127	0.45487	1.56115	0.40361	0.05228	0.79262	0.88326	0.06028	0.89423	0.9035	0.05162	0.23161	0.32996
0.71462	0.60567	0.05161	0.70951	0.77094	0.05128	0.45499	1.56145	0.40416	0.05232	0.79336	0.88436	0.0603	0.89458	0.90387	0.05168	0.23202	0.33108
0.71572	0.60512	0.05166	0.7104	0.77057	0.05131	0.45536	1.56236	0.40471	0.05235	0.79391	0.88528	0.06036	0.89565	0.90534	0.05169	0.23209	0.33144
0.7159	0.6053	0.05168	0.71075	0.77075	0.05137	0.45611	1.56419	0.40526	0.05236	0.7941	0.88565	0.06038	0.89601	0.9057	0.05172	0.23229	0.33273
0.71645	0.60622	0.0517	0.71111	0.77168	0.05138	0.45623	1.56449	0.406	0.05242	0.79521	0.8862	0.0604	0.89636	0.90662	0.05176	0.23257	0.33218
0.71719	0.60677	0.05174	0.71182	0.77242	0.05139	0.45636	1.5648	0.40563	0.05243	0.79539	0.88638	0.06047	0.8976	0.9057	0.05177	0.23264	0.33236
0.71737	0.60751	0.05176	0.71218	0.77352	0.05145	0.4571	1.56662	0.40581	0.05246	0.79595	0.88768	0.06048	0.89778	0.90625	0.0518	0.23284	0.33163
0.71792	0.60714	0.05179	0.71271	0.77352	0.05146	0.45722	1.56693	0.40636	0.0525	0.79668	0.88786	0.06051	0.89831	0.90644	0.05185	0.23318	0.33181
0.71865	0.60732	0.05183	0.71343	0.7737	0.05149	0.4576	1.56784	0.4073	0.05251	0.79687	0.88933	0.06056	0.8992	0.90792	0.05187	0.23332	0.33255
0.7192	0.60769	0.05185	0.71378	0.77425	0.05153	0.45809	1.56906	0.40711	0.05254	0.79742	0.88933	0.06057	0.89938	0.90865	0.0519	0.23353	0.33328
0.71975	0.60824	0.05188	0.71432	0.77462	0.05155	0.45834	1.56967	0.40748	0.0526	0.79853	0.88933	0.06062	0.90027	0.90902	0.05192	0.23366	0.33346
0.72049	0.60879	0.05192	0.71503	0.77535	0.05157	0.45859	1.57027	0.40766	0.05261	0.79872	0.88933	0.06065	0.9008	0.90902	0.05195	0.23387	0.33365
0.72067	0.60954	0.05194	0.71539	0.7761	0.05162	0.45921	1.5718	0.40821	0.05264	0.79927	0.89006	0.06069	0.90151	0.90939	0.05198	0.23407	0.33346
0.7214	0.60972	0.05198	0.7161	0.77647	0.05163	0.45933	1.5721	0.40821	0.05267	0.79983	0.89025	0.06072	0.90205	0.9103	0.05202	0.23435	0.33383
0.72195	0.61046	0.05201	0.71664	0.7761	0.05167	0.45983	1.57332	0.4084	0.05269	0.8002	0.89173	0.06075	0.90258	0.91104	0.05203	0.23442	0.33401
0.72214	0.61082	0.05202	0.71682	0.77702	0.0517	0.4602	1.57423	0.40913	0.05273	0.80094	0.89246	0.06078	0.90311	0.91159	0.05207	0.23469	0.33456
0.72287	0.61119	0.05207	0.71771	0.77739	0.05173	0.46058	1.57514	0.4095	0.05276	0.80149	0.89283	0.06083	0.904	0.91177	0.0521	0.2349	0.33456
0.72342	0.61137	0.05209	0.71807	0.77775	0.05177	0.46107	1.57636	0.40968	0.05278	0.80186	0.89265	0.06086	0.90453	0.91177	0.05213	0.2351	0.33513
0.72379	0.61174	0.05212	0.7186	0.77812	0.05179	0.46132	1.57697	0.40986	0.05283	0.80278	0.89301	0.06087	0.90471	0.91252	0.05217	0.23538	0.33456
0.72471	0.61229	0.05216	0.71932	0.77904	0.05181	0.46157	1.57758	0.41023	0.05284	0.80297	0.89411	0.06094	0.90596	0.91289	0.05218	0.23545	0.33513
0.72489	0.61266	0.05217	0.7195	0.77867	0.05186	0.46219	1.5791	0.4106	0.05287	0.80353	0.89522	0.06096	0.90631	0.91399	0.05221	0.23565	0.33513
0.72544	0.61284	0.0522	0.72003	0.77977	0.05188	0.46244	1.57971	0.41153	0.05291	0.80427	0.89596	0.06098	0.90667	0.91435	0.05227	0.23607	0.33531
0.72618	0.61284	0.05225	0.72092	0.77959	0.05189	0.46257	1.58001	0.4119	0.05293	0.80464	0.89577	0.06104	0.90774	0.91509	0.05228	0.23614	0.33586
0.72655	0.61284	0.05227	0.72128	0.78125	0.05195	0.46331	1.58184	0.41097	0.05295	0.80501	0.89596	0.06105	0.90791	0.9149	0.05229	0.2362	0.33641
0.72691	0.61377	0.05229	0.72164	0.78125	0.05196	0.46344	1.58214	0.41153	0.053	0.80593	0.89651	0.06109	0.90862	0.91545	0.05235	0.23662	0.33568
0.72802	0.61451	0.05234	0.72253	0.78217	0.05199	0.46381	1.58305	0.4119	0.05302	0.8063	0.8967	0.06113	0.90934	0.91582	0.05236	0.23669	0.33623
0.7282	0.61524	0.05235	0.72271	0.78217	0.05203	0.46431	1.58427	0.41226	0.05304	0.80667	0.89798	0.06116	0.90987	0.91656	0.05239	0.23689	0.3355
0.72875	0.61542	0.05238	0.72325	0.78272	0.05204	0.46444	1.58458	0.41318	0.05309	0.8076	0.89853	0.06118	0.91023	0.91749	0.05243	0.23717	0.3366
0.72949	0.61561	0.05242	0.72397	0.78254	0.05207	0.46481	1.58549	0.41337	0.05311	0.80797	0.89927	0.06124	0.91129	0.91804	0.05245	0.23731	0.33678
0.72986	0.61616	0.05243	0.72414	0.78364	0.05211	0.46531	1.58671	0.41355	0.05313	0.80834	0.89908	0.06126	0.91165	0.91785	0.05247	0.23744	0.33733
0.73023	0.61652	0.05246	0.72468	0.78456	0.05214	0.46568	1.58762	0.4141	0.05317	0.80908	0.89963	0.0613	0.91236	0.91914	0.05251	0.23772	0.3366
0.73096	0.61689	0.0525	0.7254	0.78456	0.05217	0.46606	1.58853	0.4141	0.05319	0.80945	0.90037	0.06134	0.91308	0.91914	0.05253	0.23786	0.33715
0.73133	0.61689	0.05251	0.72558	0.78437	0.05221	0.46655	1.58975	0.41465	0.05323	0.81019	0.90185	0.06137	0.91361	0.92042	0.05257	0.23813	0.33733
0.73207	0.61726	0.05256	0.72647	0.78494	0.05222	0.46668	1.59005	0.41465	0.05326	0.81075	0.90222	0.06141	0.91432	0.92042	0.0526	0.23834	0.33788
0.73262	0.61763	0.0526	0.72719	0.7853	0.05226	0.46718	1.59127	0.41502	0.05327	0.81094	0.90258	0.06144	0.91486	0.92136	0.05262	0.23848	0.33806
0.7328	0.61763	0.05261	0.72737	0.78696	0.05229	0.46755	1.59218	0.41483	0.05331	0.81168	0.9024	0.06146	0.91521	0.92116	0.05267	0.23882	0.33861
0.73391	0.61837	0.05265	0.72808	0.78714	0.0523	0.46768	1.59249	0.4152	0.05334	0.81223	0.90277	0.06151	0.9161	0.92172	0.05269	0.23896	0.33788
0.73409	0.61892	0.05268	0.72862	0.78677	0.05236	0.46843	1.59431	0.41575	0.05337	0.81279	0.90332	0.06154	0.91664	0.92154	0.05271	0.2391	0.33843
0.73465	0.61966	0.05269	0.7288	0.78677	0.05237	0.46855	1.59462	0.41613	0.05341	0.81353	0.90497	0.06157	0.91717	0.92301	0.05276	0.23945	0.33861
0.73538	0.61984	0.05275	0.72988	0.78751	0.05239	0.4688	1.59523	0.4165	0.05344	0.81409	0.90517	0.06162	0.91806	0.92301	0.05278	0.23958	0.33953
0.73594	0.62021	0.05276	0.73005	0.78824	0.05244	0.46943	1.59675	0.41668	0.05345	0.81427	0.90608	0.06164	0.91842	0.92374	0.05279	0.23965	0.33973
0.73612	0.62058	0.05278	0.73041	0.78897	0.05245	0.46955	1.59705	0.41687	0.0535	0.8152	0.90572	0.06167	0.91895	0.92356	0.05284	0.24	0.33991
0.73704	0.62094	0.05283	0.73131	0.78954	0.05248	0.46993	1.59796	0.41742	0.05352	0.81557	0.90627	0.06173	0.92002	0.92447	0.05286	0.24014	0.33953
0.73741	0.62113	0.05284	0.73149	0.78991	0.05252	0.47043	1.59918	0.41723	0.05353	0.81576	0.90718	0.06175	0.92038	0.92466	0.05289	0.24035	0.33953
0.73796	0.62168	0.05287	0.73203	0.78972	0.05255	0.4708	1.60009	0.41797	0.05359	0.81687	0.90792	0.06176	0.92056	0.92539	0.05293	0.24062	0.3401
0.7387	0.62149	0.05291	0.73274	0.78991	0.05256	0.47093	1.6004	0.41852	0.0536	0.81706	0.90847	0.06182	0.92163	0.92614	0.05294	0.24069	0.3412
0.73889	0.62204	0.05293	0.7331	0.79046	0.05262	0.47168	1.60222	0.41925	0.05363	0.81761	0.90939	0.06185	0.92217	0.92706	0.05297	0.2409	0.34175
0.73944	0.62298	0.05295	0.73346	0.79192	0.05263	0.4718	1.60253	0.41907	0.05367	0.81836	0.9092	0.06188	0.9227	0.92687	0.05301	0.24118	0.34156
0.74018	0.62389	0.05301	0.73454	0.79247	0.05266	0.47218	1.60344	0.41943	0.05368	0.81854	0.9105	0.06193	0.92359	0.92742	0.05304	0.24138	0.34156
0.74036	0.62444	0.05302	0.73472	0.79321	0.0527	0.47268	1.60466	0.41888	0.05371	0.8191	0.91105	0.06194	0.92377	0.92779	0.05306	0.24152	0.34175
0.7411	0.62444	0.05305	0.73526	0.79247	0.05272	0.47293	1.60527	0.41998	0.05375	0.81984	0.91142	0.06199	0.92466	0.92889	0.05311	0.24187	0.34156
0.74166	0.62408	0.05309	0.73598	0.79339	0.05274	0.47318	1.60587	0.42054	0.05378	0.8204	0.91197	0.06202	0.9252	0.92944	0.05312	0.24194	0.34322
0.74203	0.62499	0.05311	0.73634	0.79414	0.05278	0.47368	1.60709	0.42054	0.05381	0.82096	0.91252	0.06206	0.92591	0.93056	0.05316	0.24222	0.34303
0.74295	0.62518	0.05315	0.73705	0.79469	0.0528	0.47393	1.6077	0.4211	0.05385	0.8217	0.9127	0.0621	0.92663	0.92999	0.05319	0.24243	0.34248
0.74314	0.62573	0.05317	0.73741	0.79487	0.05284	0.47443	1.60892	0.42072	0.05386	0.82189	0.91307	0.06211	0.9268	0.93018	0.0532	0.24249	0.34211
0.74369	0.62554	0.05319	0.73777	0.79579	0.05287	0.47481	1.60983	0.4211	0.0539	0.82263	0.91362	0.06215	0.92752	0.93111	0.05326	0.24291	0.34211
0.7448	0.62591	0.05323	0.73849	0.79487	0.05289	0.47506	1.61044	0.42165	0.05393	0.82319	0.91437	0.0622	0.92841	0.93184	0.05327	0.24298	0.3434
0.74498	0.62628	0.05326	0.73903	0.79561	0.05294	0.47569	1.61196	0.42238	0.05394	0.82337	0.91492	0.06223	0.92895	0.93221	0.0533	0.24319	0.3447
0.74517	0.62719	0.05327	0.73921	0.79671	0.05296	0.47594	1.61257	0.42294	0.05399	0.8243	0.91529	0.06224	0.92913	0.93276	0.05334	0.24347	0.34395
0.74628	0.62719	0.05333	0.74029	0.79726	0.05298	0.47619	1.61318	0.42275	0.05401	0.82467	0.91547	0.06231	0.93037	0.93239	0.05335	0.24354	0.34413
0.74646	0.62813	0.05334	0.74047	0.79799	0.05303	0.47682	1.6147	0.42294	0.05404	0.82523	0.91639	0.06233	0.93073	0.93349	0.05338	0.24375	0.34377
0.74702	0.62886	0.05337	0.74101	0.79818	0.05305	0.47707	1.6153	0.4222	0.05408	0.82597	0.91712	0.06234	0.93091	0.93423	0.05342	0.24402	0.34395
0.74776	0.62868	0.05341	0.74173	0.79763	0.05306	0.47719	1.61561	0.4233	0.05411	0.82653	0.91822	0.06241	0.93216	0.93534	0.05344	0.24416	0.34432
0.74813	0.62904	0.05342	0.74191	0.79856	0.05311	0.47782	1.61713	0.42459	0.05412	0.82672	0.91859	0.06242	0.93234	0.93589	0.05346	0.2443	0.3458
0.7485	0.62978	0.05345	0.74245	0.79929	0.05313	0.47807	1.61774	0.42459	0.05416	0.82746	0.91915	0.06245	0.93288	0.93681	0.05352	0.24472	0.34506
0.74924	0.63033	0.0535	0.74335	0.80021	0.05316	0.47845	1.61865	0.42422	0.05419	0.82802	0.91859	0.0625	0.93377	0.93571	0.05353	0.24479	0.34562
0.74961	0.63106	0.05352	0.74371	0.80076	0.0532	0.47895	1.61987	0.4244	0.05421	0.82839	0.91989	0.06254	0.93449	0.93663	0.05355	0.24493	0.34617
0.75017	0.63125	0.05355	0.74425	0.80113	0.05321	0.47908	1.62017	0.42459	0.05426	0.82932	0.92007	0.06257	0.93502	0.93699	0.0536	0.24528	0.3469
0.75091	0.63088	0.05359	0.74497	0.80076	0.05324	0.47946	1.62109	0.42552	0.05427	0.82951	0.92136	0.06259	0.93538	0.93828	0.05361	0.24535	0.34708
0.75128	0.6307	0.0536	0.74515	0.80113	0.05328	0.47996	1.6223	0.42625	0.0543	0.83007	0.92154	0.06263	0.9361	0.93864	0.05364	0.24556	0.34745
0.7522	0.63161	0.05363	0.74569	0.80168	0.05329	0.48008	1.62261	0.42625	0.05434	0.83081	0.92227	0.06268	0.93699	0.93938	0.05368	0.24584	0.3469
0.75258	0.63236	0.05367	0.74641	0.80223	0.05333	0.48059	1.62382	0.42625	0.05436	0.83118	0.92209	0.06271	0.93753	0.93919	0.0537	0.24598	0.34763
0.75295	0.63346	0.05368	0.74659	0.80316	0.05338	0.48122	1.62535	0.42662	0.0544	0.83193	0.92227	0.06272	0.93771	0.94013	0.05374	0.24625	0.34745
0.75369	0.63328	0.05372	0.74731	0.80316	0.05339	0.48134	1.62565	0.42662	0.05443	0.83249	0.92319	0.06278	0.93878	0.94049	0.05377	0.24646	0.34727
0.75424	0.63291	0.05375	0.74785	0.80316	0.05343	0.48185	1.62687	0.42735	0.05444	0.83268	0.92504	0.06281	0.93932	0.94141	0.05379	0.2466	0.34818
0.75443	0.63328	0.05378	0.74839	0.80389	0.05346	0.48222	1.62778	0.42754	0.05448	0.83342	0.92504	0.06283	0.93967	0.94196	0.05383	0.24688	0.34855
0.75536	0.63383	0.05382	0.74911	0.80481	0.05347	0.48235	1.62809	0.42845	0.05451	0.83398	0.92559	0.06289	0.94075	0.94196	0.05385	0.24702	0.34855
0.75573	0.63438	0.05385	0.74965	0.80554	0.05353	0.48311	1.62991	0.42827	0.05454	0.83454	0.92577	0.06291	0.9411	0.94178	0.05388	0.24723	0.34892
0.75629	0.63548	0.05386	0.74984	0.80609	0.05354	0.48323	1.63021	0.42845	0.05458	0.83528	0.92669	0.06293	0.94146	0.94251	0.05392	0.24751	0.34818
0.75703	0.63585	0.0539	0.75056	0.80646	0.05355	0.48336	1.63052	0.42882	0.05459	0.83547	0.92742	0.06298	0.94236	0.94325	0.05394	0.24765	0.34855
0.75721	0.63585	0.05393	0.7511	0.80628	0.05361	0.48411	1.63234	0.42937	0.05462	0.83603	0.92799	0.063	0.94272	0.94418	0.05396	0.24779	0.34948
0.75777	0.63566	0.05394	0.75128	0.80683	0.05362	0.48424	1.63265	0.43012	0.05467	0.83696	0.92742	0.06304	0.94343	0.9451	0.05401	0.24814	0.34985
0.75851	0.63603	0.054	0.75236	0.80664	0.05365	0.48462	1.63356	0.4303	0.05469	0.83733	0.92854	0.0631	0.9445	0.94473	0.05403	0.24828	0.35022
0.75907	0.63658	0.05401	0.75254	0.80831	0.05369	0.48512	1.63478	0.42992	0.0547	0.83752	0.92946	0.0631	0.94451	0.9451	0.05405	0.24842	0.35077
0.75944	0.63715	0.05404	0.75308	0.80849	0.05371	0.48537	1.63539	0.4303	0.05476	0.83864	0.93001	0.06313	0.94504	0.94601	0.0541	0.24877	0.35077
0.76037	0.63751	0.05408	0.75381	0.80886	0.05373	0.48563	1.636	0.43049	0.05477	0.83883	0.93001	0.06319	0.94612	0.94583	0.05411	0.24884	0.35077
0.76056	0.63806	0.0541	0.75417	0.80904	0.05379	0.48638	1.63782	0.43122	0.0548	0.83939	0.93111	0.06321	0.94648	0.9473	0.05414	0.24905	0.35132
0.76111	0.63788	0.05412	0.75453	0.80959	0.0538	0.48651	1.63813	0.43177	0.05484	0.84013	0.93129	0.06324	0.94701	0.94785	0.05418	0.24933	0.35168
0.76186	0.63825	0.05416	0.75525	0.80996	0.05383	0.48689	1.63904	0.43232	0.05485	0.84032	0.93148	0.0633	0.94809	0.94766	0.05419	0.2494	0.35205
0.76204	0.63953	0.05419	0.75579	0.81106	0.05387	0.48739	1.64025	0.43177	0.05488	0.84088	0.93184	0.06331	0.94827	0.94803	0.05423	0.24968	0.35278
0.76279	0.6399	0.05422	0.75633	0.81125	0.05388	0.48752	1.64056	0.43195	0.05492	0.84162	0.93277	0.06336	0.94916	0.94878	0.05426	0.24989	0.35168
0.76335	0.64008	0.05426	0.75706	0.81161	0.05391	0.4879	1.64147	0.43269	0.05493	0.84181	0.93351	0.06339	0.9497	0.94878	0.05429	0.2501	0.35168
0.76353	0.64026	0.05427	0.75724	0.81143	0.05395	0.48841	1.64269	0.43342	0.05498	0.84274	0.93406	0.0634	0.94988	0.95025	0.05433	0.25038	0.35187
0.76465	0.64045	0.05432	0.75814	0.81218	0.05397	0.48866	1.6433	0.43342	0.055	0.84312	0.93479	0.06347	0.95113	0.95061	0.05434	0.25046	0.35297
0.76483	0.64082	0.05434	0.7585	0.81255	0.05401	0.48916	1.64451	0.43324	0.05503	0.84368	0.93553	0.06348	0.95131	0.95116	0.05437	0.25067	0.35372
0.76539	0.64175	0.05437	0.75905	0.81383	0.05404	0.48954	1.64543	0.43361	0.05507	0.84442	0.93553	0.06352	0.95203	0.95135	0.05443	0.25109	0.35408
0.76614	0.64193	0.0544	0.75959	0.81328	0.05406	0.4898	1.64604	0.43397	0.0551	0.84498	0.93608	0.06357	0.95293	0.95153	0.05444	0.25116	0.35315
0.76651	0.6423	0.05443	0.76013	0.81346	0.0541	0.4903	1.64725	0.43471	0.05511	0.84517	0.93719	0.0636	0.95347	0.95226	0.05445	0.25123	0.35408
0.76688	0.64285	0.05445	0.76049	0.81438	0.05412	0.49056	1.64786	0.43527	0.05517	0.84629	0.93793	0.06361	0.95365	0.95338	0.05451	0.25165	0.35352
0.768	0.64285	0.05449	0.76122	0.81475	0.05415	0.49094	1.64877	0.43527	0.05518	0.84648	0.93811	0.06368	0.9549	0.95338	0.05452	0.25172	0.355
0.76819	0.64303	0.05451	0.76158	0.81548	0.05419	0.49144	1.64999	0.43545	0.0552	0.84685	0.93848	0.06369	0.95508	0.95411	0.05455	0.25193	0.35518
0.76875	0.64413	0.05454	0.76212	0.81621	0.05421	0.49169	1.6506	0.43527	0.05525	0.84778	0.93829	0.06371	0.95544	0.95466	0.05459	0.25221	0.35482
0.76949	0.64413	0.05458	0.76285	0.81678	0.05423	0.49195	1.65121	0.43582	0.05526	0.84797	0.93921	0.06378	0.95669	0.95485	0.0546	0.25228	0.35463
0.76968	0.64487	0.05459	0.76303	0.81751	0.05428	0.49258	1.65273	0.43619	0.05529	0.84853	0.93958	0.06379	0.95687	0.95522	0.05463	0.25249	0.35482
0.77024	0.64523	0.05462	0.76357	0.8177	0.0543	0.49284	1.65334	0.43692	0.05533	0.84928	0.94049	0.06382	0.95741	0.95632	0.05467	0.25278	0.35482
0.77098	0.64505	0.05466	0.7643	0.81751	0.05432	0.49309	1.65395	0.43729	0.05535	0.84965	0.94159	0.06387	0.95831	0.95632	0.05469	0.25292	0.35647
0.77136	0.64617	0.05469	0.76484	0.81825	0.05437	0.49372	1.65547	0.43802	0.05537	0.85003	0.94253	0.06388	0.95849	0.95723	0.05471	0.25306	0.35684
0.7721	0.64635	0.05471	0.7652	0.81898	0.05438	0.49385	1.65577	0.43729	0.05542	0.85096	0.94159	0.06394	0.95957	0.9576	0.05477	0.25348	0.35647
0.77266	0.64653	0.05476	0.76611	0.81916	0.05441	0.49423	1.65668	0.43766	0.05543	0.85115	0.94253	0.06396	0.95992	0.9576	0.05478	0.25355	0.35647
0.77285	0.64727	0.05477	0.76629	0.82008	0.05445	0.49474	1.6579	0.43747	0.05547	0.8519	0.94326	0.06399	0.96046	0.95778	0.05481	0.25376	0.35684
0.77378	0.64727	0.0548	0.76683	0.8199	0.05446	0.49486	1.65821	0.43876	0.05551	0.85265	0.94399	0.06405	0.96154	0.9589	0.05485	0.25404	0.35629
0.77415	0.64745	0.05484	0.76756	0.82026	0.0545	0.49537	1.65942	0.43876	0.05553	0.85302	0.94436	0.06407	0.9619	0.95963	0.05487	0.25419	0.35702
0.77471	0.64837	0.05485	0.76774	0.821	0.05454	0.49588	1.66064	0.44006	0.05557	0.85377	0.94528	0.06409	0.96226	0.96037	0.05491	0.25447	0.35757
0.77546	0.64855	0.05489	0.76846	0.82211	0.05456	0.49613	1.66125	0.43969	0.05559	0.85414	0.94528	0.06414	0.96316	0.96	0.05493	0.25461	0.35739
0.77583	0.64892	0.05492	0.76901	0.8223	0.0546	0.49664	1.66246	0.44006	0.05561	0.85452	0.94601	0.06417	0.9637	0.96055	0.05495	0.25475	0.35665
0.77621	0.64983	0.05495	0.76955	0.8234	0.05463	0.49702	1.66338	0.44042	0.05565	0.85526	0.94658	0.0642	0.96424	0.96128	0.055	0.2551	0.35739
0.77714	0.64983	0.05499	0.77028	0.82285	0.05464	0.49715	1.66368	0.44079	0.05568	0.85583	0.9475	0.06426	0.96531	0.96183	0.05502	0.25524	0.35869
0.77752	0.65002	0.05502	0.77082	0.82377	0.0547	0.49791	1.66551	0.44079	0.05569	0.85601	0.9475	0.06427	0.96549	0.96258	0.05504	0.25539	0.3596
0.7777	0.65058	0.05503	0.771	0.82432	0.05471	0.49804	1.66581	0.44116	0.05575	0.85714	0.94786	0.06429	0.96585	0.96332	0.0551	0.25581	0.35905
0.77882	0.65077	0.05507	0.77173	0.82505	0.05472	0.49817	1.66612	0.44171	0.05576	0.85732	0.94841	0.06435	0.96693	0.96313	0.0551	0.25581	0.35887
0.77901	0.65113	0.0551	0.77227	0.82468	0.05478	0.49893	1.66794	0.44171	0.05579	0.85789	0.94915	0.06437	0.96729	0.96387	0.05513	0.25602	0.35832
0.77957	0.65187	0.05511	0.77246	0.82542	0.05479	0.49905	1.66825	0.44226	0.05583	0.85863	0.9497	0.0644	0.96783	0.96423	0.05518	0.25638	0.35832
0.78032	0.65168	0.05515	0.77318	0.82505	0.05482	0.49944	1.66916	0.44262	0.05586	0.8592	0.95061	0.06445	0.96873	0.96497	0.0552	0.25652	0.35905
0.78051	0.65187	0.05518	0.77373	0.82578	0.05486	0.49995	1.67038	0.44354	0.05587	0.85938	0.95136	0.06447	0.96909	0.96625	0.05522	0.25666	0.35997
0.78107	0.65278	0.05521	0.77427	0.82635	0.05487	0.50007	1.67068	0.44372	0.05592	0.86032	0.95173	0.0645	0.96963	0.96699	0.05526	0.25694	0.3596
0.782	0.65389	0.05525	0.775	0.82708	0.0549	0.50045	1.67159	0.44411	0.05594	0.86069	0.9521	0.06456	0.97071	0.96589	0.05528	0.25708	0.36015
0.78238	0.65407	0.05528	0.77555	0.82763	0.05496	0.50122	1.67342	0.44299	0.05597	0.86126	0.9521	0.06458	0.97107	0.96662	0.05531	0.2573	0.35924
0.78294	0.6548	0.05529	0.77573	0.82873	0.05497	0.50135	1.67372	0.44336	0.05601	0.86201	0.9521	0.06461	0.97161	0.96737	0.05535	0.25758	0.3596
0.78369	0.65444	0.05535	0.77682	0.82818	0.055	0.50173	1.67463	0.44447	0.05602	0.86219	0.95356	0.06464	0.97215	0.9681	0.05536	0.25765	0.36052
0.78388	0.6548	0.05536	0.777	0.82855	0.05504	0.50224	1.67585	0.44557	0.05605	0.86276	0.95393	0.06468	0.97287	0.96865	0.0554	0.25793	0.3607
0.78462	0.655	0.05539	0.77754	0.82928	0.05505	0.50236	1.67616	0.44612	0.05609	0.86351	0.95448	0.06472	0.97359	0.96902	0.05543	0.25815	0.36107
0.78519	0.65555	0.05543	0.77827	0.8302	0.05509	0.50287	1.67737	0.44539	0.0561	0.86369	0.95485	0.06476	0.9743	0.96884	0.05546	0.25836	0.36089
0.78537	0.65629	0.05544	0.77845	0.83077	0.05512	0.50326	1.67828	0.44576	0.05614	0.86444	0.95578	0.06477	0.97449	0.96975	0.0555	0.25864	0.36034
0.7865	0.65684	0.05548	0.77918	0.83077	0.05514	0.50351	1.67889	0.44612	0.05617	0.86501	0.95596	0.06484	0.97575	0.97067	0.05553	0.25886	0.36107
0.78669	0.65647	0.05551	0.77973	0.83077	0.05518	0.50402	1.68011	0.44668	0.0562	0.86557	0.95706	0.06485	0.97593	0.97159	0.05554	0.25893	0.36162
0.78725	0.65739	0.05553	0.78009	0.83095	0.0552	0.50428	1.68072	0.44686	0.05624	0.86632	0.95725	0.06489	0.97665	0.97197	0.05559	0.25928	0.36217
0.788	0.65739	0.05558	0.781	0.83168	0.05523	0.50466	1.68163	0.44723	0.05627	0.86688	0.95762	0.06493	0.97737	0.97252	0.05561	0.25943	0.36217
0.78819	0.65849	0.05559	0.78118	0.83297	0.05527	0.50517	1.68285	0.44704	0.05628	0.86707	0.95798	0.06495	0.97773	0.97252	0.05562	0.2595	0.36199
0.78875	0.65885	0.05562	0.78173	0.83334	0.0553	0.50555	1.68376	0.44759	0.05634	0.86819	0.95817	0.06498	0.97827	0.97307	0.05568	0.25992	0.36199
0.7895	0.65904	0.05566	0.78246	0.83334	0.05531	0.50568	1.68406	0.44741	0.05635	0.86838	0.95927	0.06504	0.97935	0.97325	0.05569	0.25999	0.36199
0.78987	0.65885	0.05568	0.78282	0.8337	0.05537	0.50645	1.68589	0.44814	0.05636	0.86857	0.96038	0.06506	0.97971	0.97472	0.05572	0.26021	0.3629
0.79025	0.6596	0.0557	0.78319	0.83407	0.05538	0.50657	1.6862	0.44889	0.05642	0.86969	0.96038	0.06508	0.98007	0.97509	0.05576	0.26049	0.36365
0.79137	0.65979	0.05575	0.7841	0.83425	0.0554	0.50683	1.6868	0.44908	0.05643	0.86988	0.9613	0.06515	0.98133	0.9749	0.05577	0.26056	0.36347
0.79156	0.66034	0.05576	0.78428	0.83555	0.05545	0.50747	1.68832	0.44889	0.05646	0.87045	0.9613	0.06516	0.98151	0.97564	0.0558	0.26078	0.36384
0.79212	0.66089	0.05579	0.78483	0.83592	0.05547	0.50772	1.68893	0.44944	0.0565	0.8712	0.96185	0.06519	0.98205	0.97582	0.05584	0.26106	0.36402
0.79288	0.6618	0.05584	0.78574	0.83647	0.05549	0.50798	1.68954	0.44999	0.05653	0.87176	0.96258	0.06524	0.98295	0.97601	0.05586	0.2612	0.36365
0.79325	0.6618	0.05586	0.7861	0.83702	0.05553	0.50849	1.69076	0.45073	0.05654	0.87195	0.96387	0.06525	0.98313	0.97767	0.0559	0.26149	0.36384
0.794	0.66235	0.05588	0.78647	0.83757	0.05555	0.50875	1.69137	0.45091	0.0566	0.87307	0.96405	0.0653	0.98403	0.97822	0.05594	0.26177	0.36457
0.79438	0.66272	0.05592	0.7872	0.83665	0.05558	0.50913	1.69228	0.45054	0.05661	0.87326	0.96462	0.06533	0.98457	0.97841	0.05595	0.26185	0.36494
0.79475	0.6629	0.05594	0.78756	0.83794	0.05562	0.50964	1.6935	0.45018	0.05664	0.87383	0.96423	0.06536	0.98511	0.97877	0.05599	0.26213	0.36585
0.79551	0.66401	0.05598	0.78829	0.8383	0.05563	0.50977	1.6938	0.45091	0.05668	0.87458	0.96517	0.06541	0.98601	0.97859	0.05602	0.26234	0.36512
0.79607	0.66475	0.05601	0.78884	0.83885	0.05567	0.51028	1.69502	0.45128	0.0567	0.87495	0.96627	0.06545	0.98674	0.97932	0.05603	0.26242	0.36567
0.79644	0.66382	0.05602	0.78902	0.83904	0.0557	0.51066	1.69593	0.45238	0.05674	0.87571	0.967	0.06546	0.98692	0.98006	0.05608	0.26277	0.36494
0.79738	0.66382	0.05608	0.79012	0.83979	0.05573	0.51105	1.69684	0.45311	0.05676	0.87608	0.967	0.06553	0.98818	0.98042	0.0561	0.26292	0.36585
0.79757	0.66475	0.05609	0.7903	0.84015	0.05577	0.51156	1.69806	0.45274	0.05678	0.87646	0.96792	0.06554	0.98836	0.98117	0.05612	0.26306	0.36641
0.79814	0.66567	0.05612	0.79085	0.84107	0.0558	0.51194	1.69897	0.45256	0.05682	0.87721	0.96774	0.06555	0.98854	0.98136	0.05617	0.26342	0.36677
0.79908	0.66622	0.05616	0.79158	0.8407	0.05581	0.51207	1.69928	0.45311	0.05685	0.87777	0.9681	0.06562	0.9898	0.98172	0.05619	0.26356	0.36585
0.79945	0.66677	0.05617	0.79176	0.84162	0.05586	0.51271	1.7008	0.45311	0.05687	0.87815	0.96865	0.06564	0.99016	0.98246	0.05621	0.2637	0.36659
0.79964	0.66696	0.0562	0.79231	0.84162	0.05588	0.51297	1.70141	0.45404	0.05692	0.87909	0.96995	0.06566	0.99053	0.98411	0.05625	0.26399	0.36677
0.80058	0.66696	0.05624	0.79304	0.84217	0.05589	0.5131	1.70171	0.45478	0.05693	0.87928	0.97069	0.06572	0.99161	0.98392	0.05627	0.26413	0.36696
0.80096	0.66732	0.05627	0.79358	0.8429	0.05595	0.51387	1.70353	0.45423	0.05696	0.87984	0.97105	0.06574	0.99197	0.98466	0.0563	0.26434	0.3677
0.80152	0.66842	0.05628	0.79377	0.84382	0.05596	0.514	1.70384	0.45441	0.057	0.88059	0.97069	0.06577	0.99251	0.98392	0.05635	0.2647	0.3677
0.80228	0.66842	0.05634	0.79486	0.84401	0.05599	0.51438	1.70475	0.45478	0.05701	0.88078	0.97179	0.06581	0.99323	0.98429	0.05636	0.26477	0.36789
0.80247	0.66954	0.05635	0.79505	0.84475	0.05603	0.51489	1.70597	0.45569	0.05704	0.88135	0.97234	0.06584	0.99377	0.98541	0.05638	0.26492	0.36899
0.80303	0.66899	0.05638	0.7956	0.84494	0.05604	0.51502	1.70627	0.45606	0.05709	0.88229	0.97325	0.06587	0.99432	0.98706	0.05643	0.26527	0.36844
0.80378	0.66917	0.05642	0.79633	0.84439	0.05607	0.51541	1.70719	0.45643	0.05711	0.88266	0.97437	0.06593	0.9954	0.98724	0.05645	0.26542	0.36899
0.80435	0.66972	0.05643	0.79651	0.84494	0.05613	0.51618	1.70901	0.45661	0.05714	0.88323	0.97474	0.06594	0.99558	0.98779	0.05648	0.26563	0.36972
0.80491	0.67082	0.05646	0.79706	0.84604	0.05614	0.5163	1.70932	0.45679	0.05718	0.88398	0.97419	0.06598	0.9963	0.98761	0.05652	0.26592	0.37027
0.80567	0.67119	0.0565	0.79779	0.84696	0.05617	0.51669	1.71023	0.45735	0.05719	0.88417	0.9751	0.06602	0.99702	0.98761	0.05653	0.26599	0.36936
0.80586	0.67174	0.05653	0.79834	0.84732	0.05621	0.5172	1.71144	0.45716	0.05722	0.88473	0.97547	0.06605	0.99757	0.98889	0.05657	0.26628	0.36991
0.80661	0.67174	0.05656	0.79889	0.84732	0.05622	0.51733	1.71175	0.45809	0.05726	0.88549	0.9762	0.06609	0.99829	0.98981	0.0566	0.26649	0.36972
0.80718	0.67211	0.05659	0.79944	0.84732	0.05625	0.51772	1.71266	0.45828	0.05727	0.88567	0.97639	0.06613	0.99901	0.98981	0.05661	0.26656	0.37082
0.80736	0.67247	0.05661	0.7998	0.84751	0.05629	0.51823	1.71388	0.45828	0.05731	0.88643	0.97767	0.06614	0.99919	0.99074	0.05667	0.267	0.37082
0.8085	0.67321	0.05665	0.80053	0.84899	0.0563	0.51836	1.71418	0.45809	0.05734	0.88699	0.97767	0.06621	1.00046	0.99111	0.05668	0.26707	0.37082
0.80868	0.67341	0.05668	0.80108	0.84954	0.05635	0.519	1.7157	0.45828	0.05737	0.88756	0.97804	0.06622	1.00064	0.99092	0.05671	0.26728	0.37027
0.80925	0.67341	0.0567	0.80145	0.85009	0.05637	0.51926	1.71631	0.45901	0.05741	0.88831	0.97804	0.06626	1.00136	0.99184	0.05675	0.26757	0.36954
0.81001	0.67321	0.05674	0.80218	0.84936	0.05639	0.51952	1.71692	0.46011	0.05744	0.88888	0.97952	0.0663	1.00208	0.99258	0.05678	0.26778	0.37064
0.81019	0.67396	0.05676	0.80255	0.84972	0.05644	0.52016	1.71844	0.45993	0.05745	0.88907	0.98044	0.06634	1.00281	0.99313	0.05679	0.26786	0.37137
0.81076	0.67506	0.05678	0.80291	0.85064	0.05646	0.52042	1.71905	0.46011	0.05749	0.88982	0.98136	0.06635	1.00299	0.99386	0.05685	0.26829	0.37119
0.81152	0.67561	0.05683	0.80383	0.85174	0.05648	0.52068	1.71966	0.45975	0.05752	0.89038	0.98117	0.0664	1.00389	0.99386	0.05686	0.26836	0.37156
0.81208	0.67616	0.05685	0.8042	0.85192	0.05652	0.52119	1.72088	0.46066	0.05753	0.89057	0.98191	0.06641	1.00407	0.99404	0.05689	0.26858	0.37064
0.81227	0.67634	0.05687	0.80456	0.85247	0.05654	0.52145	1.72148	0.46085	0.05759	0.8917	0.98191	0.06644	1.00462	0.99516	0.05693	0.26886	0.37156
0.8134	0.67597	0.05692	0.80548	0.85156	0.05657	0.52183	1.7224	0.46195	0.0576	0.89189	0.98321	0.06651	1.00588	0.99608	0.05694	0.26894	0.37211
0.81359	0.67652	0.05693	0.80566	0.85302	0.05662	0.52248	1.72392	0.46195	0.05763	0.89246	0.98412	0.06653	1.00625	0.99663	0.05697	0.26915	0.37359
0.81416	0.67634	0.05696	0.80621	0.85359	0.05663	0.52261	1.72422	0.46231	0.05767	0.89321	0.98376	0.06656	1.00679	0.99681	0.05701	0.26944	0.37377
0.81492	0.67671	0.057	0.80695	0.85451	0.05665	0.52286	1.72483	0.46268	0.05769	0.89359	0.98394	0.06661	1.00769	0.99681	0.05703	0.26958	0.37377
0.81529	0.67744	0.05703	0.8075	0.85451	0.0567	0.52351	1.72635	0.46288	0.05771	0.89397	0.98486	0.06662	1.00787	0.99736	0.05705	0.26973	0.37322
0.81605	0.67819	0.05705	0.80786	0.85469	0.05672	0.52377	1.72696	0.46343	0.05775	0.89472	0.98522	0.06667	1.00878	0.99773	0.05709	0.27001	0.37341
0.81643	0.67837	0.05708	0.80841	0.85469	0.05674	0.52402	1.72757	0.46398	0.05777	0.8951	0.98687	0.0667	1.00932	0.99846	0.05712	0.27023	0.37286
0.817	0.67948	0.05711	0.80896	0.85579	0.05679	0.52467	1.72909	0.46398	0.05781	0.89585	0.98724	0.06672	1.00968	0.99939	0.05715	0.27045	0.37341
0.81775	0.67911	0.05715	0.8097	0.85597	0.0568	0.5248	1.72939	0.46435	0.05784	0.89642	0.98706	0.06678	1.01077	0.99976	0.05719	0.27074	0.37341
0.81813	0.67966	0.05718	0.81025	0.85708	0.05684	0.52531	1.73061	0.46435	0.05785	0.89661	0.98762	0.06679	1.01095	0.99939	0.0572	0.27081	0.37341
0.81851	0.68021	0.05719	0.81043	0.85744	0.05687	0.5257	1.73152	0.4638	0.05789	0.89736	0.98854	0.06683	1.01167	1.00013	0.05726	0.27124	0.37359
0.81946	0.68076	0.05723	0.81117	0.85744	0.0569	0.52609	1.73243	0.4649	0.05793	0.89812	0.98872	0.06688	1.01258	1.00013	0.05727	0.27131	0.37359
0.81983	0.68039	0.05726	0.81172	0.85726	0.05694	0.5266	1.73365	0.46545	0.05795	0.8985	0.99037	0.0669	1.01294	1.00159	0.05729	0.27146	0.37432
0.82021	0.68113	0.05729	0.81227	0.85819	0.05696	0.52686	1.73426	0.46581	0.05799	0.89925	0.99111	0.06692	1.01331	1.00251	0.05734	0.27182	0.37451
0.82116	0.68131	0.05733	0.813	0.85856	0.05698	0.52712	1.73487	0.46618	0.05802	0.89982	0.99111	0.06698	1.01439	1.00288	0.05736	0.27196	0.37451
0.82154	0.68243	0.05734	0.81319	0.86003	0.05702	0.52764	1.73609	0.46563	0.05803	0.90001	0.99092	0.06701	1.01493	1.00251	0.05738	0.27211	0.37451
0.82173	0.68298	0.05737	0.81374	0.86058	0.05705	0.52803	1.737	0.46618	0.05808	0.90095	0.99129	0.06703	1.0153	1.00306	0.05742	0.2724	0.37414
0.82267	0.68316	0.05741	0.81447	0.86039	0.05706	0.52816	1.7373	0.46673	0.0581	0.90133	0.99222	0.06709	1.01638	1.00381	0.05744	0.27254	0.37377
0.82305	0.68279	0.05742	0.81466	0.86021	0.05712	0.52893	1.73913	0.46766	0.05813	0.90189	0.99314	0.06711	1.01675	1.0051	0.05747	0.27276	0.37432
0.82362	0.68316	0.05745	0.81521	0.86058	0.05713	0.52906	1.73943	0.46785	0.05817	0.90265	0.99351	0.06713	1.01711	1.00546	0.05752	0.27312	0.37487
0.82438	0.68353	0.05751	0.81631	0.86094	0.05714	0.52919	1.73974	0.46858	0.05818	0.90284	0.99369	0.06718	1.01801	1.00546	0.05753	0.27319	0.37597
0.82457	0.68499	0.05752	0.8165	0.86223	0.0572	0.52996	1.74156	0.46821	0.05821	0.90341	0.99424	0.0672	1.01838	1.00583	0.05755	0.27334	0.37616
0.82533	0.68481	0.05755	0.81705	0.86261	0.05721	0.53009	1.74187	0.4684	0.05825	0.90416	0.99498	0.06724	1.0191	1.00656	0.0576	0.2737	0.37542
0.82609	0.68518	0.05759	0.81778	0.86298	0.05724	0.53048	1.74278	0.46858	0.05826	0.90435	0.99534	0.06729	1.02001	1.00711	0.05762	0.27384	0.37579
0.82646	0.68536	0.0576	0.81797	0.86316	0.05728	0.531	1.744	0.47005	0.05829	0.90492	0.99644	0.0673	1.02019	1.00841	0.05764	0.27399	0.37597
0.82684	0.68573	0.05763	0.81852	0.86389	0.05729	0.53113	1.7443	0.46968	0.05835	0.90605	0.99644	0.06734	1.02092	1.00878	0.05769	0.27435	0.37634
0.82779	0.68609	0.05767	0.81925	0.86408	0.05734	0.53178	1.74582	0.46968	0.05836	0.90624	0.99719	0.06738	1.02164	1.00933	0.0577	0.27442	0.37709
0.82798	0.68739	0.0577	0.81981	0.86499	0.05738	0.53229	1.74704	0.46968	0.05839	0.90681	0.99701	0.06741	1.02219	1.00915	0.05774	0.27471	0.37652
0.82893	0.68758	0.05773	0.82036	0.86536	0.05739	0.53242	1.74734	0.46986	0.05843	0.90756	0.99848	0.06746	1.02309	1.00988	0.05777	0.27493	0.37579
0.82931	0.68739	0.05777	0.8211	0.86591	0.05743	0.53294	1.74856	0.47042	0.05844	0.90775	0.99848	0.06747	1.02327	1.0097	0.05778	0.275	0.37671
0.8295	0.68776	0.05778	0.82128	0.86573	0.05746	0.53333	1.74947	0.47152	0.05848	0.90851	0.99958	0.06751	1.024	1.01043	0.05784	0.27544	0.37727
0.83064	0.68794	0.05782	0.82202	0.86664	0.05747	0.53346	1.74978	0.47188	0.05851	0.90908	0.99976	0.06756	1.02491	1.01153	0.05785	0.27551	0.37782
0.83083	0.68831	0.05785	0.82257	0.86683	0.05751	0.53398	1.75099	0.47152	0.05852	0.90927	1.00031	0.06759	1.02545	1.01171	0.05788	0.27573	0.37764
0.8314	0.68941	0.05786	0.82275	0.86813	0.05754	0.53437	1.7519	0.47133	0.05858	0.9104	1.00068	0.0676	1.02563	1.01263	0.05793	0.27609	0.37801
0.83216	0.68978	0.05791	0.82367	0.86813	0.05756	0.53463	1.75251	0.47188	0.05859	0.91059	1.00143	0.06767	1.0269	1.01245	0.05795	0.27623	0.37764
0.83235	0.68996	0.05793	0.82404	0.86868	0.05761	0.53528	1.75403	0.47245	0.05862	0.91116	1.00253	0.06768	1.02709	1.01338	0.05796	0.27631	0.37856
0.83292	0.68978	0.05796	0.8246	0.86849	0.05762	0.53541	1.75434	0.47318	0.05866	0.91192	1.00308	0.06772	1.02781	1.01411	0.05802	0.27674	0.37874
0.83368	0.69051	0.058	0.82533	0.86941	0.05765	0.53579	1.75525	0.47355	0.05868	0.9123	1.00363	0.06777	1.02872	1.01485	0.05803	0.27682	0.37892
0.83406	0.69106	0.05802	0.8257	0.86978	0.05769	0.53631	1.75647	0.47355	0.0587	0.91267	1.00381	0.06778	1.0289	1.01522	0.05806	0.27703	0.37929
0.83444	0.69181	0.05804	0.82607	0.87051	0.05771	0.53657	1.75707	0.47355	0.05876	0.91381	1.00418	0.06781	1.02945	1.01577	0.0581	0.27732	0.37929
0.83558	0.69181	0.05808	0.82681	0.8707	0.05773	0.53683	1.75768	0.4741	0.05877	0.914	1.00436	0.06786	1.03035	1.0154	0.05811	0.2774	0.37892
0.83577	0.69236	0.0581	0.82718	0.87181	0.05779	0.53761	1.75951	0.47483	0.05879	0.91438	1.00546	0.06789	1.0309	1.01632	0.05814	0.27761	0.38003
0.83634	0.69218	0.05813	0.82773	0.87143	0.0578	0.53774	1.75981	0.4752	0.05884	0.91532	1.00603	0.06793	1.03163	1.01762	0.05818	0.27791	0.37929
0.8371	0.6931	0.05817	0.82847	0.87143	0.05782	0.538	1.76042	0.47575	0.05885	0.91551	1.00695	0.06798	1.03253	1.0178	0.05819	0.27798	0.38003
0.83729	0.69365	0.05819	0.82884	0.87218	0.05787	0.53865	1.76194	0.47575	0.05888	0.91608	1.0075	0.06799	1.03271	1.01835	0.05824	0.27834	0.38058
0.83824	0.69456	0.05822	0.82939	0.8731	0.05789	0.53891	1.76255	0.4752	0.05892	0.91684	1.00731	0.06804	1.03362	1.01798	0.05828	0.27863	0.38058
0.83862	0.69456	0.05825	0.82994	0.87346	0.05791	0.53917	1.76316	0.47557	0.05894	0.91722	1.00841	0.06807	1.03417	1.0189	0.05829	0.27871	0.38039
0.83901	0.69511	0.05828	0.8305	0.87383	0.05795	0.53969	1.76438	0.47648	0.05898	0.91798	1.00896	0.06808	1.03435	1.01963	0.05833	0.279	0.38113
0.83996	0.69493	0.05832	0.83124	0.87365	0.05797	0.53995	1.76498	0.47723	0.05901	0.91855	1.00988	0.06814	1.03544	1.02055	0.05836	0.27922	0.38094
0.84053	0.69566	0.05835	0.83179	0.87383	0.05801	0.54047	1.7662	0.47705	0.05903	0.91892	1.01025	0.06816	1.0358	1.0211	0.05837	0.27929	0.38131
0.84072	0.69566	0.05836	0.83197	0.8753	0.05804	0.54086	1.76711	0.47742	0.05907	0.91968	1.01045	0.06819	1.03635	1.02165	0.05841	0.27958	0.38206
0.84148	0.69715	0.0584	0.83271	0.87621	0.05806	0.54112	1.76772	0.4776	0.05909	0.92006	1.01025	0.06823	1.03708	1.02147	0.05844	0.2798	0.38149
0.84205	0.69715	0.05843	0.83327	0.87621	0.05811	0.54177	1.76924	0.47797	0.05912	0.92063	1.01155	0.06827	1.0378	1.02183	0.05847	0.28002	0.38169
0.84243	0.69751	0.05846	0.83382	0.87696	0.05813	0.54203	1.76985	0.47797	0.05916	0.92139	1.01191	0.06829	1.03817	1.02258	0.05851	0.28031	0.38131
0.84339	0.69715	0.0585	0.83456	0.87621	0.05815	0.54229	1.77046	0.47907	0.05918	0.92177	1.01338	0.06834	1.03908	1.02313	0.05852	0.28038	0.38169
0.84358	0.69751	0.05851	0.83475	0.87715	0.05819	0.54281	1.77168	0.47925	0.0592	0.92215	1.01356	0.06837	1.03962	1.0235	0.05855	0.2806	0.38279
0.84396	0.69806	0.05854	0.8353	0.87788	0.05822	0.5432	1.77259	0.47943	0.05925	0.9231	1.01411	0.0684	1.04017	1.0246	0.05859	0.28089	0.38316
0.84491	0.6988	0.05858	0.83604	0.87898	0.05823	0.54333	1.77289	0.4798	0.05927	0.92347	1.01393	0.06846	1.04126	1.02442	0.05861	0.28104	0.38316
0.84529	0.69916	0.05861	0.83659	0.87898	0.05828	0.54399	1.77441	0.47998	0.05929	0.92386	1.01523	0.06847	1.04144	1.02515	0.05863	0.28119	0.38298
0.84567	0.70008	0.05862	0.83678	0.87935	0.0583	0.54425	1.77502	0.47943	0.05934	0.9248	1.01633	0.0685	1.04199	1.02625	0.05869	0.28162	0.38224
0.84663	0.69971	0.05866	0.83752	0.87898	0.05831	0.54438	1.77533	0.4809	0.05935	0.92499	1.01688	0.06855	1.0429	1.02663	0.0587	0.2817	0.38224
[truncated: 44,326 more rows]

## Sheet: XRD
0d		30d		60d		90d		120d		150d
5	33	5	33	5	43	5	33	5	41	5	22
5.0195	31	5.0195	31	5.0195	43	5.0195	42	5.0195	32	5.0195	30
5.03899	46	5.03899	31	5.03899	42	5.03899	33	5.03899	32	5.03899	29
5.05849	37	5.05849	29	5.05849	41	5.05849	45	5.05849	38	5.05849	38
5.07798	28	5.07798	32	5.07798	42	5.07798	37	5.07798	41	5.07798	31
5.09748	33	5.09748	30	5.09748	32	5.09748	49	5.09748	38	5.09748	39
5.11697	42	5.11697	27	5.11697	40	5.11697	39	5.11697	42	5.11697	33
5.13647	42	5.13647	45	5.13647	45	5.13647	41	5.13647	49	5.13647	37
5.15596	49	5.15596	49	5.15596	41	5.15596	39	5.15596	31	5.15596	26
5.17546	41	5.17546	40	5.17546	40	5.17546	34	5.17546	37	5.17546	41
5.19495	50	5.19495	43	5.19495	37	5.19495	44	5.19495	40	5.19495	23
5.21445	45	5.21445	35	5.21445	44	5.21445	27	5.21445	37	5.21445	31
5.23395	46	5.23395	30	5.23395	36	5.23395	45	5.23395	43	5.23395	41
5.25344	38	5.25344	39	5.25344	35	5.25344	36	5.25344	46	5.25344	29
5.27294	32	5.27294	36	5.27294	36	5.27294	39	5.27294	45	5.27294	27
5.29243	34	5.29243	36	5.29243	44	5.29243	47	5.29243	44	5.29243	28
5.31193	46	5.31193	31	5.31193	42	5.31193	46	5.31193	36	5.31193	39
5.33142	40	5.33142	38	5.33142	39	5.33142	34	5.33142	37	5.33142	37
5.35092	33	5.35092	31	5.35092	42	5.35092	43	5.35092	45	5.35092	32
5.37041	37	5.37041	36	5.37041	40	5.37041	32	5.37041	53	5.37041	38
5.38991	38	5.38991	47	5.38991	46	5.38991	34	5.38991	47	5.38991	47
5.4094	39	5.4094	41	5.4094	34	5.4094	36	5.4094	50	5.4094	34
5.4289	47	5.4289	31	5.4289	40	5.4289	51	5.4289	47	5.4289	41
5.44839	38	5.44839	31	5.44839	56	5.44839	36	5.44839	44	5.44839	41
5.46789	42	5.46789	26	5.46789	32	5.46789	44	5.46789	52	5.46789	33
5.48739	49	5.48739	34	5.48739	38	5.48739	24	5.48739	27	5.48739	42
5.50688	32	5.50688	36	5.50688	40	5.50688	34	5.50688	39	5.50688	29
5.52638	41	5.52638	28	5.52638	44	5.52638	36	5.52638	38	5.52638	42
5.54587	32	5.54587	36	5.54587	37	5.54587	41	5.54587	38	5.54587	41
5.56537	37	5.56537	41	5.56537	44	5.56537	43	5.56537	36	5.56537	29
5.58486	40	5.58486	41	5.58486	38	5.58486	34	5.58486	33	5.58486	45
5.60436	38	5.60436	29	5.60436	44	5.60436	44	5.60436	41	5.60436	31
5.62385	38	5.62385	33	5.62385	44	5.62385	41	5.62385	47	5.62385	39
5.64335	42	5.64335	27	5.64335	46	5.64335	44	5.64335	45	5.64335	32
5.66284	47	5.66284	47	5.66284	49	5.66284	30	5.66284	40	5.66284	31
5.68234	47	5.68234	39	5.68234	46	5.68234	43	5.68234	42	5.68234	40
5.70184	47	5.70184	55	5.70184	38	5.70184	39	5.70184	41	5.70184	45
5.72133	53	5.72133	27	5.72133	40	5.72133	31	5.72133	55	5.72133	35
5.74083	45	5.74083	31	5.74083	38	5.74083	38	5.74083	39	5.74083	40
5.76032	46	5.76032	34	5.76032	51	5.76032	37	5.76032	41	5.76032	47
5.77982	30	5.77982	33	5.77982	44	5.77982	36	5.77982	39	5.77982	51
5.79931	55	5.79931	43	5.79931	50	5.79931	39	5.79931	30	5.79931	51
5.81881	45	5.81881	28	5.81881	38	5.81881	53	5.81881	61	5.81881	45
5.8383	41	5.8383	48	5.8383	46	5.8383	34	5.8383	43	5.8383	43
5.8578	45	5.8578	37	5.8578	68	5.8578	51	5.8578	52	5.8578	50
5.87729	45	5.87729	49	5.87729	43	5.87729	53	5.87729	38	5.87729	42
5.89679	57	5.89679	40	5.89679	45	5.89679	38	5.89679	45	5.89679	33
5.91629	43	5.91629	47	5.91629	42	5.91629	43	5.91629	43	5.91629	49
5.93578	48	5.93578	38	5.93578	50	5.93578	47	5.93578	54	5.93578	47
5.95528	41	5.95528	37	5.95528	49	5.95528	48	5.95528	54	5.95528	44
5.97477	32	5.97477	41	5.97477	54	5.97477	46	5.97477	56	5.97477	28
5.99427	49	5.99427	38	5.99427	59	5.99427	54	5.99427	56	5.99427	37
6.01376	37	6.01376	28	6.01376	54	6.01376	56	6.01376	57	6.01376	38
6.03326	47	6.03326	39	6.03326	48	6.03326	41	6.03326	67	6.03326	54
6.05275	40	6.05275	42	6.05275	44	6.05275	31	6.05275	38	6.05275	39
6.07225	36	6.07225	41	6.07225	46	6.07225	41	6.07225	45	6.07225	30
6.09174	45	6.09174	28	6.09174	48	6.09174	35	6.09174	50	6.09174	46
6.11124	28	6.11124	37	6.11124	37	6.11124	37	6.11124	44	6.11124	39
6.13074	44	6.13074	29	6.13074	40	6.13074	39	6.13074	39	6.13074	46
6.15023	40	6.15023	30	6.15023	31	6.15023	38	6.15023	36	6.15023	38
6.16973	37	6.16973	31	6.16973	38	6.16973	38	6.16973	40	6.16973	39
6.18922	30	6.18922	41	6.18922	50	6.18922	49	6.18922	45	6.18922	34
6.20872	38	6.20872	39	6.20872	31	6.20872	33	6.20872	41	6.20872	39
6.22821	40	6.22821	36	6.22821	36	6.22821	31	6.22821	38	6.22821	27
6.24771	37	6.24771	29	6.24771	50	6.24771	31	6.24771	29	6.24771	34
6.2672	40	6.2672	35	6.2672	40	6.2672	31	6.2672	39	6.2672	27
6.2867	28	6.2867	35	6.2867	44	6.2867	29	6.2867	37	6.2867	34
6.30619	38	6.30619	25	6.30619	44	6.30619	41	6.30619	31	6.30619	33
6.32569	49	6.32569	21	6.32569	33	6.32569	48	6.32569	40	6.32569	24
6.34518	38	6.34518	27	6.34518	30	6.34518	44	6.34518	37	6.34518	38
6.36468	41	6.36468	22	6.36468	36	6.36468	31	6.36468	26	6.36468	30
6.38418	35	6.38418	38	6.38418	29	6.38418	34	6.38418	40	6.38418	32
6.40367	34	6.40367	31	6.40367	36	6.40367	35	6.40367	28	6.40367	29
6.42317	33	6.42317	28	6.42317	45	6.42317	32	6.42317	27	6.42317	30
6.44266	35	6.44266	35	6.44266	34	6.44266	33	6.44266	34	6.44266	35
6.46216	37	6.46216	29	6.46216	34	6.46216	29	6.46216	24	6.46216	34
6.48165	30	6.48165	30	6.48165	39	6.48165	33	6.48165	22	6.48165	36
6.50115	32	6.50115	31	6.50115	23	6.50115	37	6.50115	33	6.50115	32
6.52064	31	6.52064	27	6.52064	32	6.52064	47	6.52064	29	6.52064	19
6.54014	37	6.54014	25	6.54014	34	6.54014	39	6.54014	35	6.54014	37
6.55963	30	6.55963	22	6.55963	38	6.55963	39	6.55963	38	6.55963	20
6.57913	40	6.57913	27	6.57913	28	6.57913	35	6.57913	24	6.57913	38
6.59863	39	6.59863	23	6.59863	40	6.59863	41	6.59863	31	6.59863	29
6.61812	40	6.61812	28	6.61812	32	6.61812	43	6.61812	35	6.61812	27
6.63762	31	6.63762	27	6.63762	33	6.63762	38	6.63762	34	6.63762	17
6.65711	35	6.65711	22	6.65711	46	6.65711	28	6.65711	37	6.65711	19
6.67661	26	6.67661	27	6.67661	31	6.67661	28	6.67661	24	6.67661	28
6.6961	35	6.6961	33	6.6961	32	6.6961	32	6.6961	24	6.6961	25
6.7156	30	6.7156	27	6.7156	37	6.7156	33	6.7156	21	6.7156	23
6.73509	28	6.73509	29	6.73509	41	6.73509	35	6.73509	32	6.73509	22
6.75459	32	6.75459	40	6.75459	32	6.75459	41	6.75459	33	6.75459	20
6.77408	47	6.77408	31	6.77408	35	6.77408	31	6.77408	21	6.77408	24
6.79358	49	6.79358	33	6.79358	29	6.79358	27	6.79358	25	6.79358	33
6.81308	41	6.81308	29	6.81308	24	6.81308	20	6.81308	36	6.81308	31
6.83257	35	6.83257	19	6.83257	35	6.83257	22	6.83257	26	6.83257	26
6.85207	49	6.85207	24	6.85207	30	6.85207	32	6.85207	25	6.85207	30
6.87156	50	6.87156	24	6.87156	35	6.87156	27	6.87156	34	6.87156	29
6.89106	31	6.89106	20	6.89106	38	6.89106	27	6.89106	35	6.89106	24
6.91055	33	6.91055	20	6.91055	36	6.91055	29	6.91055	39	6.91055	19
6.93005	28	6.93005	20	6.93005	34	6.93005	35	6.93005	27	6.93005	25
6.94954	39	6.94954	19	6.94954	30	6.94954	40	6.94954	30	6.94954	26
6.96904	33	6.96904	23	6.96904	39	6.96904	20	6.96904	36	6.96904	37
6.98853	36	6.98853	27	6.98853	27	6.98853	33	6.98853	21	6.98853	19
7.00803	30	7.00803	31	7.00803	28	7.00803	43	7.00803	22	7.00803	25
7.02753	28	7.02753	32	7.02753	33	7.02753	30	7.02753	24	7.02753	22
7.04702	24	7.04702	25	7.04702	28	7.04702	34	7.04702	31	7.04702	28
7.06652	36	7.06652	25	7.06652	35	7.06652	38	7.06652	25	7.06652	25
7.08601	39	7.08601	20	7.08601	21	7.08601	26	7.08601	30	7.08601	26
7.10551	39	7.10551	18	7.10551	33	7.10551	33	7.10551	27	7.10551	25
7.125	33	7.125	16	7.125	37	7.125	29	7.125	19	7.125	26
7.1445	32	7.1445	29	7.1445	40	7.1445	21	7.1445	25	7.1445	26
7.16399	32	7.16399	30	7.16399	33	7.16399	24	7.16399	21	7.16399	15
7.18349	28	7.18349	32	7.18349	31	7.18349	38	7.18349	31	7.18349	21
7.20298	26	7.20298	26	7.20298	26	7.20298	29	7.20298	24	7.20298	22
7.22248	27	7.22248	18	7.22248	23	7.22248	20	7.22248	23	7.22248	27
7.24197	25	7.24197	18	7.24197	28	7.24197	32	7.24197	24	7.24197	27
7.26147	23	7.26147	26	7.26147	31	7.26147	38	7.26147	23	7.26147	14
7.28097	30	7.28097	31	7.28097	29	7.28097	28	7.28097	21	7.28097	32
7.30046	32	7.30046	21	7.30046	26	7.30046	25	7.30046	20	7.30046	33
7.31996	32	7.31996	23	7.31996	42	7.31996	32	7.31996	26	7.31996	27
7.33945	34	7.33945	26	7.33945	32	7.33945	30	7.33945	30	7.33945	24
7.35895	26	7.35895	23	7.35895	23	7.35895	30	7.35895	20	7.35895	29
7.37844	22	7.37844	22	7.37844	30	7.37844	31	7.37844	29	7.37844	19
7.39794	20	7.39794	25	7.39794	29	7.39794	32	7.39794	21	7.39794	23
7.41743	30	7.41743	30	7.41743	37	7.41743	42	7.41743	32	7.41743	25
7.43693	26	7.43693	30	7.43693	35	7.43693	32	7.43693	26	7.43693	26
7.45642	29	7.45642	31	7.45642	28	7.45642	21	7.45642	21	7.45642	17
7.47592	36	7.47592	26	7.47592	24	7.47592	39	7.47592	22	7.47592	22
7.49542	39	7.49542	28	7.49542	26	7.49542	21	7.49542	17	7.49542	27
7.51491	28	7.51491	24	7.51491	31	7.51491	23	7.51491	26	7.51491	26
7.53441	24	7.53441	28	7.53441	28	7.53441	40	7.53441	18	7.53441	20
7.5539	28	7.5539	22	7.5539	36	7.5539	30	7.5539	26	7.5539	23
7.5734	40	7.5734	24	7.5734	31	7.5734	25	7.5734	23	7.5734	24
7.59289	40	7.59289	27	7.59289	23	7.59289	30	7.59289	19	7.59289	27
7.61239	25	7.61239	26	7.61239	33	7.61239	28	7.61239	25	7.61239	30
7.63188	37	7.63188	18	7.63188	23	7.63188	38	7.63188	28	7.63188	29
7.65138	28	7.65138	18	7.65138	23	7.65138	27	7.65138	25	7.65138	21
7.67087	32	7.67087	25	7.67087	32	7.67087	28	7.67087	18	7.67087	19
7.69037	23	7.69037	29	7.69037	27	7.69037	25	7.69037	28	7.69037	30
7.70987	31	7.70987	24	7.70987	20	7.70987	29	7.70987	30	7.70987	29
7.72936	25	7.72936	23	7.72936	19	7.72936	30	7.72936	29	7.72936	24
7.74886	33	7.74886	25	7.74886	22	7.74886	32	7.74886	26	7.74886	25
7.76835	34	7.76835	31	7.76835	30	7.76835	43	7.76835	29	7.76835	25
7.78785	35	7.78785	26	7.78785	38	7.78785	29	7.78785	21	7.78785	33
7.80734	32	7.80734	28	7.80734	22	7.80734	29	7.80734	14	7.80734	15
7.82684	27	7.82684	27	7.82684	33	7.82684	29	7.82684	19	7.82684	15
7.84633	37	7.84633	20	7.84633	26	7.84633	36	7.84633	30	7.84633	23
7.86583	29	7.86583	16	7.86583	28	7.86583	31	7.86583	27	7.86583	26
7.88532	35	7.88532	21	7.88532	36	7.88532	29	7.88532	28	7.88532	18
7.90482	35	7.90482	25	7.90482	29	7.90482	30	7.90482	31	7.90482	21
7.92432	34	7.92432	16	7.92432	20	7.92432	35	7.92432	25	7.92432	21
7.94381	38	7.94381	23	7.94381	29	7.94381	24	7.94381	23	7.94381	24
7.96331	28	7.96331	23	7.96331	22	7.96331	28	7.96331	23	7.96331	15
7.9828	25	7.9828	29	7.9828	28	7.9828	28	7.9828	23	7.9828	17
8.0023	26	8.0023	24	8.0023	26	8.0023	33	8.0023	16	8.0023	27
8.02179	23	8.02179	32	8.02179	29	8.02179	25	8.02179	25	8.02179	12
8.04129	39	8.04129	13	8.04129	19	8.04129	39	8.04129	26	8.04129	26
8.06078	37	8.06078	28	8.06078	17	8.06078	29	8.06078	18	8.06078	16
8.08028	30	8.08028	26	8.08028	26	8.08028	29	8.08028	20	8.08028	15
8.09977	21	8.09977	24	8.09977	28	8.09977	29	8.09977	25	8.09977	22
8.11927	23	8.11927	21	8.11927	15	8.11927	25	8.11927	19	8.11927	19
8.13876	32	8.13876	22	8.13876	27	8.13876	29	8.13876	16	8.13876	30
8.15826	29	8.15826	18	8.15826	31	8.15826	25	8.15826	29	8.15826	24
8.17776	35	8.17776	23	8.17776	32	8.17776	21	8.17776	32	8.17776	20
8.19725	33	8.19725	22	8.19725	29	8.19725	30	8.19725	25	8.19725	19
8.21675	38	8.21675	11	8.21675	34	8.21675	25	8.21675	25	8.21675	19
8.23624	34	8.23624	19	8.23624	31	8.23624	31	8.23624	15	8.23624	20
8.25574	26	8.25574	27	8.25574	34	8.25574	34	8.25574	21	8.25574	18
8.27523	26	8.27523	23	8.27523	23	8.27523	26	8.27523	27	8.27523	24
8.29473	31	8.29473	16	8.29473	31	8.29473	30	8.29473	26	8.29473	12
8.31422	32	8.31422	18	8.31422	23	8.31422	25	8.31422	31	8.31422	22
8.33372	37	8.33372	12	8.33372	23	8.33372	33	8.33372	28	8.33372	22
8.35321	40	8.35321	24	8.35321	14	8.35321	31	8.35321	32	8.35321	22
8.37271	47	8.37271	20	8.37271	27	8.37271	26	8.37271	26	8.37271	18
8.39221	34	8.39221	22	8.39221	28	8.39221	30	8.39221	24	8.39221	25
8.4117	24	8.4117	22	8.4117	26	8.4117	26	8.4117	28	8.4117	23
8.4312	33	8.4312	18	8.4312	17	8.4312	28	8.4312	25	8.4312	24
8.45069	27	8.45069	29	8.45069	27	8.45069	33	8.45069	34	8.45069	22
8.47019	30	8.47019	20	8.47019	29	8.47019	23	8.47019	25	8.47019	25
8.48968	26	8.48968	17	8.48968	28	8.48968	24	8.48968	23	8.48968	12
8.50918	32	8.50918	17	8.50918	23	8.50918	30	8.50918	19	8.50918	22
8.52867	21	8.52867	20	8.52867	29	8.52867	21	8.52867	17	8.52867	28
8.54817	24	8.54817	25	8.54817	19	8.54817	31	8.54817	28	8.54817	18
8.56766	33	8.56766	30	8.56766	19	8.56766	22	8.56766	25	8.56766	18
8.58716	27	8.58716	23	8.58716	24	8.58716	28	8.58716	27	8.58716	16
8.60666	36	8.60666	21	8.60666	18	8.60666	26	8.60666	20	8.60666	15
8.62615	26	8.62615	20	8.62615	17	8.62615	30	8.62615	19	8.62615	25
8.64565	26	8.64565	26	8.64565	34	8.64565	25	8.64565	24	8.64565	29
8.66514	16	8.66514	25	8.66514	31	8.66514	19	8.66514	24	8.66514	19
8.68464	31	8.68464	22	8.68464	23	8.68464	29	8.68464	21	8.68464	27
8.70413	37	8.70413	27	8.70413	21	8.70413	28	8.70413	27	8.70413	23
8.72363	21	8.72363	17	8.72363	33	8.72363	26	8.72363	30	8.72363	18
8.74312	33	8.74312	20	8.74312	29	8.74312	35	8.74312	17	8.74312	11
8.76262	18	8.76262	24	8.76262	22	8.76262	33	8.76262	26	8.76262	13
8.78211	30	8.78211	23	8.78211	29	8.78211	25	8.78211	28	8.78211	20
8.80161	43	8.80161	33	8.80161	24	8.80161	22	8.80161	25	8.80161	18
8.82111	32	8.82111	18	8.82111	29	8.82111	29	8.82111	28	8.82111	25
8.8406	33	8.8406	14	8.8406	34	8.8406	28	8.8406	24	8.8406	20
8.8601	27	8.8601	29	8.8601	37	8.8601	34	8.8601	31	8.8601	15
8.87959	29	8.87959	31	8.87959	37	8.87959	26	8.87959	36	8.87959	25
8.89909	30	8.89909	26	8.89909	29	8.89909	21	8.89909	32	8.89909	22
8.91858	21	8.91858	20	8.91858	30	8.91858	40	8.91858	36	8.91858	25
8.93808	19	8.93808	23	8.93808	34	8.93808	32	8.93808	35	8.93808	25
8.95757	27	8.95757	21	8.95757	24	8.95757	32	8.95757	33	8.95757	22
8.97707	26	8.97707	21	8.97707	19	8.97707	26	8.97707	28	8.97707	24
8.99656	25	8.99656	21	8.99656	16	8.99656	27	8.99656	19	8.99656	31
9.01606	28	9.01606	20	9.01606	21	9.01606	22	9.01606	21	9.01606	32
9.03555	36	9.03555	19	9.03555	23	9.03555	26	9.03555	17	9.03555	25
9.05505	27	9.05505	19	9.05505	25	9.05505	23	9.05505	24	9.05505	25
9.07455	35	9.07455	17	9.07455	22	9.07455	30	9.07455	23	9.07455	34
9.09404	29	9.09404	18	9.09404	21	9.09404	32	9.09404	24	9.09404	18
9.11354	38	9.11354	18	9.11354	26	9.11354	28	9.11354	26	9.11354	19
9.13303	25	9.13303	20	9.13303	27	9.13303	28	9.13303	18	9.13303	21
9.15253	25	9.15253	19	9.15253	27	9.15253	33	9.15253	12	9.15253	22
9.17202	31	9.17202	14	9.17202	22	9.17202	26	9.17202	22	9.17202	21
9.19152	31	9.19152	19	9.19152	31	9.19152	28	9.19152	21	9.19152	24
9.21101	30	9.21101	14	9.21101	23	9.21101	16	9.21101	31	9.21101	15
9.23051	27	9.23051	19	9.23051	16	9.23051	18	9.23051	25	9.23051	13
9.25	22	9.25	26	9.25	32	9.25	22	9.25	17	9.25	28
9.2695	35	9.2695	25	9.2695	23	9.2695	22	9.2695	22	9.2695	11
9.289	33	9.289	19	9.289	15	9.289	29	9.289	33	9.289	24
9.30849	46	9.30849	12	9.30849	20	9.30849	22	9.30849	29	9.30849	14
9.32799	28	9.32799	12	9.32799	24	9.32799	39	9.32799	20	9.32799	29
9.34748	20	9.34748	24	9.34748	22	9.34748	16	9.34748	24	9.34748	21
9.36698	28	9.36698	11	9.36698	26	9.36698	24	9.36698	13	9.36698	22
9.38647	32	9.38647	16	9.38647	22	9.38647	23	9.38647	15	9.38647	19
9.40597	29	9.40597	17	9.40597	19	9.40597	24	9.40597	20	9.40597	9
9.42546	30	9.42546	15	9.42546	33	9.42546	28	9.42546	20	9.42546	19
9.44496	19	9.44496	17	9.44496	31	9.44496	23	9.44496	19	9.44496	12
9.46445	35	9.46445	15	9.46445	24	9.46445	27	9.46445	17	9.46445	21
9.48395	36	9.48395	22	9.48395	29	9.48395	19	9.48395	21	9.48395	13
9.50345	18	9.50345	12	9.50345	22	9.50345	25	9.50345	18	9.50345	18
9.52294	31	9.52294	16	9.52294	28	9.52294	21	9.52294	15	9.52294	15
9.54244	31	9.54244	16	9.54244	20	9.54244	26	9.54244	21	9.54244	18
9.56193	27	9.56193	9	9.56193	17	9.56193	29	9.56193	18	9.56193	17
9.58143	26	9.58143	20	9.58143	24	9.58143	24	9.58143	15	9.58143	14
9.60092	26	9.60092	20	9.60092	25	9.60092	32	9.60092	22	9.60092	15
9.62042	16	9.62042	16	9.62042	20	9.62042	18	9.62042	34	9.62042	13
9.63991	36	9.63991	19	9.63991	25	9.63991	26	9.63991	22	9.63991	15
9.65941	28	9.65941	8	9.65941	24	9.65941	19	9.65941	21	9.65941	11
9.6789	23	9.6789	14	9.6789	19	9.6789	22	9.6789	9	9.6789	14
9.6984	29	9.6984	21	9.6984	31	9.6984	24	9.6984	12	9.6984	18
9.7179	29	9.7179	13	9.7179	24	9.7179	25	9.7179	20	9.7179	18
9.73739	23	9.73739	10	9.73739	17	9.73739	36	9.73739	18	9.73739	19
9.75689	33	9.75689	21	9.75689	22	9.75689	19	9.75689	17	9.75689	11
9.77638	30	9.77638	17	9.77638	24	9.77638	22	9.77638	14	9.77638	15
9.79588	30	9.79588	24	9.79588	23	9.79588	19	9.79588	15	9.79588	15
9.81537	30	9.81537	19	9.81537	29	9.81537	14	9.81537	18	9.81537	13
9.83487	26	9.83487	14	9.83487	16	9.83487	22	9.83487	22	9.83487	9
9.85436	19	9.85436	13	9.85436	13	9.85436	24	9.85436	17	9.85436	9
9.87386	32	9.87386	14	9.87386	15	9.87386	25	9.87386	20	9.87386	22
9.89335	21	9.89335	23	9.89335	21	9.89335	26	9.89335	20	9.89335	13
9.91285	30	9.91285	21	9.91285	22	9.91285	17	9.91285	22	9.91285	10
9.93234	19	9.93234	14	9.93234	23	9.93234	16	9.93234	22	9.93234	10
9.95184	28	9.95184	12	9.95184	27	9.95184	20	9.95184	12	9.95184	15
9.97134	25	9.97134	25	9.97134	26	9.97134	18	9.97134	18	9.97134	19
9.99083	37	9.99083	10	9.99083	16	9.99083	18	9.99083	21	9.99083	13
10.0103	28	10.0103	14	10.0103	18	10.0103	24	10.0103	17	10.0103	14
10.0298	18	10.0298	16	10.0298	22	10.0298	28	10.0298	18	10.0298	16
10.0493	26	10.0493	17	10.0493	19	10.0493	30	10.0493	18	10.0493	11
10.0688	30	10.0688	12	10.0688	17	10.0688	27	10.0688	13	10.0688	13
10.0883	24	10.0883	22	10.0883	12	10.0883	24	10.0883	23	10.0883	20
10.1078	24	10.1078	15	10.1078	20	10.1078	25	10.1078	22	10.1078	19
10.1273	21	10.1273	10	10.1273	38	10.1273	29	10.1273	13	10.1273	16
10.1468	24	10.1468	16	10.1468	20	10.1468	23	10.1468	19	10.1468	16
10.1663	21	10.1663	18	10.1663	22	10.1663	26	10.1663	16	10.1663	7
10.1858	20	10.1858	11	10.1858	21	10.1858	24	10.1858	22	10.1858	12
10.2053	29	10.2053	6	10.2053	33	10.2053	23	10.2053	10	10.2053	26
10.2248	32	10.2248	21	10.2248	28	10.2248	30	10.2248	14	10.2248	18
10.2443	18	10.2443	22	10.2443	27	10.2443	25	10.2443	10	10.2443	23
10.2638	24	10.2638	17	10.2638	26	10.2638	30	10.2638	14	10.2638	19
10.2833	32	10.2833	10	10.2833	20	10.2833	16	10.2833	15	10.2833	18
10.3028	36	10.3028	11	10.3028	19	10.3028	18	10.3028	10	10.3028	17
10.3223	21	10.3223	9	10.3223	17	10.3223	18	10.3223	17	10.3223	11
10.3417	21	10.3417	8	10.3417	21	10.3417	26	10.3417	22	10.3417	9
10.3612	14	10.3612	18	10.3612	19	10.3612	21	10.3612	14	10.3612	14
10.3807	19	10.3807	16	10.3807	14	10.3807	22	10.3807	13	10.3807	10
10.4002	29	10.4002	15	10.4002	22	10.4002	29	10.4002	16	10.4002	12
10.4197	22	10.4197	16	10.4197	24	10.4197	15	10.4197	15	10.4197	19
10.4392	30	10.4392	14	10.4392	21	10.4392	14	10.4392	13	10.4392	17
10.4587	21	10.4587	12	10.4587	24	10.4587	12	10.4587	17	10.4587	14
10.4782	19	10.4782	11	10.4782	14	10.4782	26	10.4782	12	10.4782	15
10.4977	22	10.4977	16	10.4977	21	10.4977	19	10.4977	17	10.4977	17
10.5172	32	10.5172	11	10.5172	24	10.5172	20	10.5172	14	10.5172	19
10.5367	19	10.5367	16	10.5367	20	10.5367	24	10.5367	22	10.5367	8
10.5562	22	10.5562	16	10.5562	20	10.5562	22	10.5562	25	10.5562	11
10.5757	20	10.5757	13	10.5757	16	10.5757	20	10.5757	15	10.5757	12
10.5952	33	10.5952	16	10.5952	23	10.5952	19	10.5952	16	10.5952	19
10.6147	18	10.6147	12	10.6147	20	10.6147	26	10.6147	20	10.6147	7
10.6342	23	10.6342	14	10.6342	14	10.6342	29	10.6342	18	10.6342	15
10.6537	18	10.6537	11	10.6537	19	10.6537	21	10.6537	17	10.6537	13
10.6732	16	10.6732	14	10.6732	22	10.6732	22	10.6732	13	10.6732	20
10.6927	24	10.6927	16	10.6927	14	10.6927	26	10.6927	16	10.6927	15
10.7122	20	10.7122	9	10.7122	23	10.7122	20	10.7122	15	10.7122	15
10.7317	26	10.7317	11	10.7317	25	10.7317	18	10.7317	14	10.7317	11
10.7512	29	10.7512	11	10.7512	18	10.7512	17	10.7512	12	10.7512	19
10.7706	27	10.7706	19	10.7706	28	10.7706	20	10.7706	17	10.7706	10
10.7901	29	10.7901	17	10.7901	18	10.7901	16	10.7901	12	10.7901	17
10.8096	22	10.8096	24	10.8096	15	10.8096	18	10.8096	13	10.8096	18
10.8291	24	10.8291	10	10.8291	20	10.8291	22	10.8291	22	10.8291	8
10.8486	24	10.8486	22	10.8486	24	10.8486	23	10.8486	13	10.8486	17
10.8681	15	10.8681	15	10.8681	16	10.8681	24	10.8681	15	10.8681	12
10.8876	29	10.8876	9	10.8876	11	10.8876	18	10.8876	16	10.8876	12
10.9071	21	10.9071	11	10.9071	23	10.9071	23	10.9071	20	10.9071	15
10.9266	23	10.9266	13	10.9266	19	10.9266	25	10.9266	22	10.9266	11
10.9461	37	10.9461	9	10.9461	16	10.9461	21	10.9461	17	10.9461	12
10.9656	32	10.9656	13	10.9656	19	10.9656	19	10.9656	17	10.9656	20
10.9851	15	10.9851	16	10.9851	18	10.9851	15	10.9851	16	10.9851	7
11.0046	21	11.0046	10	11.0046	21	11.0046	29	11.0046	11	11.0046	17
11.0241	24	11.0241	14	11.0241	18	11.0241	18	11.0241	17	11.0241	8
11.0436	25	11.0436	9	11.0436	15	11.0436	14	11.0436	14	11.0436	20
11.0631	31	11.0631	11	11.0631	14	11.0631	20	11.0631	9	11.0631	14
11.0826	18	11.0826	13	11.0826	13	11.0826	15	11.0826	12	11.0826	14
11.1021	22	11.1021	15	11.1021	25	11.1021	34	11.1021	24	11.1021	17
11.1216	27	11.1216	20	11.1216	23	11.1216	22	11.1216	14	11.1216	17
11.1411	22	11.1411	18	11.1411	17	11.1411	25	11.1411	17	11.1411	18
11.1606	13	11.1606	13	11.1606	19	11.1606	27	11.1606	15	11.1606	17
11.1801	22	11.1801	17	11.1801	23	11.1801	23	11.1801	14	11.1801	8
11.1995	19	11.1995	9	11.1995	17	11.1995	23	11.1995	20	11.1995	15
11.219	24	11.219	5	11.219	12	11.219	23	11.219	8	11.219	8
11.2385	27	11.2385	14	11.2385	26	11.2385	12	11.2385	11	11.2385	10
11.258	20	11.258	17	11.258	18	11.258	28	11.258	10	11.258	8
11.2775	23	11.2775	9	11.2775	20	11.2775	22	11.2775	4	11.2775	7
11.297	27	11.297	14	11.297	13	11.297	22	11.297	13	11.297	12
11.3165	24	11.3165	14	11.3165	15	11.3165	24	11.3165	14	11.3165	7
11.336	21	11.336	16	11.336	17	11.336	22	11.336	14	11.336	20
11.3555	27	11.3555	5	11.3555	16	11.3555	15	11.3555	12	11.3555	15
11.375	18	11.375	18	11.375	16	11.375	26	11.375	17	11.375	12
11.3945	24	11.3945	9	11.3945	12	11.3945	17	11.3945	13	11.3945	11
11.414	30	11.414	11	11.414	18	11.414	19	11.414	12	11.414	11
11.4335	20	11.4335	16	11.4335	11	11.4335	12	11.4335	11	11.4335	13
11.453	19	11.453	11	11.453	11	11.453	9	11.453	14	11.453	17
11.4725	20	11.4725	10	11.4725	18	11.4725	21	11.4725	13	11.4725	11
11.492	26	11.492	14	11.492	13	11.492	29	11.492	10	11.492	13
11.5115	26	11.5115	19	11.5115	23	11.5115	17	11.5115	10	11.5115	12
11.531	14	11.531	9	11.531	22	11.531	21	11.531	9	11.531	11
11.5505	20	11.5505	18	11.5505	20	11.5505	11	11.5505	10	11.5505	15
11.57	18	11.57	11	11.57	17	11.57	10	11.57	14	11.57	16
11.5895	21	11.5895	11	11.5895	16	11.5895	15	11.5895	8	11.5895	15
11.609	16	11.609	21	11.609	12	11.609	22	11.609	8	11.609	11
11.6284	21	11.6284	12	11.6284	13	11.6284	25	11.6284	14	11.6284	13
11.6479	18	11.6479	8	11.6479	16	11.6479	23	11.6479	17	11.6479	13
11.6674	29	11.6674	12	11.6674	15	11.6674	30	11.6674	18	11.6674	14
11.6869	21	11.6869	16	11.6869	14	11.6869	13	11.6869	16	11.6869	11
11.7064	21	11.7064	17	11.7064	18	11.7064	20	11.7064	17	11.7064	12
11.7259	18	11.7259	13	11.7259	17	11.7259	24	11.7259	8	11.7259	13
11.7454	21	11.7454	8	11.7454	15	11.7454	17	11.7454	18	11.7454	19
11.7649	15	11.7649	14	11.7649	15	11.7649	18	11.7649	10	11.7649	16
11.7844	23	11.7844	21	11.7844	9	11.7844	23	11.7844	8	11.7844	7
11.8039	20	11.8039	9	11.8039	13	11.8039	17	11.8039	13	11.8039	15
11.8234	14	11.8234	11	11.8234	18	11.8234	14	11.8234	17	11.8234	14
11.8429	14	11.8429	9	11.8429	13	11.8429	22	11.8429	12	11.8429	14
11.8624	20	11.8624	10	11.8624	12	11.8624	14	11.8624	10	11.8624	14
11.8819	20	11.8819	11	11.8819	15	11.8819	18	11.8819	12	11.8819	17
11.9014	18	11.9014	9	11.9014	21	11.9014	23	11.9014	15	11.9014	7
11.9209	17	11.9209	6	11.9209	12	11.9209	14	11.9209	16	11.9209	13
11.9404	18	11.9404	17	11.9404	12	11.9404	11	11.9404	17	11.9404	21
11.9599	20	11.9599	17	11.9599	16	11.9599	13	11.9599	12	11.9599	12
11.9794	24	11.9794	13	11.9794	8	11.9794	21	11.9794	8	11.9794	15
11.9989	13	11.9989	13	11.9989	12	11.9989	18	11.9989	14	11.9989	13
12.0184	13	12.0184	8	12.0184	18	12.0184	16	12.0184	14	12.0184	20
12.0379	18	12.0379	13	12.0379	17	12.0379	20	12.0379	13	12.0379	8
12.0573	16	12.0573	10	12.0573	9	12.0573	19	12.0573	11	12.0573	18
12.0768	26	12.0768	11	12.0768	14	12.0768	19	12.0768	8	12.0768	5
12.0963	13	12.0963	9	12.0963	12	12.0963	21	12.0963	11	12.0963	8
12.1158	26	12.1158	12	12.1158	23	12.1158	19	12.1158	15	12.1158	10
12.1353	19	12.1353	8	12.1353	24	12.1353	18	12.1353	14	12.1353	8
12.1548	9	12.1548	15	12.1548	17	12.1548	21	12.1548	5	12.1548	16
12.1743	15	12.1743	15	12.1743	15	12.1743	18	12.1743	12	12.1743	9
12.1938	26	12.1938	20	12.1938	15	12.1938	21	12.1938	7	12.1938	12
12.2133	22	12.2133	11	12.2133	14	12.2133	18	12.2133	14	12.2133	6
12.2328	20	12.2328	10	12.2328	20	12.2328	20	12.2328	11	12.2328	18
12.2523	23	12.2523	8	12.2523	18	12.2523	17	12.2523	16	12.2523	14
12.2718	14	12.2718	19	12.2718	18	12.2718	24	12.2718	12	12.2718	12
12.2913	23	12.2913	12	12.2913	12	12.2913	12	12.2913	14	12.2913	16
12.3108	21	12.3108	11	12.3108	17	12.3108	18	12.3108	8	12.3108	7
12.3303	10	12.3303	13	12.3303	20	12.3303	20	12.3303	17	12.3303	12
12.3498	24	12.3498	8	12.3498	16	12.3498	13	12.3498	12	12.3498	8
12.3693	20	12.3693	14	12.3693	19	12.3693	19	12.3693	18	12.3693	13
12.3888	18	12.3888	11	12.3888	19	12.3888	18	12.3888	12	12.3888	10
12.4083	23	12.4083	11	12.4083	16	12.4083	16	12.4083	9	12.4083	14
12.4278	18	12.4278	7	12.4278	14	12.4278	27	12.4278	11	12.4278	18
12.4473	14	12.4473	11	12.4473	12	12.4473	11	12.4473	11	12.4473	15
12.4668	16	12.4668	18	12.4668	15	12.4668	15	12.4668	13	12.4668	14
12.4862	16	12.4862	9	12.4862	14	12.4862	23	12.4862	6	12.4862	11
12.5057	17	12.5057	11	12.5057	16	12.5057	19	12.5057	12	12.5057	14
12.5252	15	12.5252	11	12.5252	23	12.5252	19	12.5252	18	12.5252	18
12.5447	14	12.5447	18	12.5447	16	12.5447	25	12.5447	8	12.5447	16
12.5642	18	12.5642	14	12.5642	13	12.5642	22	12.5642	9	12.5642	10
12.5837	23	12.5837	15	12.5837	14	12.5837	23	12.5837	10	12.5837	14
12.6032	16	12.6032	7	12.6032	20	12.6032	19	12.6032	6	12.6032	15
12.6227	18	12.6227	11	12.6227	22	12.6227	15	12.6227	11	12.6227	23
12.6422	18	12.6422	9	12.6422	18	12.6422	16	12.6422	9	12.6422	18
12.6617	17	12.6617	16	12.6617	19	12.6617	15	12.6617	9	12.6617	21
12.6812	22	12.6812	16	12.6812	16	12.6812	24	12.6812	10	12.6812	15
12.7007	20	12.7007	11	12.7007	20	12.7007	18	12.7007	13	12.7007	14
12.7202	13	12.7202	10	12.7202	8	12.7202	20	12.7202	19	12.7202	14
12.7397	11	12.7397	10	12.7397	10	12.7397	13	12.7397	7	12.7397	8
12.7592	17	12.7592	12	12.7592	18	12.7592	18	12.7592	16	12.7592	5
12.7787	17	12.7787	12	12.7787	20	12.7787	18	12.7787	9	12.7787	19
12.7982	19	12.7982	13	12.7982	12	12.7982	12	12.7982	17	12.7982	8
12.8177	22	12.8177	12	12.8177	17	12.8177	15	12.8177	12	12.8177	10
12.8372	18	12.8372	11	12.8372	24	12.8372	15	12.8372	11	12.8372	21
12.8567	14	12.8567	13	12.8567	13	12.8567	14	12.8567	11	12.8567	8
12.8762	14	12.8762	12	12.8762	19	12.8762	18	12.8762	10	12.8762	9
12.8957	16	12.8957	8	12.8957	15	12.8957	15	12.8957	8	12.8957	15
12.9151	20	12.9151	10	12.9151	13	12.9151	16	12.9151	12	12.9151	11
12.9346	27	12.9346	8	12.9346	10	12.9346	20	12.9346	14	12.9346	17
12.9541	10	12.9541	4	12.9541	14	12.9541	18	12.9541	15	12.9541	5
12.9736	6	12.9736	9	12.9736	23	12.9736	15	12.9736	7	12.9736	13
12.9931	20	12.9931	11	12.9931	14	12.9931	22	12.9931	11	12.9931	9
13.0126	22	13.0126	15	13.0126	13	13.0126	21	13.0126	12	13.0126	9
13.0321	19	13.0321	16	13.0321	12	13.0321	15	13.0321	8	13.0321	10
13.0516	13	13.0516	12	13.0516	13	13.0516	22	13.0516	8	13.0516	9
13.0711	20	13.0711	4	13.0711	12	13.0711	22	13.0711	11	13.0711	10
13.0906	15	13.0906	8	13.0906	21	13.0906	20	13.0906	11	13.0906	17
13.1101	19	13.1101	13	13.1101	14	13.1101	7	13.1101	18	13.1101	10
13.1296	14	13.1296	8	13.1296	11	13.1296	17	13.1296	12	13.1296	14
13.1491	23	13.1491	14	13.1491	14	13.1491	13	13.1491	14	13.1491	12
13.1686	20	13.1686	13	13.1686	20	13.1686	17	13.1686	12	13.1686	11
13.1881	15	13.1881	8	13.1881	18	13.1881	13	13.1881	15	13.1881	11
13.2076	11	13.2076	11	13.2076	11	13.2076	20	13.2076	15	13.2076	13
13.2271	16	13.2271	15	13.2271	16	13.2271	14	13.2271	12	13.2271	8
13.2466	18	13.2466	9	13.2466	16	13.2466	19	13.2466	11	13.2466	19
13.2661	16	13.2661	12	13.2661	11	13.2661	23	13.2661	18	13.2661	8
13.2856	16	13.2856	12	13.2856	13	13.2856	11	13.2856	9	13.2856	14
13.3051	16	13.3051	11	13.3051	7	13.3051	17	13.3051	16	13.3051	7
13.3246	22	13.3246	11	13.3246	11	13.3246	16	13.3246	13	13.3246	15
13.344	17	13.344	8	13.344	16	13.344	12	13.344	14	13.344	9
13.3635	19	13.3635	8	13.3635	7	13.3635	16	13.3635	20	13.3635	9
13.383	11	13.383	13	13.383	22	13.383	13	13.383	15	13.383	11
13.4025	23	13.4025	8	13.4025	19	13.4025	16	13.4025	12	13.4025	4
13.422	12	13.422	8	13.422	18	13.422	19	13.422	12	13.422	12
13.4415	13	13.4415	9	13.4415	16	13.4415	12	13.4415	12	13.4415	19
13.461	18	13.461	10	13.461	11	13.461	15	13.461	6	13.461	13
13.4805	14	13.4805	14	13.4805	12	13.4805	15	13.4805	10	13.4805	9
13.5	11	13.5	13	13.5	22	13.5	14	13.5	9	13.5	15
13.5195	19	13.5195	15	13.5195	12	13.5195	17	13.5195	9	13.5195	13
13.539	17	13.539	12	13.539	18	13.539	13	13.539	15	13.539	12
13.5585	15	13.5585	7	13.5585	13	13.5585	9	13.5585	10	13.5585	18
13.578	10	13.578	12	13.578	14	13.578	14	13.578	15	13.578	4
13.5975	11	13.5975	10	13.5975	20	13.5975	21	13.5975	6	13.5975	12
13.617	17	13.617	6	13.617	14	13.617	13	13.617	12	13.617	12
13.6365	16	13.6365	7	13.6365	13	13.6365	21	13.6365	4	13.6365	13
13.656	26	13.656	8	13.656	15	13.656	18	13.656	10	13.656	16
13.6755	16	13.6755	10	13.6755	11	13.6755	18	13.6755	11	13.6755	14
13.695	17	13.695	17	13.695	13	13.695	20	13.695	13	13.695	10
13.7145	14	13.7145	12	13.7145	15	13.7145	19	13.7145	7	13.7145	12
13.734	13	13.734	9	13.734	22	13.734	23	13.734	4	13.734	11
13.7534	17	13.7534	9	13.7534	19	13.7534	17	13.7534	12	13.7534	16
13.7729	13	13.7729	6	13.7729	13	13.7729	21	13.7729	10	13.7729	11
13.7924	16	13.7924	14	13.7924	14	13.7924	17	13.7924	8	13.7924	10
13.8119	23	13.8119	6	13.8119	15	13.8119	22	13.8119	8	13.8119	13
13.8314	16	13.8314	9	13.8314	21	13.8314	21	13.8314	7	13.8314	10
13.8509	14	13.8509	7	13.8509	10	13.8509	19	13.8509	18	13.8509	15
13.8704	11	13.8704	9	13.8704	12	13.8704	15	13.8704	19	13.8704	10
13.8899	21	13.8899	7	13.8899	17	13.8899	19	13.8899	10	13.8899	13
13.9094	18	13.9094	12	13.9094	21	13.9094	19	13.9094	20	13.9094	13
13.9289	15	13.9289	12	13.9289	15	13.9289	17	13.9289	12	13.9289	13
13.9484	21	13.9484	9	13.9484	12	13.9484	18	13.9484	12	13.9484	14
13.9679	18	13.9679	10	13.9679	10	13.9679	14	13.9679	12	13.9679	12
13.9874	16	13.9874	10	13.9874	11	13.9874	9	13.9874	13	13.9874	15
14.0069	11	14.0069	7	14.0069	10	14.0069	13	14.0069	19	14.0069	9
14.0264	13	14.0264	10	14.0264	8	14.0264	24	14.0264	12	14.0264	17
14.0459	13	14.0459	15	14.0459	17	14.0459	14	14.0459	6	14.0459	20
14.0654	12	14.0654	14	14.0654	10	14.0654	10	14.0654	11	14.0654	11
14.0849	15	14.0849	5	14.0849	14	14.0849	10	14.0849	8	14.0849	10
14.1044	12	14.1044	11	14.1044	12	14.1044	10	14.1044	14	14.1044	6
14.1239	10	14.1239	6	14.1239	13	14.1239	12	14.1239	10	14.1239	6
14.1434	11	14.1434	6	14.1434	13	14.1434	13	14.1434	9	14.1434	14
14.1629	10	14.1629	12	14.1629	13	14.1629	17	14.1629	9	14.1629	9
14.1823	9	14.1823	13	14.1823	10	14.1823	9	14.1823	14	14.1823	16
14.2018	10	14.2018	4	14.2018	10	14.2018	16	14.2018	7	14.2018	9
14.2213	13	14.2213	11	14.2213	17	14.2213	17	14.2213	7	14.2213	7
14.2408	14	14.2408	11	14.2408	6	14.2408	18	14.2408	10	14.2408	4
14.2603	6	14.2603	10	14.2603	12	14.2603	13	14.2603	9	14.2603	9
14.2798	12	14.2798	9	14.2798	11	14.2798	20	14.2798	4	14.2798	7
14.2993	10	14.2993	12	14.2993	13	14.2993	21	14.2993	10	14.2993	11
14.3188	12	14.3188	10	14.3188	16	14.3188	13	14.3188	9	14.3188	5
14.3383	14	14.3383	12	14.3383	14	14.3383	15	14.3383	13	14.3383	11
14.3578	16	14.3578	3	14.3578	16	14.3578	19	14.3578	13	14.3578	9
14.3773	11	14.3773	12	14.3773	14	14.3773	11	14.3773	9	14.3773	6
14.3968	6	14.3968	10	14.3968	19	14.3968	13	14.3968	11	14.3968	15
14.4163	7	14.4163	8	14.4163	14	14.4163	16	14.4163	9	14.4163	16
14.4358	15	14.4358	8	14.4358	9	14.4358	17	14.4358	12	14.4358	8
14.4553	11	14.4553	7	14.4553	21	14.4553	12	14.4553	4	14.4553	10
14.4748	16	14.4748	10	14.4748	12	14.4748	15	14.4748	8	14.4748	6
14.4943	16	14.4943	6	14.4943	14	14.4943	9	14.4943	5	14.4943	17
14.5138	14	14.5138	15	14.5138	9	14.5138	8	14.5138	5	14.5138	14
14.5333	14	14.5333	11	14.5333	11	14.5333	15	14.5333	9	14.5333	5
14.5528	13	14.5528	11	14.5528	6	14.5528	28	14.5528	12	14.5528	6
14.5723	16	14.5723	17	14.5723	6	14.5723	19	14.5723	15	14.5723	11
14.5918	11	14.5918	11	14.5918	7	14.5918	21	14.5918	9	14.5918	11
14.6112	8	14.6112	8	14.6112	8	14.6112	13	14.6112	9	14.6112	10
14.6307	10	14.6307	10	14.6307	7	14.6307	10	14.6307	4	14.6307	9
14.6502	8	14.6502	11	14.6502	6	14.6502	15	14.6502	7	14.6502	10
14.6697	12	14.6697	3	14.6697	12	14.6697	10	14.6697	8	14.6697	6
14.6892	15	14.6892	9	14.6892	11	14.6892	11	14.6892	10	14.6892	11
14.7087	17	14.7087	6	14.7087	12	14.7087	11	14.7087	7	14.7087	11
14.7282	13	14.7282	7	14.7282	11	14.7282	12	14.7282	16	14.7282	12
14.7477	14	14.7477	8	14.7477	5	14.7477	12	14.7477	9	14.7477	9
14.7672	17	14.7672	12	14.7672	15	14.7672	13	14.7672	9	14.7672	6
14.7867	15	14.7867	9	14.7867	14	14.7867	12	14.7867	4	14.7867	9
14.8062	10	14.8062	17	14.8062	14	14.8062	12	14.8062	8	14.8062	8
14.8257	9	14.8257	12	14.8257	11	14.8257	12	14.8257	12	14.8257	7
14.8452	9	14.8452	9	14.8452	12	14.8452	18	14.8452	12	14.8452	11
14.8647	5	14.8647	8	14.8647	10	14.8647	12	14.8647	13	14.8647	16
14.8842	7	14.8842	10	14.8842	6	14.8842	18	14.8842	9	14.8842	9
14.9037	11	14.9037	5	14.9037	15	14.9037	23	14.9037	4	14.9037	10
14.9232	12	14.9232	8	14.9232	12	14.9232	15	14.9232	13	14.9232	7
14.9427	13	14.9427	14	14.9427	13	14.9427	12	14.9427	7	14.9427	7
14.9622	15	14.9622	12	14.9622	7	14.9622	19	14.9622	19	14.9622	6
14.9817	14	14.9817	11	14.9817	7	14.9817	16	14.9817	12	14.9817	4
15.0012	10	15.0012	9	15.0012	15	15.0012	10	15.0012	9	15.0012	11
15.0207	14	15.0207	7	15.0207	13	15.0207	17	15.0207	12	15.0207	14
15.0401	22	15.0401	9	15.0401	13	15.0401	10	15.0401	11	15.0401	13
15.0596	15	15.0596	7	15.0596	15	15.0596	12	15.0596	10	15.0596	10
15.0791	21	15.0791	16	15.0791	20	15.0791	13	15.0791	13	15.0791	7
15.0986	14	15.0986	14	15.0986	17	15.0986	22	15.0986	11	15.0986	8
15.1181	14	15.1181	6	15.1181	11	15.1181	17	15.1181	8	15.1181	12
15.1376	11	15.1376	6	15.1376	7	15.1376	9	15.1376	11	15.1376	8
15.1571	15	15.1571	7	15.1571	11	15.1571	10	15.1571	3	15.1571	10
15.1766	14	15.1766	9	15.1766	10	15.1766	21	15.1766	11	15.1766	9
15.1961	9	15.1961	6	15.1961	10	15.1961	11	15.1961	11	15.1961	5
15.2156	14	15.2156	10	15.2156	6	15.2156	16	15.2156	12	15.2156	5
15.2351	10	15.2351	7	15.2351	14	15.2351	8	15.2351	8	15.2351	9
15.2546	11	15.2546	8	15.2546	8	15.2546	10	15.2546	7	15.2546	13
15.2741	12	15.2741	7	15.2741	10	15.2741	12	15.2741	5	15.2741	7
15.2936	12	15.2936	4	15.2936	7	15.2936	11	15.2936	10	15.2936	10
15.3131	11	15.3131	3	15.3131	13	15.3131	8	15.3131	12	15.3131	13
15.3326	7	15.3326	11	15.3326	10	15.3326	14	15.3326	6	15.3326	13
15.3521	18	15.3521	6	15.3521	8	15.3521	15	15.3521	9	15.3521	3
15.3716	16	15.3716	12	15.3716	17	15.3716	16	15.3716	15	15.3716	10
15.3911	10	15.3911	14	15.3911	9	15.3911	12	15.3911	11	15.3911	14
15.4106	10	15.4106	10	15.4106	8	15.4106	11	15.4106	10	15.4106	11
15.4301	16	15.4301	8	15.4301	8	15.4301	16	15.4301	7	15.4301	8
15.4496	7	15.4496	6	15.4496	9	15.4496	14	15.4496	8	15.4496	8
15.469	15	15.469	10	15.469	9	15.469	8	15.469	10	15.469	9
15.4885	6	15.4885	11	15.4885	11	15.4885	12	15.4885	9	15.4885	7
15.508	14	15.508	3	15.508	14	15.508	16	15.508	10	15.508	11
15.5275	18	15.5275	9	15.5275	6	15.5275	12	15.5275	8	15.5275	5
15.547	8	15.547	7	15.547	10	15.547	23	15.547	12	15.547	9
15.5665	4	15.5665	6	15.5665	11	15.5665	16	15.5665	7	15.5665	5
15.586	9	15.586	1	15.586	11	15.586	16	15.586	13	15.586	12
15.6055	12	15.6055	7	15.6055	11	15.6055	7	15.6055	10	15.6055	7
15.625	11	15.625	7	15.625	11	15.625	11	15.625	9	15.625	8
15.6445	12	15.6445	10	15.6445	11	15.6445	14	15.6445	7	15.6445	7
15.664	8	15.664	6	15.664	6	15.664	12	15.664	7	15.664	11
15.6835	12	15.6835	3	15.6835	9	15.6835	11	15.6835	9	15.6835	8
15.703	12	15.703	6	15.703	8	15.703	12	15.703	12	15.703	10
15.7225	9	15.7225	6	15.7225	13	15.7225	15	15.7225	2	15.7225	13
15.742	9	15.742	7	15.742	10	15.742	12	15.742	12	15.742	8
15.7615	5	15.7615	5	15.7615	8	15.7615	8	15.7615	7	15.7615	6
15.781	13	15.781	5	15.781	11	15.781	10	15.781	8	15.781	5
15.8005	18	15.8005	11	15.8005	11	15.8005	10	15.8005	8	15.8005	13
15.82	13	15.82	7	15.82	5	15.82	13	15.82	9	15.82	8
15.8395	6	15.8395	13	15.8395	16	15.8395	8	15.8395	8	15.8395	16
15.859	13	15.859	6	15.859	8	15.859	9	15.859	9	15.859	7
15.8785	8	15.8785	3	15.8785	9	15.8785	8	15.8785	13	15.8785	6
15.8979	6	15.8979	4	15.8979	10	15.8979	3	15.8979	8	15.8979	7
15.9174	13	15.9174	13	15.9174	8	15.9174	15	15.9174	8	15.9174	12
15.9369	14	15.9369	2	15.9369	7	15.9369	8	15.9369	9	15.9369	9
15.9564	12	15.9564	8	15.9564	12	15.9564	11	15.9564	9	15.9564	17
15.9759	12	15.9759	10	15.9759	14	15.9759	8	15.9759	5	15.9759	9
15.9954	10	15.9954	12	15.9954	10	15.9954	8	15.9954	10	15.9954	5
16.0149	9	16.0149	17	16.0149	14	16.0149	9	16.0149	11	16.0149	6
16.0344	18	16.0344	7	16.0344	12	16.0344	12	16.0344	7	16.0344	11
16.0539	13	16.0539	6	16.0539	10	16.0539	14	16.0539	11	16.0539	14
16.0734	15	16.0734	5	16.0734	7	16.0734	13	16.0734	7	16.0734	12
16.0929	9	16.0929	7	16.0929	5	16.0929	12	16.0929	5	16.0929	10
16.1124	8	16.1124	14	16.1124	12	16.1124	5	16.1124	7	16.1124	7
16.1319	14	16.1319	10	16.1319	13	16.1319	5	16.1319	9	16.1319	9
16.1514	14	16.1514	3	16.1514	10	16.1514	14	16.1514	12	16.1514	6
16.1709	11	16.1709	11	16.1709	11	16.1709	15	16.1709	10	16.1709	8
16.1904	6	16.1904	11	16.1904	7	16.1904	9	16.1904	6	16.1904	14
16.2099	15	16.2099	9	16.2099	12	16.2099	6	16.2099	10	16.2099	8
16.2294	6	16.2294	6	16.2294	7	16.2294	8	16.2294	8	16.2294	5
16.2489	13	16.2489	11	16.2489	10	16.2489	6	16.2489	7	16.2489	7
16.2684	10	16.2684	8	16.2684	6	16.2684	12	16.2684	10	16.2684	7
16.2879	12	16.2879	8	16.2879	12	16.2879	5	16.2879	11	16.2879	10
16.3074	8	16.3074	7	16.3074	7	16.3074	10	16.3074	6	16.3074	7
16.3268	7	16.3268	10	16.3268	10	16.3268	6	16.3268	9	16.3268	6
16.3463	11	16.3463	8	16.3463	11	16.3463	13	16.3463	7	16.3463	14
16.3658	9	16.3658	12	16.3658	10	16.3658	11	16.3658	8	16.3658	8
16.3853	6	16.3853	7	16.3853	8	16.3853	14	16.3853	7	16.3853	18
16.4048	8	16.4048	8	16.4048	13	16.4048	20	16.4048	12	16.4048	2
16.4243	10	16.4243	12	16.4243	6	16.4243	10	16.4243	9	16.4243	11
16.4438	8	16.4438	8	16.4438	8	16.4438	8	16.4438	15	16.4438	8
16.4633	9	16.4633	6	16.4633	6	16.4633	12	16.4633	4	16.4633	11
16.4828	17	16.4828	10	16.4828	12	16.4828	12	16.4828	15	16.4828	9
16.5023	9	16.5023	5	16.5023	8	16.5023	19	16.5023	10	16.5023	9
16.5218	20	16.5218	7	16.5218	8	16.5218	7	16.5218	6	16.5218	4
16.5413	6	16.5413	11	16.5413	11	16.5413	4	16.5413	10	16.5413	7
16.5608	5	16.5608	6	16.5608	6	16.5608	10	16.5608	8	16.5608	7
16.5803	8	16.5803	6	16.5803	15	16.5803	4	16.5803	7	16.5803	12
16.5998	12	16.5998	14	16.5998	10	16.5998	15	16.5998	11	16.5998	6
16.6193	12	16.6193	8	16.6193	12	16.6193	9	16.6193	7	16.6193	8
16.6388	5	16.6388	9	16.6388	9	16.6388	8	16.6388	11	16.6388	8
16.6583	8	16.6583	7	16.6583	9	16.6583	9	16.6583	5	16.6583	8
16.6778	10	16.6778	7	16.6778	6	16.6778	16	16.6778	11	16.6778	7
16.6973	13	16.6973	4	16.6973	10	16.6973	9	16.6973	5	16.6973	5
16.7168	4	16.7168	13	16.7168	11	16.7168	16	16.7168	5	16.7168	5
16.7363	14	16.7363	9	16.7363	5	16.7363	13	16.7363	10	16.7363	11
16.7557	12	16.7557	13	16.7557	10	16.7557	13	16.7557	12	16.7557	14
16.7752	9	16.7752	11	16.7752	8	16.7752	10	16.7752	10	16.7752	9
16.7947	18	16.7947	9	16.7947	10	16.7947	6	16.7947	6	16.7947	13
16.8142	9	16.8142	5	16.8142	7	16.8142	10	16.8142	15	16.8142	12
16.8337	15	16.8337	10	16.8337	12	16.8337	6	16.8337	8	16.8337	7
16.8532	13	16.8532	6	16.8532	6	16.8532	8	16.8532	5	16.8532	6
16.8727	8	16.8727	6	16.8727	8	16.8727	10	16.8727	7	16.8727	4
16.8922	6	16.8922	7	16.8922	11	16.8922	8	16.8922	10	16.8922	7
16.9117	8	16.9117	7	16.9117	8	16.9117	7	16.9117	6	16.9117	6
16.9312	9	16.9312	13	16.9312	12	16.9312	11	16.9312	16	16.9312	11
16.9507	8	16.9507	6	16.9507	8	16.9507	10	16.9507	15	16.9507	13
16.9702	11	16.9702	7	16.9702	5	16.9702	10	16.9702	7	16.9702	14
16.9897	10	16.9897	10	16.9897	13	16.9897	8	16.9897	5	16.9897	11
17.0092	8	17.0092	6	17.0092	7	17.0092	11	17.0092	8	17.0092	11
17.0287	7	17.0287	9	17.0287	6	17.0287	11	17.0287	6	17.0287	8
17.0482	8	17.0482	8	17.0482	8	17.0482	7	17.0482	5	17.0482	13
17.0677	9	17.0677	9	17.0677	6	17.0677	13	17.0677	5	17.0677	5
17.0872	9	17.0872	0	17.0872	13	17.0872	17	17.0872	14	17.0872	7
17.1067	12	17.1067	1	17.1067	4	17.1067	15	17.1067	10	17.1067	7
17.1262	8	17.1262	7	17.1262	11	17.1262	5	17.1262	9	17.1262	10
17.1457	12	17.1457	8	17.1457	11	17.1457	12	17.1457	7	17.1457	13
17.1652	8	17.1652	5	17.1652	14	17.1652	12	17.1652	7	17.1652	8
17.1846	7	17.1846	8	17.1846	17	17.1846	10	17.1846	6	17.1846	9
17.2041	10	17.2041	9	17.2041	11	17.2041	15	17.2041	4	17.2041	12
17.2236	13	17.2236	10	17.2236	5	17.2236	12	17.2236	6	17.2236	11
17.2431	10	17.2431	8	17.2431	9	17.2431	11	17.2431	9	17.2431	8
17.2626	10	17.2626	8	17.2626	15	17.2626	8	17.2626	5	17.2626	14
17.2821	6	17.2821	7	17.2821	13	17.2821	12	17.2821	8	17.2821	14
17.3016	13	17.3016	8	17.3016	9	17.3016	9	17.3016	7	17.3016	11
17.3211	14	17.3211	9	17.3211	13	17.3211	9	17.3211	7	17.3211	12
17.3406	8	17.3406	9	17.3406	12	17.3406	10	17.3406	8	17.3406	12
17.3601	14	17.3601	7	17.3601	6	17.3601	9	17.3601	5	17.3601	10
17.3796	5	17.3796	12	17.3796	8	17.3796	6	17.3796	9	17.3796	6
17.3991	7	17.3991	7	17.3991	9	17.3991	8	17.3991	14	17.3991	9
17.4186	9	17.4186	16	17.4186	11	17.4186	7	17.4186	3	17.4186	11
17.4381	8	17.4381	12	17.4381	9	17.4381	8	17.4381	5	17.4381	5
17.4576	6	17.4576	11	17.4576	5	17.4576	8	17.4576	9	17.4576	15
17.4771	12	17.4771	5	17.4771	10	17.4771	13	17.4771	5	17.4771	9
17.4966	8	17.4966	8	17.4966	9	17.4966	11	17.4966	6	17.4966	7
17.5161	5	17.5161	6	17.5161	9	17.5161	11	17.5161	10	17.5161	10
17.5356	8	17.5356	4	17.5356	7	17.5356	13	17.5356	12	17.5356	9
17.5551	10	17.5551	4	17.5551	9	17.5551	17	17.5551	8	17.5551	8
17.5746	4	17.5746	5	17.5746	11	17.5746	10	17.5746	7	17.5746	10
17.5941	8	17.5941	6	17.5941	17	17.5941	9	17.5941	10	17.5941	16
17.6135	16	17.6135	3	17.6135	8	17.6135	12	17.6135	10	17.6135	6
17.633	13	17.633	7	17.633	6	17.633	7	17.633	9	17.633	10
17.6525	12	17.6525	5	17.6525	6	17.6525	10	17.6525	6	17.6525	11
17.672	7	17.672	4	17.672	6	17.672	11	17.672	7	17.672	8
17.6915	12	17.6915	5	17.6915	6	17.6915	14	17.6915	10	17.6915	11
17.711	10	17.711	7	17.711	7	17.711	9	17.711	12	17.711	9
17.7305	8	17.7305	6	17.7305	10	17.7305	8	17.7305	11	17.7305	11
17.75	6	17.75	10	17.75	1	17.75	10	17.75	13	17.75	12
17.7695	7	17.7695	7	17.7695	9	17.7695	10	17.7695	14	17.7695	4
17.789	9	17.789	10	17.789	13	17.789	15	17.789	8	17.789	10
17.8085	8	17.8085	7	17.8085	7	17.8085	8	17.8085	15	17.8085	5
17.828	7	17.828	7	17.828	11	17.828	11	17.828	18	17.828	12
17.8475	16	17.8475	17	17.8475	8	17.8475	13	17.8475	20	17.8475	10
17.867	5	17.867	7	17.867	12	17.867	11	17.867	19	17.867	9
17.8865	15	17.8865	9	17.8865	12	17.8865	12	17.8865	17	17.8865	6
17.906	8	17.906	6	17.906	6	17.906	12	17.906	13	17.906	10
17.9255	11	17.9255	5	17.9255	7	17.9255	10	17.9255	11	17.9255	14
17.945	8	17.945	9	17.945	9	17.945	12	17.945	8	17.945	16
17.9645	11	17.9645	8	17.9645	12	17.9645	14	17.9645	3	17.9645	13
17.984	12	17.984	13	17.984	9	17.984	9	17.984	12	17.984	15
18.0035	7	18.0035	8	18.0035	9	18.0035	10	18.0035	11	18.0035	8
18.0229	6	18.0229	7	18.0229	4	18.0229	12	18.0229	10	18.0229	8
18.0424	5	18.0424	15	18.0424	10	18.0424	8	18.0424	10	18.0424	9
18.0619	5	18.0619	2	18.0619	8	18.0619	6	18.0619	9	18.0619	9
18.0814	4	18.0814	5	18.0814	7	18.0814	9	18.0814	12	18.0814	14
18.1009	10	18.1009	6	18.1009	6	18.1009	10	18.1009	7	18.1009	10
18.1204	14	18.1204	4	18.1204	10	18.1204	14	18.1204	12	18.1204	11
18.1399	11	18.1399	7	18.1399	7	18.1399	14	18.1399	11	18.1399	9
18.1594	3	18.1594	6	18.1594	7	18.1594	8	18.1594	5	18.1594	9
18.1789	7	18.1789	4	18.1789	4	18.1789	9	18.1789	8	18.1789	6
18.1984	5	18.1984	10	18.1984	10	18.1984	6	18.1984	7	18.1984	8
18.2179	6	18.2179	12	18.2179	6	18.2179	8	18.2179	12	18.2179	9
18.2374	11	18.2374	8	18.2374	6	18.2374	9	18.2374	5	18.2374	10
18.2569	5	18.2569	9	18.2569	6	18.2569	10	18.2569	12	18.2569	7
18.2764	8	18.2764	6	18.2764	9	18.2764	13	18.2764	7	18.2764	7
18.2959	8	18.2959	8	18.2959	12	18.2959	6	18.2959	7	18.2959	9
18.3154	10	18.3154	6	18.3154	8	18.3154	7	18.3154	9	18.3154	8
18.3349	9	18.3349	3	18.3349	8	18.3349	11	18.3349	7	18.3349	8
18.3544	12	18.3544	8	18.3544	7	18.3544	9	18.3544	7	18.3544	4
18.3739	12	18.3739	2	18.3739	10	18.3739	12	18.3739	9	18.3739	9
18.3934	12	18.3934	4	18.3934	12	18.3934	11	18.3934	7	18.3934	8
18.4129	15	18.4129	10	18.4129	9	18.4129	7	18.4129	5	18.4129	10
18.4324	5	18.4324	6	18.4324	8	18.4324	10	18.4324	7	18.4324	11
18.4518	9	18.4518	4	18.4518	10	18.4518	8	18.4518	7	18.4518	9
18.4713	12	18.4713	11	18.4713	5	18.4713	17	18.4713	9	18.4713	9
18.4908	13	18.4908	8	18.4908	10	18.4908	16	18.4908	6	18.4908	8
18.5103	10	18.5103	5	18.5103	6	18.5103	4	18.5103	5	18.5103	9
18.5298	12	18.5298	4	18.5298	8	18.5298	12	18.5298	9	18.5298	11
18.5493	11	18.5493	6	18.5493	11	18.5493	9	18.5493	8	18.5493	10
18.5688	9	18.5688	8	18.5688	10	18.5688	10	18.5688	5	18.5688	3
18.5883	12	18.5883	10	18.5883	6	18.5883	10	18.5883	12	18.5883	8
18.6078	8	18.6078	6	18.6078	9	18.6078	9	18.6078	10	18.6078	16
18.6273	12	18.6273	6	18.6273	10	18.6273	9	18.6273	7	18.6273	7
18.6468	6	18.6468	12	18.6468	5	18.6468	14	18.6468	7	18.6468	8
18.6663	9	18.6663	1	18.6663	3	18.6663	5	18.6663	15	18.6663	7
18.6858	7	18.6858	4	18.6858	4	18.6858	8	18.6858	4	18.6858	9
18.7053	9	18.7053	7	18.7053	9	18.7053	9	18.7053	8	18.7053	10
18.7248	15	18.7248	8	18.7248	14	18.7248	10	18.7248	9	18.7248	7
18.7443	6	18.7443	5	18.7443	3	18.7443	5	18.7443	8	18.7443	11
18.7638	10	18.7638	8	18.7638	11	18.7638	8	18.7638	9	18.7638	11
18.7833	12	18.7833	6	18.7833	11	18.7833	4	18.7833	5	18.7833	9
18.8028	5	18.8028	8	18.8028	7	18.8028	9	18.8028	9	18.8028	13
18.8223	8	18.8223	9	18.8223	2	18.8223	15	18.8223	12	18.8223	8
18.8418	8	18.8418	7	18.8418	6	18.8418	6	18.8418	10	18.8418	7
18.8613	7	18.8613	9	18.8613	8	18.8613	6	18.8613	11	18.8613	15
18.8807	10	18.8807	6	18.8807	6	18.8807	9	18.8807	7	18.8807	11
18.9002	10	18.9002	13	18.9002	6	18.9002	7	18.9002	4	18.9002	9
18.9197	11	18.9197	5	18.9197	10	18.9197	9	18.9197	10	18.9197	11
18.9392	6	18.9392	3	18.9392	6	18.9392	7	18.9392	8	18.9392	10
18.9587	8	18.9587	2	18.9587	10	18.9587	8	18.9587	8	18.9587	8
18.9782	9	18.9782	5	18.9782	7	18.9782	8	18.9782	7	18.9782	5
18.9977	9	18.9977	8	18.9977	7	18.9977	7	18.9977	5	18.9977	8
19.0172	7	19.0172	11	19.0172	11	19.0172	15	19.0172	4	19.0172	4
19.0367	6	19.0367	3	19.0367	4	19.0367	11	19.0367	7	19.0367	8
19.0562	6	19.0562	2	19.0562	5	19.0562	12	19.0562	8	19.0562	11
19.0757	11	19.0757	9	19.0757	7	19.0757	7	19.0757	6	19.0757	14
19.0952	7	19.0952	9	19.0952	5	19.0952	8	19.0952	5	19.0952	6
19.1147	6	19.1147	13	19.1147	11	19.1147	7	19.1147	6	19.1147	13
19.1342	12	19.1342	9	19.1342	5	19.1342	11	19.1342	7	19.1342	11
19.1537	11	19.1537	4	19.1537	3	19.1537	9	19.1537	2	19.1537	6
19.1732	13	19.1732	5	19.1732	6	19.1732	10	19.1732	7	19.1732	2
19.1927	5	19.1927	7	19.1927	9	19.1927	12	19.1927	6	19.1927	10
19.2122	10	19.2122	12	19.2122	6	19.2122	8	19.2122	7	19.2122	5
19.2317	12	19.2317	7	19.2317	7	19.2317	11	19.2317	8	19.2317	9
19.2512	10	19.2512	8	19.2512	11	19.2512	8	19.2512	9	19.2512	4
19.2707	4	19.2707	5	19.2707	8	19.2707	16	19.2707	1	19.2707	8
19.2902	11	19.2902	5	19.2902	5	19.2902	10	19.2902	9	19.2902	8
19.3096	14	19.3096	5	19.3096	7	19.3096	7	19.3096	10	19.3096	9
19.3291	12	19.3291	9	19.3291	10	19.3291	10	19.3291	10	19.3291	13
19.3486	9	19.3486	10	19.3486	6	19.3486	11	19.3486	6	19.3486	11
19.3681	11	19.3681	11	19.3681	10	19.3681	11	19.3681	5	19.3681	10
19.3876	11	19.3876	8	19.3876	11	19.3876	11	19.3876	10	19.3876	8
19.4071	9	19.4071	8	19.4071	9	19.4071	9	19.4071	9	19.4071	10
19.4266	9	19.4266	3	19.4266	10	19.4266	4	19.4266	7	19.4266	8
19.4461	10	19.4461	1	19.4461	2	19.4461	9	19.4461	9	19.4461	8
19.4656	8	19.4656	14	19.4656	8	19.4656	18	19.4656	12	19.4656	9
19.4851	6	19.4851	8	19.4851	9	19.4851	14	19.4851	6	19.4851	7
19.5046	11	19.5046	7	19.5046	11	19.5046	7	19.5046	9	19.5046	14
19.5241	13	19.5241	12	19.5241	10	19.5241	9	19.5241	10	19.5241	8
19.5436	7	19.5436	10	19.5436	8	19.5436	11	19.5436	8	19.5436	11
19.5631	5	19.5631	10	19.5631	8	19.5631	4	19.5631	8	19.5631	7
19.5826	13	19.5826	4	19.5826	7	19.5826	9	19.5826	6	19.5826	14
19.6021	8	19.6021	10	19.6021	5	19.6021	6	19.6021	6	19.6021	8
19.6216	9	19.6216	10	19.6216	4	19.6216	7	19.6216	7	19.6216	9
19.6411	11	19.6411	7	19.6411	12	19.6411	9	19.6411	11	19.6411	8
19.6606	11	19.6606	7	19.6606	12	19.6606	8	19.6606	11	19.6606	6
19.6801	17	19.6801	10	19.6801	9	19.6801	10	19.6801	8	19.6801	10
19.6996	14	19.6996	12	19.6996	9	19.6996	9	19.6996	8	19.6996	5
19.7191	18	19.7191	10	19.7191	10	19.7191	10	19.7191	11	19.7191	14
19.7385	9	19.7385	13	19.7385	11	19.7385	14	19.7385	16	19.7385	4
19.758	14	19.758	14	19.758	10	19.758	11	19.758	14	19.758	8
19.7775	7	19.7775	7	19.7775	8	19.7775	11	19.7775	9	19.7775	9
19.797	11	19.797	11	19.797	12	19.797	14	19.797	8	19.797	14
19.8165	17	19.8165	9	19.8165	9	19.8165	5	19.8165	8	19.8165	12
19.836	7	19.836	5	19.836	10	19.836	14	19.836	14	19.836	15
19.8555	5	19.8555	12	19.8555	17	19.8555	12	19.8555	23	19.8555	14
19.875	23	19.875	12	19.875	15	19.875	11	19.875	14	19.875	14
19.8945	11	19.8945	16	19.8945	18	19.8945	12	19.8945	12	19.8945	15
19.914	22	19.914	12	19.914	14	19.914	10	19.914	9	19.914	22
19.9335	9	19.9335	13	19.9335	6	19.9335	6	19.9335	10	19.9335	18
19.953	7	19.953	9	19.953	10	19.953	6	19.953	13	19.953	12
19.9725	8	19.9725	5	19.9725	16	19.9725	8	19.9725	9	19.9725	9
19.992	12	19.992	6	19.992	13	19.992	17	19.992	13	19.992	21
20.0115	13	20.0115	10	20.0115	6	20.0115	12	20.0115	7	20.0115	23
20.031	7	20.031	11	20.031	10	20.031	11	20.031	8	20.031	16
20.0505	4	20.0505	9	20.0505	10	20.0505	17	20.0505	11	20.0505	14
20.07	7	20.07	12	20.07	8	20.07	10	20.07	9	20.07	13
20.0895	14	20.0895	9	20.0895	13	20.0895	12	20.0895	12	20.0895	17
20.109	15	20.109	6	20.109	5	20.109	7	20.109	12	20.109	13
20.1285	13	20.1285	6	20.1285	11	20.1285	4	20.1285	5	20.1285	12
20.148	7	20.148	7	20.148	10	20.148	6	20.148	9	20.148	13
20.1674	9	20.1674	12	20.1674	9	20.1674	13	20.1674	8	20.1674	18
20.1869	8	20.1869	16	20.1869	7	20.1869	13	20.1869	7	20.1869	3
20.2064	13	20.2064	8	20.2064	4	20.2064	9	20.2064	8	20.2064	9
20.2259	12	20.2259	10	20.2259	7	20.2259	18	20.2259	11	20.2259	10
20.2454	12	20.2454	10	20.2454	10	20.2454	14	20.2454	9	20.2454	9
20.2649	9	20.2649	10	20.2649	4	20.2649	10	20.2649	13	20.2649	14
20.2844	6	20.2844	10	20.2844	9	20.2844	14	20.2844	7	20.2844	17
20.3039	13	20.3039	12	20.3039	10	20.3039	14	20.3039	11	20.3039	12
20.3234	8	20.3234	12	20.3234	11	20.3234	10	20.3234	11	20.3234	11
20.3429	8	20.3429	11	20.3429	8	20.3429	9	20.3429	14	20.3429	7
20.3624	6	20.3624	10	20.3624	7	20.3624	10	20.3624	7	20.3624	10
20.3819	11	20.3819	9	20.3819	11	20.3819	10	20.3819	12	20.3819	6
20.4014	10	20.4014	6	20.4014	13	20.4014	14	20.4014	14	20.4014	8
20.4209	7	20.4209	12	20.4209	3	20.4209	11	20.4209	12	20.4209	9
20.4404	13	20.4404	8	20.4404	20	20.4404	6	20.4404	10	20.4404	11
20.4599	9	20.4599	10	20.4599	9	20.4599	9	20.4599	6	20.4599	14
20.4794	8	20.4794	8	20.4794	7	20.4794	6	20.4794	11	20.4794	15
20.4989	8	20.4989	16	20.4989	11	20.4989	12	20.4989	11	20.4989	10
20.5184	10	20.5184	9	20.5184	9	20.5184	11	20.5184	17	20.5184	14
20.5379	16	20.5379	13	20.5379	11	20.5379	11	20.5379	11	20.5379	12
20.5574	8	20.5574	4	20.5574	9	20.5574	16	20.5574	13	20.5574	15
20.5769	11	20.5769	8	20.5769	12	20.5769	6	20.5769	8	20.5769	10
20.5963	9	20.5963	3	20.5963	4	20.5963	18	20.5963	11	20.5963	10
20.6158	9	20.6158	11	20.6158	13	20.6158	4	20.6158	13	20.6158	14
20.6353	20	20.6353	5	20.6353	8	20.6353	9	20.6353	22	20.6353	9
20.6548	11	20.6548	7	20.6548	12	20.6548	12	20.6548	13	20.6548	11
20.6743	14	20.6743	9	20.6743	20	20.6743	10	20.6743	17	20.6743	11
20.6938	12	20.6938	19	20.6938	12	20.6938	13	20.6938	10	20.6938	11
20.7133	10	20.7133	7	20.7133	10	20.7133	17	20.7133	17	20.7133	15
20.7328	15	20.7328	21	20.7328	15	20.7328	18	20.7328	14	20.7328	10
20.7523	22	20.7523	14	20.7523	12	20.7523	18	20.7523	15	20.7523	14
20.7718	41	20.7718	20	20.7718	20	20.7718	46	20.7718	18	20.7718	15
20.7913	57	20.7913	50	20.7913	12	20.7913	73	20.7913	15	20.7913	13
20.8108	101	20.8108	55	20.8108	22	20.8108	101	20.8108	29	20.8108	8
20.8303	127	20.8303	52	20.8303	19	20.8303	87	20.8303	62	20.8303	10
20.8498	110	20.8498	83	20.8498	39	20.8498	58	20.8498	77	20.8498	18
20.8693	92	20.8693	134	20.8693	56	20.8693	55	20.8693	122	20.8693	19
20.8888	80	20.8888	136	20.8888	88	20.8888	31	20.8888	149	20.8888	19
20.9083	56	20.9083	88	20.9083	112	20.9083	20	20.9083	105	20.9083	19
20.9278	29	20.9278	81	20.9278	108	20.9278	20	20.9278	105	20.9278	30
20.9473	13	20.9473	62	20.9473	52	20.9473	9	20.9473	71	20.9473	57
20.9668	15	20.9668	33	20.9668	56	20.9668	18	20.9668	53	20.9668	127
20.9863	15	20.9863	23	20.9863	44	20.9863	17	20.9863	31	20.9863	158
21.0058	10	21.0058	19	21.0058	26	21.0058	14	21.0058	31	21.0058	112
21.0252	7	21.0252	29	21.0252	20	21.0252	12	21.0252	39	21.0252	88
21.0447	15	21.0447	28	21.0447	16	21.0447	12	21.0447	42	21.0447	71
21.0642	14	21.0642	22	21.0642	22	21.0642	14	21.0642	54	21.0642	29
21.0837	19	21.0837	19	21.0837	14	21.0837	16	21.0837	44	21.0837	16
21.1032	14	21.1032	17	21.1032	10	21.1032	8	21.1032	42	21.1032	17
21.1227	6	21.1227	14	21.1227	12	21.1227	12	21.1227	27	21.1227	20
21.1422	9	21.1422	19	21.1422	9	21.1422	8	21.1422	19	21.1422	12
21.1617	5	21.1617	9	21.1617	8	21.1617	13	21.1617	21	21.1617	11
21.1812	7	21.1812	4	21.1812	9	21.1812	11	21.1812	8	21.1812	18
21.2007	20	21.2007	7	21.2007	7	21.2007	10	21.2007	10	21.2007	10
21.2202	10	21.2202	9	21.2202	17	21.2202	10	21.2202	11	21.2202	11
21.2397	7	21.2397	8	21.2397	7	21.2397	5	21.2397	13	21.2397	4
21.2592	12	21.2592	7	21.2592	9	21.2592	6	21.2592	6	21.2592	10
21.2787	11	21.2787	7	21.2787	11	21.2787	11	21.2787	14	21.2787	8
21.2982	11	21.2982	6	21.2982	13	21.2982	10	21.2982	7	21.2982	12
21.3177	6	21.3177	14	21.3177	11	21.3177	10	21.3177	10	21.3177	9
21.3372	3	21.3372	8	21.3372	5	21.3372	11	21.3372	9	21.3372	12
21.3567	7	21.3567	7	21.3567	5	21.3567	7	21.3567	6	21.3567	13
21.3762	8	21.3762	7	21.3762	8	21.3762	7	21.3762	9	21.3762	7
21.3957	9	21.3957	12	21.3957	7	21.3957	9	21.3957	5	21.3957	11
21.4152	6	21.4152	10	21.4152	13	21.4152	5	21.4152	12	21.4152	7
21.4347	7	21.4347	9	21.4347	7	21.4347	8	21.4347	11	21.4347	11
21.4541	9	21.4541	5	21.4541	10	21.4541	5	21.4541	8	21.4541	7
21.4736	9	21.4736	6	21.4736	4	21.4736	6	21.4736	7	21.4736	5
21.4931	8	21.4931	6	21.4931	5	21.4931	9	21.4931	7	21.4931	8
21.5126	7	21.5126	9	21.5126	4	21.5126	7	21.5126	16	21.5126	3
21.5321	19	21.5321	9	21.5321	8	21.5321	8	21.5321	8	21.5321	6
21.5516	11	21.5516	10	21.5516	5	21.5516	16	21.5516	5	21.5516	8
21.5711	7	21.5711	8	21.5711	6	21.5711	10	21.5711	4	21.5711	2
21.5906	10	21.5906	9	21.5906	9	21.5906	7	21.5906	10	21.5906	10
21.6101	7	21.6101	9	21.6101	11	21.6101	13	21.6101	5	21.6101	6
21.6296	8	21.6296	9	21.6296	9	21.6296	8	21.6296	10	21.6296	5
21.6491	3	21.6491	8	21.6491	9	21.6491	10	21.6491	9	21.6491	8
21.6686	4	21.6686	8	21.6686	10	21.6686	9	21.6686	14	21.6686	10
21.6881	9	21.6881	7	21.6881	8	21.6881	16	21.6881	10	21.6881	4
21.7076	6	21.7076	10	21.7076	9	21.7076	5	21.7076	8	21.7076	6
21.7271	14	21.7271	8	21.7271	15	21.7271	12	21.7271	7	21.7271	12
21.7466	11	21.7466	3	21.7466	8	21.7466	16	21.7466	8	21.7466	11
21.7661	12	21.7661	9	21.7661	9	21.7661	10	21.7661	8	21.7661	8
21.7856	9	21.7856	11	21.7856	7	21.7856	5	21.7856	5	21.7856	8
21.8051	14	21.8051	7	21.8051	11	21.8051	5	21.8051	9	21.8051	10
21.8246	11	21.8246	10	21.8246	10	21.8246	7	21.8246	8	21.8246	10
21.8441	10	21.8441	5	21.8441	11	21.8441	16	21.8441	12	21.8441	9
21.8636	9	21.8636	2	21.8636	2	21.8636	13	21.8636	10	21.8636	9
21.883	8	21.883	9	21.883	7	21.883	13	21.883	8	21.883	8
21.9025	9	21.9025	8	21.9025	6	21.9025	11	21.9025	6	21.9025	15
21.922	9	21.922	7	21.922	10	21.922	8	21.922	13	21.922	9
21.9415	17	21.9415	11	21.9415	7	21.9415	13	21.9415	11	21.9415	5
21.961	25	21.961	6	21.961	13	21.961	16	21.961	8	21.961	8
21.9805	11	21.9805	8	21.9805	7	21.9805	21	21.9805	11	21.9805	4
22	11	22	12	22	10	22	21	22	13	22	11
22.0195	13	22.0195	11	22.0195	7	22.0195	20	22.0195	13	22.0195	11
22.039	14	22.039	15	22.039	7	22.039	19	22.039	19	22.039	9
22.0585	15	22.0585	18	22.0585	7	22.0585	19	22.0585	15	22.0585	10
22.078	11	22.078	17	22.078	14	22.078	16	22.078	12	22.078	12
22.0975	13	22.0975	16	22.0975	18	22.0975	18	22.0975	11	22.0975	12
22.117	12	22.117	13	22.117	11	22.117	8	22.117	15	22.117	13
22.1365	13	22.1365	12	22.1365	16	22.1365	9	22.1365	15	22.1365	9
22.156	9	22.156	10	22.156	12	22.156	8	22.156	3	22.156	13
22.1755	6	22.1755	13	22.1755	9	22.1755	11	22.1755	8	22.1755	14
22.195	7	22.195	7	22.195	12	22.195	10	22.195	11	22.195	11
22.2145	5	22.2145	9	22.2145	9	22.2145	8	22.2145	7	22.2145	15
22.234	7	22.234	13	22.234	7	22.234	10	22.234	5	22.234	15
22.2535	14	22.2535	13	22.2535	10	22.2535	5	22.2535	11	22.2535	16
22.273	9	22.273	10	22.273	14	22.273	8	22.273	8	22.273	7
22.2925	4	22.2925	9	22.2925	8	22.2925	12	22.2925	6	22.2925	12
22.3119	6	22.3119	10	22.3119	7	22.3119	6	22.3119	8	22.3119	5
22.3314	8	22.3314	5	22.3314	7	22.3314	10	22.3314	13	22.3314	7
22.3509	5	22.3509	8	22.3509	8	22.3509	7	22.3509	9	22.3509	8
22.3704	4	22.3704	16	22.3704	7	22.3704	9	22.3704	13	22.3704	8
22.3899	8	22.3899	7	22.3899	8	22.3899	13	22.3899	18	22.3899	7
22.4094	9	22.4094	9	22.4094	6	22.4094	6	22.4094	5	22.4094	10
22.4289	8	22.4289	12	22.4289	11	22.4289	9	22.4289	8	22.4289	11
22.4484	13	22.4484	5	22.4484	9	22.4484	11	22.4484	9	22.4484	8
22.4679	11	22.4679	6	22.4679	13	22.4679	8	22.4679	11	22.4679	5
22.4874	13	22.4874	9	22.4874	11	22.4874	5	22.4874	7	22.4874	9
22.5069	8	22.5069	9	22.5069	6	22.5069	7	22.5069	6	22.5069	8
22.5264	9	22.5264	10	22.5264	8	22.5264	10	22.5264	9	22.5264	4
22.5459	6	22.5459	8	22.5459	11	22.5459	9	22.5459	10	22.5459	8
22.5654	8	22.5654	6	22.5654	7	22.5654	11	22.5654	8	22.5654	8
22.5849	5	22.5849	6	22.5849	3	22.5849	8	22.5849	4	22.5849	8
22.6044	6	22.6044	10	22.6044	10	22.6044	6	22.6044	5	22.6044	17
22.6239	9	22.6239	6	22.6239	9	22.6239	5	22.6239	7	22.6239	9
22.6434	6	22.6434	9	22.6434	9	22.6434	7	22.6434	7	22.6434	9
22.6629	7	22.6629	6	22.6629	9	22.6629	10	22.6629	5	22.6629	7
22.6824	9	22.6824	7	22.6824	1	22.6824	8	22.6824	4	22.6824	9
22.7019	10	22.7019	8	22.7019	3	22.7019	6	22.7019	10	22.7019	7
22.7213	9	22.7213	13	22.7213	8	22.7213	3	22.7213	7	22.7213	6
22.7408	6	22.7408	7	22.7408	10	22.7408	9	22.7408	10	22.7408	9
22.7603	14	22.7603	5	22.7603	10	22.7603	10	22.7603	8	22.7603	6
22.7798	6	22.7798	10	22.7798	12	22.7798	18	22.7798	10	22.7798	12
22.7993	5	22.7993	9	22.7993	9	22.7993	11	22.7993	4	22.7993	11
22.8188	3	22.8188	4	22.8188	10	22.8188	7	22.8188	14	22.8188	9
22.8383	11	22.8383	10	22.8383	10	22.8383	15	22.8383	6	22.8383	9
22.8578	13	22.8578	5	22.8578	7	22.8578	15	22.8578	10	22.8578	7
22.8773	10	22.8773	4	22.8773	7	22.8773	14	22.8773	9	22.8773	6
22.8968	12	22.8968	7	22.8968	11	22.8968	10	22.8968	4	22.8968	5
22.9163	7	22.9163	12	22.9163	10	22.9163	11	22.9163	12	22.9163	9
22.9358	10	22.9358	9	22.9358	9	22.9358	9	22.9358	9	22.9358	15
22.9553	8	22.9553	9	22.9553	8	22.9553	17	22.9553	13	22.9553	18
22.9748	12	22.9748	5	22.9748	11	22.9748	8	22.9748	8	22.9748	9
22.9943	10	22.9943	11	22.9943	7	22.9943	10	22.9943	7	22.9943	10
23.0138	17	23.0138	14	23.0138	9	23.0138	19	23.0138	11	23.0138	4
23.0333	17	23.0333	15	23.0333	16	23.0333	27	23.0333	5	23.0333	12
23.0528	12	23.0528	15	23.0528	9	23.0528	18	23.0528	6	23.0528	12
23.0723	15	23.0723	16	23.0723	16	23.0723	20	23.0723	13	23.0723	15
23.0918	13	23.0918	11	23.0918	18	23.0918	19	23.0918	10	23.0918	9
23.1113	12	23.1113	11	23.1113	9	23.1113	11	23.1113	15	23.1113	8
23.1308	20	23.1308	16	23.1308	9	23.1308	9	23.1308	8	23.1308	13
23.1502	15	23.1502	17	23.1502	10	23.1502	7	23.1502	13	23.1502	17
23.1697	5	23.1697	7	23.1697	16	23.1697	9	23.1697	5	23.1697	14
23.1892	13	23.1892	8	23.1892	9	23.1892	8	23.1892	3	23.1892	12
23.2087	9	23.2087	13	23.2087	9	23.2087	9	23.2087	12	23.2087	13
23.2282	4	23.2282	9	23.2282	6	23.2282	10	23.2282	8	23.2282	13
23.2477	6	23.2477	3	23.2477	8	23.2477	12	23.2477	12	23.2477	7
23.2672	8	23.2672	4	23.2672	9	23.2672	8	23.2672	8	23.2672	10
23.2867	9	23.2867	8	23.2867	9	23.2867	9	23.2867	7	23.2867	4
23.3062	5	23.3062	8	23.3062	7	23.3062	12	23.3062	2	23.3062	12
23.3257	8	23.3257	13	23.3257	9	23.3257	10	23.3257	9	23.3257	8
23.3452	7	23.3452	7	23.3452	7	23.3452	8	23.3452	11	23.3452	9
23.3647	7	23.3647	4	23.3647	11	23.3647	6	23.3647	5	23.3647	7
23.3842	8	23.3842	7	23.3842	7	23.3842	9	23.3842	6	23.3842	13
23.4037	5	23.4037	6	23.4037	5	23.4037	5	23.4037	9	23.4037	7
23.4232	7	23.4232	7	23.4232	8	23.4232	7	23.4232	7	23.4232	9
23.4427	8	23.4427	11	23.4427	4	23.4427	10	23.4427	15	23.4427	8
23.4622	10	23.4622	7	23.4622	9	23.4622	10	23.4622	10	23.4622	12
23.4817	14	23.4817	4	23.4817	5	23.4817	10	23.4817	9	23.4817	7
23.5012	9	23.5012	8	23.5012	13	23.5012	15	23.5012	11	23.5012	4
23.5207	12	23.5207	11	23.5207	9	23.5207	10	23.5207	21	23.5207	14
23.5402	11	23.5402	11	23.5402	13	23.5402	7	23.5402	34	23.5402	8
23.5597	15	23.5597	13	23.5597	12	23.5597	14	23.5597	31	23.5597	11
23.5791	12	23.5791	10	23.5791	8	23.5791	10	23.5791	27	23.5791	11
23.5986	16	23.5986	22	23.5986	7	23.5986	10	23.5986	19	23.5986	13
23.6181	9	23.6181	9	23.6181	9	23.6181	11	23.6181	17	23.6181	7
23.6376	8	23.6376	16	23.6376	13	23.6376	7	23.6376	12	23.6376	17
23.6571	10	23.6571	9	23.6571	10	23.6571	12	23.6571	14	23.6571	14
23.6766	12	23.6766	8	23.6766	14	23.6766	8	23.6766	12	23.6766	16
23.6961	12	23.6961	9	23.6961	11	23.6961	11	23.6961	11	23.6961	15
23.7156	8	23.7156	11	23.7156	8	23.7156	11	23.7156	10	23.7156	14
23.7351	4	23.7351	6	23.7351	4	23.7351	12	23.7351	9	23.7351	12
23.7546	10	23.7546	10	23.7546	5	23.7546	10	23.7546	12	23.7546	20
23.7741	7	23.7741	7	23.7741	10	23.7741	11	23.7741	11	23.7741	17
23.7936	11	23.7936	6	23.7936	13	23.7936	18	23.7936	8	23.7936	10
23.8131	13	23.8131	6	23.8131	10	23.8131	6	23.8131	14	23.8131	21
23.8326	8	23.8326	7	23.8326	9	23.8326	11	23.8326	9	23.8326	23
23.8521	13	23.8521	7	23.8521	10	23.8521	12	23.8521	6	23.8521	18
23.8716	13	23.8716	7	23.8716	17	23.8716	15	23.8716	9	23.8716	7
23.8911	9	23.8911	8	23.8911	10	23.8911	10	23.8911	7	23.8911	19
23.9106	10	23.9106	6	23.9106	11	23.9106	8	23.9106	5	23.9106	20
23.9301	11	23.9301	6	23.9301	10	23.9301	12	23.9301	8	23.9301	24
23.9496	10	23.9496	7	23.9496	10	23.9496	4	23.9496	6	23.9496	11
23.9691	11	23.9691	9	23.9691	8	23.9691	16	23.9691	13	23.9691	9
23.9886	10	23.9886	8	23.9886	6	23.9886	17	23.9886	14	23.9886	11
24.008	11	24.008	8	24.008	13	24.008	20	24.008	17	24.008	15
24.0275	8	24.0275	5	24.0275	8	24.0275	15	24.0275	24	24.0275	14
24.047	9	24.047	14	24.047	9	24.047	17	24.047	28	24.047	18
24.0665	12	24.0665	16	24.0665	12	24.0665	10	24.0665	18	24.0665	7
24.086	9	24.086	11	24.086	7	24.086	22	24.086	19	24.086	13
24.1055	8	24.1055	9	24.1055	11	24.1055	31	24.1055	16	24.1055	12
24.125	13	24.125	9	24.125	11	24.125	18	24.125	6	24.125	7
24.1445	11	24.1445	11	24.1445	15	24.1445	11	24.1445	10	24.1445	11
24.164	18	24.164	16	24.164	15	24.164	31	24.164	11	24.164	12
24.1835	9	24.1835	12	24.1835	10	24.1835	14	24.1835	11	24.1835	10
24.203	17	24.203	24	24.203	13	24.203	19	24.203	8	24.203	15
24.2225	11	24.2225	18	24.2225	9	24.2225	18	24.2225	11	24.2225	11
24.242	14	24.242	13	24.242	17	24.242	17	24.242	12	24.242	10
24.2615	14	24.2615	14	24.2615	9	24.2615	30	24.2615	13	24.2615	10
24.281	13	24.281	29	24.281	11	24.281	17	24.281	16	24.281	11
24.3005	9	24.3005	47	24.3005	21	24.3005	14	24.3005	20	24.3005	6
24.32	13	24.32	67	24.32	19	24.32	7	24.32	25	24.32	18
24.3395	11	24.3395	57	24.3395	27	24.3395	17	24.3395	21	24.3395	17
24.359	9	24.359	50	24.359	13	24.359	14	24.359	25	24.359	19
24.3785	7	24.3785	38	24.3785	14	24.3785	13	24.3785	24	24.3785	23
24.398	9	24.398	36	24.398	13	24.398	8	24.398	15	24.398	21
24.4175	5	24.4175	24	24.4175	7	24.4175	11	24.4175	7	24.4175	14
24.4369	7	24.4369	20	24.4369	9	24.4369	10	24.4369	7	24.4369	16
24.4564	8	24.4564	7	24.4564	8	24.4564	15	24.4564	11	24.4564	21
24.4759	10	24.4759	9	24.4759	7	24.4759	10	24.4759	9	24.4759	11
24.4954	9	24.4954	4	24.4954	8	24.4954	5	24.4954	4	24.4954	13
24.5149	5	24.5149	9	24.5149	10	24.5149	11	24.5149	14	24.5149	7
24.5344	10	24.5344	5	24.5344	11	24.5344	11	24.5344	7	24.5344	8
24.5539	9	24.5539	9	24.5539	13	24.5539	5	24.5539	9	24.5539	12
24.5734	7	24.5734	9	24.5734	11	24.5734	9	24.5734	7	24.5734	8
24.5929	7	24.5929	5	24.5929	5	24.5929	8	24.5929	5	24.5929	14
24.6124	7	24.6124	7	24.6124	8	24.6124	8	24.6124	11	24.6124	8
24.6319	8	24.6319	11	24.6319	7	24.6319	8	24.6319	4	24.6319	7
24.6514	12	24.6514	13	24.6514	6	24.6514	12	24.6514	4	24.6514	15
24.6709	7	24.6709	9	24.6709	8	24.6709	8	24.6709	11	24.6709	9
24.6904	7	24.6904	9	24.6904	10	24.6904	8	24.6904	6	24.6904	7
24.7099	12	24.7099	10	24.7099	8	24.7099	8	24.7099	11	24.7099	16
24.7294	10	24.7294	6	24.7294	5	24.7294	4	24.7294	8	24.7294	17
24.7489	14	24.7489	8	24.7489	2	24.7489	9	24.7489	13	24.7489	10
24.7684	12	24.7684	7	24.7684	3	24.7684	3	24.7684	11	24.7684	8
24.7879	8	24.7879	9	24.7879	4	24.7879	4	24.7879	9	24.7879	8
24.8074	13	24.8074	12	24.8074	8	24.8074	8	24.8074	10	24.8074	10
24.8269	9	24.8269	6	24.8269	6	24.8269	9	24.8269	6	24.8269	8
24.8464	12	24.8464	7	24.8464	10	24.8464	8	24.8464	3	24.8464	3
24.8658	8	24.8658	7	24.8658	9	24.8658	7	24.8658	6	24.8658	3
24.8853	10	24.8853	8	24.8853	6	24.8853	9	24.8853	8	24.8853	13
24.9048	13	24.9048	5	24.9048	11	24.9048	10	24.9048	9	24.9048	10
24.9243	11	24.9243	8	24.9243	12	24.9243	10	24.9243	4	24.9243	4
24.9438	9	24.9438	7	24.9438	4	24.9438	5	24.9438	6	24.9438	11
24.9633	10	24.9633	11	24.9633	6	24.9633	11	24.9633	10	24.9633	16
24.9828	6	24.9828	7	24.9828	13	24.9828	5	24.9828	13	24.9828	9
25.0023	6	25.0023	6	25.0023	6	25.0023	9	25.0023	9	25.0023	13
25.0218	9	25.0218	6	25.0218	5	25.0218	6	25.0218	9	25.0218	9
25.0413	12	25.0413	4	25.0413	3	25.0413	11	25.0413	14	25.0413	6
25.0608	10	25.0608	10	25.0608	7	25.0608	9	25.0608	4	25.0608	11
25.0803	5	25.0803	2	25.0803	7	25.0803	6	25.0803	14	25.0803	10
25.0998	3	25.0998	5	25.0998	9	25.0998	11	25.0998	6	25.0998	8
25.1193	3	25.1193	7	25.1193	6	25.1193	5	25.1193	18	25.1193	9
25.1388	8	25.1388	6	25.1388	5	25.1388	7	25.1388	15	25.1388	4
25.1583	5	25.1583	6	25.1583	7	25.1583	12	25.1583	10	25.1583	12
25.1778	8	25.1778	6	25.1778	9	25.1778	7	25.1778	15	25.1778	6
25.1973	10	25.1973	9	25.1973	10	25.1973	11	25.1973	10	25.1973	10
25.2168	9	25.2168	7	25.2168	6	25.2168	11	25.2168	10	25.2168	11
25.2363	9	25.2363	11	25.2363	7	25.2363	8	25.2363	7	25.2363	17
25.2558	11	25.2558	6	25.2558	11	25.2558	16	25.2558	7	25.2558	12
25.2753	14	25.2753	4	25.2753	7	25.2753	13	25.2753	10	25.2753	10
25.2947	13	25.2947	7	25.2947	12	25.2947	16	25.2947	14	25.2947	10
25.3142	9	25.3142	9	25.3142	9	25.3142	12	25.3142	15	25.3142	9
25.3337	9	25.3337	9	25.3337	8	25.3337	11	25.3337	7	25.3337	17
25.3532	4	25.3532	4	25.3532	11	25.3532	6	25.3532	8	25.3532	18
25.3727	8	25.3727	7	25.3727	7	25.3727	10	25.3727	10	25.3727	13
25.3922	12	25.3922	3	25.3922	12	25.3922	16	25.3922	14	25.3922	12
25.4117	9	25.4117	7	25.4117	19	25.4117	7	25.4117	8	25.4117	7
25.4312	8	25.4312	7	25.4312	14	25.4312	12	25.4312	8	25.4312	10
25.4507	10	25.4507	6	25.4507	13	25.4507	13	25.4507	17	25.4507	8
25.4702	13	25.4702	8	25.4702	19	25.4702	7	25.4702	6	25.4702	15
25.4897	6	25.4897	13	25.4897	18	25.4897	8	25.4897	8	25.4897	8
25.5092	6	25.5092	9	25.5092	16	25.5092	12	25.5092	14	25.5092	11
25.5287	12	25.5287	9	25.5287	10	25.5287	10	25.5287	10	25.5287	12
25.5482	5	25.5482	11	25.5482	18	25.5482	11	25.5482	3	25.5482	17
25.5677	9	25.5677	10	25.5677	17	25.5677	4	25.5677	11	25.5677	12
25.5872	14	25.5872	11	25.5872	10	25.5872	16	25.5872	12	25.5872	19
25.6067	14	25.6067	14	25.6067	15	25.6067	8	25.6067	9	25.6067	19
25.6262	10	25.6262	9	25.6262	13	25.6262	9	25.6262	8	25.6262	14
25.6457	16	25.6457	10	25.6457	8	25.6457	10	25.6457	12	25.6457	18
25.6652	6	25.6652	10	25.6652	14	25.6652	13	25.6652	10	25.6652	15
25.6847	17	25.6847	15	25.6847	33	25.6847	8	25.6847	9	25.6847	11
25.7042	10	25.7042	8	25.7042	20	25.7042	8	25.7042	14	25.7042	13
25.7236	18	25.7236	10	25.7236	13	25.7236	13	25.7236	10	25.7236	8
25.7431	11	25.7431	8	25.7431	14	25.7431	7	25.7431	18	25.7431	19
25.7626	3	25.7626	6	25.7626	19	25.7626	14	25.7626	10	25.7626	12
25.7821	9	25.7821	1	25.7821	13	25.7821	10	25.7821	8	25.7821	16
25.8016	9	25.8016	8	25.8016	10	25.8016	11	25.8016	11	25.8016	7
25.8211	10	25.8211	11	25.8211	10	25.8211	9	25.8211	6	25.8211	10
25.8406	12	25.8406	10	25.8406	9	25.8406	16	25.8406	15	25.8406	13
25.8601	8	25.8601	11	25.8601	8	25.8601	16	25.8601	9	25.8601	9
25.8796	10	25.8796	12	25.8796	8	25.8796	12	25.8796	3	25.8796	15
25.8991	8	25.8991	13	25.8991	8	25.8991	8	25.8991	10	25.8991	11
25.9186	13	25.9186	8	25.9186	9	25.9186	9	25.9186	6	25.9186	10
25.9381	10	25.9381	10	25.9381	5	25.9381	13	25.9381	5	25.9381	9
25.9576	11	25.9576	3	25.9576	8	25.9576	8	25.9576	10	25.9576	14
25.9771	11	25.9771	8	25.9771	11	25.9771	11	25.9771	8	25.9771	11
25.9966	5	25.9966	9	25.9966	6	25.9966	15	25.9966	9	25.9966	9
26.0161	10	26.0161	13	26.0161	8	26.0161	11	26.0161	8	26.0161	9
26.0356	6	26.0356	7	26.0356	8	26.0356	13	26.0356	6	26.0356	14
26.0551	9	26.0551	8	26.0551	9	26.0551	13	26.0551	14	26.0551	12
26.0746	7	26.0746	10	26.0746	15	26.0746	10	26.0746	7	26.0746	13
26.0941	12	26.0941	9	26.0941	10	26.0941	6	26.0941	7	26.0941	8
26.1136	8	26.1136	5	26.1136	10	26.1136	6	26.1136	8	26.1136	9
26.1331	7	26.1331	8	26.1331	10	26.1331	8	26.1331	9	26.1331	12
26.1525	12	26.1525	10	26.1525	6	26.1525	10	26.1525	7	26.1525	8
26.172	9	26.172	8	26.172	11	26.172	18	26.172	6	26.172	11
26.1915	5	26.1915	8	26.1915	3	26.1915	10	26.1915	9	26.1915	9
26.211	9	26.211	11	26.211	9	26.211	10	26.211	8	26.211	9
26.2305	11	26.2305	9	26.2305	9	26.2305	11	26.2305	17	26.2305	16
26.25	14	26.25	11	26.25	18	26.25	19	26.25	10	26.25	9
26.2695	8	26.2695	12	26.2695	12	26.2695	14	26.2695	15	26.2695	15
26.289	15	26.289	8	26.289	15	26.289	16	26.289	10	26.289	4
26.3085	10	26.3085	8	26.3085	14	26.3085	15	26.3085	18	26.3085	14
26.328	10	26.328	16	26.328	11	26.328	16	26.328	15	26.328	10
26.3475	19	26.3475	11	26.3475	10	26.3475	5	26.3475	14	26.3475	9
26.367	21	26.367	12	26.367	24	26.367	23	26.367	19	26.367	7
26.3865	29	26.3865	12	26.3865	18	26.3865	17	26.3865	24	26.3865	12
26.406	20	26.406	21	26.406	11	26.406	20	26.406	10	26.406	14
26.4255	16	26.4255	29	26.4255	25	26.4255	13	26.4255	29	26.4255	22
26.445	24	26.445	30	26.445	31	26.445	21	26.445	20	26.445	13
26.4645	15	26.4645	29	26.4645	32	26.4645	21	26.4645	18	26.4645	17
26.484	20	26.484	31	26.484	34	26.484	35	26.484	26	26.484	23
26.5035	29	26.5035	25	26.5035	21	26.5035	39	26.5035	23	26.5035	14
26.523	62	26.523	27	26.523	19	26.523	73	26.523	22	26.523	14
26.5425	87	26.5425	19	26.5425	31	26.5425	129	26.5425	29	26.5425	18
26.562	152	26.562	44	26.562	36	26.562	197	26.562	35	26.562	22
26.5814	187	26.5814	51	26.5814	32	26.5814	326	26.5814	60	26.5814	18
26.6009	212	26.6009	64	26.6009	54	26.6009	371	26.6009	107	26.6009	15
26.6204	217	26.6204	159	26.6204	83	26.6204	294	26.6204	155	26.6204	22
26.6399	219	26.6399	175	26.6399	134	26.6399	243	26.6399	348	26.6399	33
26.6594	176	26.6594	216	26.6594	260	26.6594	236	26.6594	437	26.6594	40
26.6789	125	26.6789	174	26.6789	325	26.6789	186	26.6789	350	26.6789	52
26.6984	95	26.6984	180	26.6984	340	26.6984	76	26.6984	196	26.6984	83
26.7179	74	26.7179	110	26.7179	261	26.7179	50	26.7179	231	26.7179	142
26.7374	35	26.7374	92	26.7374	241	26.7374	26	26.7374	231	26.7374	269
26.7569	35	26.7569	54	26.7569	167	26.7569	26	26.7569	116	26.7569	326
26.7764	20	26.7764	39	26.7764	114	26.7764	21	26.7764	46	26.7764	352
26.7959	13	26.7959	20	26.7959	70	26.7959	31	26.7959	32	26.7959	236
26.8154	20	26.8154	18	26.8154	38	26.8154	21	26.8154	30	26.8154	185
26.8349	20	26.8349	13	26.8349	31	26.8349	22	26.8349	27	26.8349	173
26.8544	20	26.8544	19	26.8544	27	26.8544	16	26.8544	36	26.8544	125
26.8739	12	26.8739	16	26.8739	27	26.8739	18	26.8739	35	26.8739	72
26.8934	8	26.8934	16	26.8934	14	26.8934	22	26.8934	38	26.8934	38
26.9129	16	26.9129	15	26.9129	14	26.9129	11	26.9129	31	26.9129	36
26.9324	11	26.9324	13	26.9324	20	26.9324	12	26.9324	35	26.9324	29
26.9519	7	26.9519	12	26.9519	20	26.9519	19	26.9519	34	26.9519	28
26.9714	10	26.9714	8	26.9714	10	26.9714	7	26.9714	31	26.9714	26
26.9908	5	26.9908	9	26.9908	13	26.9908	14	26.9908	24	26.9908	25
27.0103	15	27.0103	5	27.0103	22	27.0103	13	27.0103	19	27.0103	27
27.0298	14	27.0298	7	27.0298	13	27.0298	8	27.0298	20	27.0298	20
27.0493	10	27.0493	11	27.0493	7	27.0493	15	27.0493	27	27.0493	21
27.0688	19	27.0688	9	27.0688	16	27.0688	16	27.0688	20	27.0688	20
27.0883	6	27.0883	14	27.0883	16	27.0883	17	27.0883	16	27.0883	12
27.1078	13	27.1078	9	27.1078	11	27.1078	14	27.1078	12	27.1078	12
27.1273	11	27.1273	7	27.1273	9	27.1273	11	27.1273	15	27.1273	14
27.1468	14	27.1468	13	27.1468	10	27.1468	15	27.1468	12	27.1468	15
27.1663	15	27.1663	9	27.1663	8	27.1663	9	27.1663	10	27.1663	11
27.1858	5	27.1858	7	27.1858	12	27.1858	12	27.1858	8	27.1858	17
27.2053	11	27.2053	2	27.2053	8	27.2053	13	27.2053	12	27.2053	12
27.2248	12	27.2248	7	27.2248	6	27.2248	13	27.2248	9	27.2248	11
27.2443	2	27.2443	10	27.2443	12	27.2443	11	27.2443	13	27.2443	14
27.2638	11	27.2638	11	27.2638	6	27.2638	14	27.2638	2	27.2638	14
27.2833	10	27.2833	7	27.2833	10	27.2833	17	27.2833	8	27.2833	18
27.3028	11	27.3028	8	27.3028	6	27.3028	10	27.3028	15	27.3028	12
27.3223	9	27.3223	5	27.3223	6	27.3223	10	27.3223	13	27.3223	9
27.3418	12	27.3418	10	27.3418	9	27.3418	8	27.3418	9	27.3418	6
27.3613	16	27.3613	9	27.3613	8	27.3613	16	27.3613	10	27.3613	8
27.3808	11	27.3808	10	27.3808	22	27.3808	10	27.3808	16	27.3808	20
27.4003	15	27.4003	11	27.4003	11	27.4003	14	27.4003	10	27.4003	13
27.4197	12	27.4197	14	27.4197	8	27.4197	10	27.4197	18	27.4197	11
27.4392	12	27.4392	10	27.4392	6	27.4392	13	27.4392	18	27.4392	10
27.4587	12	27.4587	25	27.4587	9	27.4587	14	27.4587	19	27.4587	7
27.4782	18	27.4782	22	27.4782	11	27.4782	13	27.4782	17	27.4782	15
27.4977	10	27.4977	13	27.4977	14	27.4977	10	27.4977	18	27.4977	18
27.5172	7	27.5172	15	27.5172	10	27.5172	12	27.5172	27	27.5172	19
27.5367	12	27.5367	13	27.5367	10	27.5367	11	27.5367	22	27.5367	24
27.5562	4	27.5562	15	27.5562	11	27.5562	13	27.5562	20	27.5562	21
27.5757	10	27.5757	16	27.5757	11	27.5757	6	27.5757	17	27.5757	36
27.5952	12	27.5952	12	27.5952	10	27.5952	9	27.5952	8	27.5952	27
27.6147	11	27.6147	11	27.6147	7	27.6147	8	27.6147	10	27.6147	33
27.6342	11	27.6342	10	27.6342	10	27.6342	10	27.6342	16	27.6342	36
27.6537	19	27.6537	9	27.6537	17	27.6537	13	27.6537	11	27.6537	21
27.6732	14	27.6732	10	27.6732	16	27.6732	9	27.6732	8	27.6732	20
27.6927	18	27.6927	15	27.6927	9	27.6927	17	27.6927	16	27.6927	26
27.7122	16	27.7122	15	27.7122	12	27.7122	12	27.7122	19	27.7122	19
27.7317	17	27.7317	11	27.7317	18	27.7317	14	27.7317	21	27.7317	9
27.7512	20	27.7512	14	27.7512	20	27.7512	9	27.7512	20	27.7512	23
27.7707	18	27.7707	13	27.7707	15	27.7707	10	27.7707	20	27.7707	15
27.7902	13	27.7902	6	27.7902	17	27.7902	18	27.7902	20	27.7902	17
27.8097	11	27.8097	10	27.8097	24	27.8097	12	27.8097	20	27.8097	31
27.8292	16	27.8292	16	27.8292	12	27.8292	15	27.8292	12	27.8292	26
27.8486	24	27.8486	7	27.8486	17	27.8486	26	27.8486	17	27.8486	23
27.8681	17	27.8681	24	27.8681	12	27.8681	28	27.8681	25	27.8681	17
27.8876	29	27.8876	20	27.8876	20	27.8876	37	27.8876	45	27.8876	14
27.9071	32	27.9071	37	27.9071	12	27.9071	38	27.9071	59	27.9071	23
27.9266	32	27.9266	32	27.9266	28	27.9266	30	27.9266	61	27.9266	24
27.9461	35	27.9461	42	27.9461	40	27.9461	21	27.9461	76	27.9461	15
27.9656	14	27.9656	38	27.9656	64	27.9656	26	27.9656	50	27.9656	8
27.9851	21	27.9851	44	27.9851	64	27.9851	24	27.9851	35	27.9851	26
28.0046	17	28.0046	22	28.0046	64	28.0046	27	28.0046	40	28.0046	21
28.0241	11	28.0241	31	28.0241	40	28.0241	10	28.0241	40	28.0241	29
28.0436	13	28.0436	17	28.0436	35	28.0436	24	28.0436	15	28.0436	25
28.0631	14	28.0631	15	28.0631	27	28.0631	13	28.0631	15	28.0631	31
28.0826	10	28.0826	18	28.0826	30	28.0826	6	28.0826	13	28.0826	29
28.1021	11	28.1021	15	28.1021	10	28.1021	9	28.1021	13	28.1021	31
28.1216	7	28.1216	6	28.1216	10	28.1216	16	28.1216	12	28.1216	26
28.1411	7	28.1411	11	28.1411	18	28.1411	12	28.1411	10	28.1411	28
28.1606	7	28.1606	10	28.1606	16	28.1606	18	28.1606	23	28.1606	21
28.1801	7	28.1801	12	28.1801	16	28.1801	16	28.1801	13	28.1801	15
28.1996	8	28.1996	4	28.1996	9	28.1996	20	28.1996	13	28.1996	13
28.2191	12	28.2191	11	28.2191	9	28.2191	16	28.2191	13	28.2191	7
28.2386	9	28.2386	8	28.2386	16	28.2386	18	28.2386	8	28.2386	22
28.2581	7	28.2581	14	28.2581	12	28.2581	11	28.2581	6	28.2581	12
28.2775	10	28.2775	17	28.2775	12	28.2775	16	28.2775	8	28.2775	11
28.297	15	28.297	9	28.297	9	28.297	12	28.297	10	28.297	17
28.3165	10	28.3165	10	28.3165	2	28.3165	10	28.3165	14	28.3165	8
28.336	12	28.336	8	28.336	16	28.336	12	28.336	9	28.336	10
28.3555	9	28.3555	11	28.3555	7	28.3555	11	28.3555	13	28.3555	14
28.375	8	28.375	14	28.375	12	28.375	4	28.375	14	28.375	14
28.3945	12	28.3945	11	28.3945	8	28.3945	11	28.3945	6	28.3945	11
28.414	12	28.414	4	28.414	10	28.414	2	28.414	4	28.414	9
28.4335	11	28.4335	11	28.4335	7	28.4335	4	28.4335	11	28.4335	7
28.453	6	28.453	5	28.453	8	28.453	12	28.453	6	28.453	14
28.4725	14	28.4725	10	28.4725	11	28.4725	9	28.4725	9	28.4725	11
28.492	6	28.492	9	28.492	4	28.492	10	28.492	11	28.492	8
28.5115	9	28.5115	8	28.5115	7	28.5115	11	28.5115	13	28.5115	4
28.531	12	28.531	8	28.531	8	28.531	7	28.531	11	28.531	11
28.5505	9	28.5505	14	28.5505	9	28.5505	7	28.5505	9	28.5505	11
28.57	5	28.57	5	28.57	7	28.57	7	28.57	9	28.57	14
28.5895	12	28.5895	10	28.5895	7	28.5895	10	28.5895	9	28.5895	5
28.609	6	28.609	12	28.609	7	28.609	8	28.609	6	28.609	16
28.6285	7	28.6285	3	28.6285	11	28.6285	8	28.6285	6	28.6285	8
28.648	9	28.648	1	28.648	8	28.648	4	28.648	4	28.648	8
28.6675	8	28.6675	10	28.6675	6	28.6675	9	28.6675	6	28.6675	12
28.687	10	28.687	10	28.687	9	28.687	7	28.687	3	28.687	8
28.7064	7	28.7064	8	28.7064	8	28.7064	12	28.7064	5	28.7064	9
28.7259	14	28.7259	5	28.7259	10	28.7259	9	28.7259	5	28.7259	10
28.7454	13	28.7454	6	28.7454	4	28.7454	12	28.7454	8	28.7454	12
28.7649	8	28.7649	4	28.7649	7	28.7649	9	28.7649	12	28.7649	7
28.7844	9	28.7844	12	28.7844	10	28.7844	5	28.7844	8	28.7844	14
28.8039	6	28.8039	2	28.8039	5	28.8039	12	28.8039	12	28.8039	14
28.8234	5	28.8234	1	28.8234	7	28.8234	12	28.8234	8	28.8234	20
28.8429	3	28.8429	9	28.8429	7	28.8429	10	28.8429	15	28.8429	13
28.8624	10	28.8624	5	28.8624	11	28.8624	6	28.8624	7	28.8624	5
28.8819	8	28.8819	9	28.8819	2	28.8819	11	28.8819	9	28.8819	6
28.9014	5	28.9014	5	28.9014	8	28.9014	8	28.9014	5	28.9014	8
28.9209	8	28.9209	8	28.9209	8	28.9209	12	28.9209	6	28.9209	10
28.9404	7	28.9404	7	28.9404	6	28.9404	4	28.9404	7	28.9404	7
28.9599	7	28.9599	9	28.9599	8	28.9599	12	28.9599	8	28.9599	12
28.9794	8	28.9794	6	28.9794	8	28.9794	9	28.9794	14	28.9794	6
28.9989	10	28.9989	6	28.9989	5	28.9989	6	28.9989	7	28.9989	15
29.0184	10	29.0184	9	29.0184	8	29.0184	7	29.0184	13	29.0184	7
29.0379	6	29.0379	8	29.0379	10	29.0379	16	29.0379	5	29.0379	9
29.0574	5	29.0574	9	29.0574	10	29.0574	14	29.0574	17	29.0574	12
29.0769	1	29.0769	14	29.0769	12	29.0769	12	29.0769	11	29.0769	10
29.0964	9	29.0964	10	29.0964	14	29.0964	10	29.0964	6	29.0964	11
29.1159	11	29.1159	8	29.1159	11	29.1159	13	29.1159	9	29.1159	16
29.1353	12	29.1353	8	29.1353	4	29.1353	9	29.1353	6	29.1353	13
29.1548	11	29.1548	9	29.1548	13	29.1548	10	29.1548	7	29.1548	13
29.1743	9	29.1743	13	29.1743	10	29.1743	13	29.1743	13	29.1743	10
29.1938	7	29.1938	9	29.1938	4	29.1938	12	29.1938	3	29.1938	11
29.2133	6	29.2133	5	29.2133	9	29.2133	8	29.2133	8	29.2133	7
29.2328	12	29.2328	9	29.2328	5	29.2328	14	29.2328	2	29.2328	11
29.2523	13	29.2523	5	29.2523	7	29.2523	10	29.2523	5	29.2523	9
29.2718	12	29.2718	8	29.2718	10	29.2718	11	29.2718	6	29.2718	8
29.2913	16	29.2913	13	29.2913	13	29.2913	13	29.2913	9	29.2913	7
29.3108	23	29.3108	11	29.3108	10	29.3108	21	29.3108	1	29.3108	6
29.3303	25	29.3303	9	29.3303	12	29.3303	26	29.3303	7	29.3303	18
29.3498	41	29.3498	12	29.3498	8	29.3498	37	29.3498	13	29.3498	19
29.3693	42	29.3693	18	29.3693	19	29.3693	40	29.3693	7	29.3693	9
29.3888	48	29.3888	29	29.3888	12	29.3888	44	29.3888	16	29.3888	10
29.4083	59	29.4083	45	29.4083	21	29.4083	38	29.4083	21	29.4083	9
29.4278	48	29.4278	67	29.4278	20	29.4278	39	29.4278	31	29.4278	11
29.4473	41	29.4473	96	29.4473	34	29.4473	31	29.4473	47	29.4473	18
29.4668	34	29.4668	100	29.4668	37	29.4668	24	29.4668	48	29.4668	21
29.4863	28	29.4863	54	29.4863	41	29.4863	20	29.4863	39	29.4863	28
29.5058	28	29.5058	61	29.5058	48	29.5058	12	29.5058	23	29.5058	43
29.5253	13	29.5253	56	29.5253	52	29.5253	11	29.5253	34	29.5253	81
29.5448	14	29.5448	62	29.5448	26	29.5448	10	29.5448	33	29.5448	96
29.5642	20	29.5642	27	29.5642	40	29.5642	13	29.5642	19	29.5642	94
29.5837	9	29.5837	14	29.5837	21	29.5837	15	29.5837	13	29.5837	65
29.6032	5	29.6032	10	29.6032	11	29.6032	9	29.6032	10	29.6032	59
29.6227	8	29.6227	12	29.6227	9	29.6227	5	29.6227	14	29.6227	50
29.6422	10	29.6422	9	29.6422	12	29.6422	10	29.6422	8	29.6422	52
29.6617	7	29.6617	10	29.6617	10	29.6617	14	29.6617	11	29.6617	28
29.6812	9	29.6812	15	29.6812	11	29.6812	14	29.6812	4	29.6812	14
29.7007	11	29.7007	5	29.7007	11	29.7007	13	29.7007	6	29.7007	13
29.7202	10	29.7202	12	29.7202	7	29.7202	7	29.7202	11	29.7202	10
29.7397	8	29.7397	8	29.7397	10	29.7397	12	29.7397	8	29.7397	11
29.7592	10	29.7592	13	29.7592	4	29.7592	10	29.7592	5	29.7592	5
29.7787	9	29.7787	10	29.7787	10	29.7787	8	29.7787	9	29.7787	8
29.7982	12	29.7982	10	29.7982	8	29.7982	20	29.7982	7	29.7982	9
29.8177	12	29.8177	3	29.8177	6	29.8177	8	29.8177	11	29.8177	8
29.8372	12	29.8372	14	29.8372	12	29.8372	7	29.8372	10	29.8372	10
29.8567	11	29.8567	14	29.8567	7	29.8567	15	29.8567	10	29.8567	10
29.8762	9	29.8762	13	29.8762	11	29.8762	9	29.8762	11	29.8762	8
29.8957	15	29.8957	21	29.8957	17	29.8957	11	29.8957	8	29.8957	15
29.9152	14	29.9152	14	29.9152	9	29.9152	13	29.9152	11	29.9152	14
29.9347	11	29.9347	14	29.9347	6	29.9347	14	29.9347	15	29.9347	9
29.9542	9	29.9542	13	29.9542	11	29.9542	10	29.9542	10	29.9542	16
29.9737	7	29.9737	8	29.9737	6	29.9737	8	29.9737	7	29.9737	11
29.9931	6	29.9931	14	29.9931	9	29.9931	11	29.9931	9	29.9931	6
30.0126	10	30.0126	10	30.0126	12	30.0126	14	30.0126	9	30.0126	7
30.0321	10	30.0321	10	30.0321	11	30.0321	13	30.0321	10	30.0321	16
30.0516	12	30.0516	9	30.0516	14	30.0516	16	30.0516	8	30.0516	10
30.0711	12	30.0711	11	30.0711	15	30.0711	28	30.0711	13	30.0711	11
30.0906	17	30.0906	12	30.0906	13	30.0906	23	30.0906	9	30.0906	5
30.1101	10	30.1101	14	30.1101	15	30.1101	18	30.1101	7	30.1101	4
30.1296	8	30.1296	11	30.1296	13	30.1296	15	30.1296	6	30.1296	12
30.1491	7	30.1491	13	30.1491	18	30.1491	20	30.1491	15	30.1491	5
30.1686	11	30.1686	11	30.1686	14	30.1686	19	30.1686	11	30.1686	9
30.1881	10	30.1881	10	30.1881	15	30.1881	22	30.1881	12	30.1881	7
30.2076	11	30.2076	6	30.2076	18	30.2076	14	30.2076	12	30.2076	12
30.2271	16	30.2271	9	30.2271	16	30.2271	15	30.2271	8	30.2271	11
30.2466	10	30.2466	5	30.2466	10	30.2466	18	30.2466	8	30.2466	7
30.2661	19	30.2661	13	30.2661	10	30.2661	11	30.2661	8	30.2661	11
30.2856	11	30.2856	6	30.2856	9	30.2856	14	30.2856	9	30.2856	11
30.3051	19	30.3051	10	30.3051	9	30.3051	11	30.3051	9	30.3051	9
30.3246	11	30.3246	10	30.3246	11	30.3246	12	30.3246	9	30.3246	7
30.3441	13	30.3441	5	30.3441	8	30.3441	6	30.3441	10	30.3441	14
30.3636	20	30.3636	7	30.3636	5	30.3636	9	30.3636	9	30.3636	6
30.3831	6	30.3831	7	30.3831	8	30.3831	9	30.3831	7	30.3831	9
30.4026	12	30.4026	10	30.4026	8	30.4026	12	30.4026	9	30.4026	8
30.422	8	30.422	10	30.422	9	30.422	13	30.422	13	30.422	9
30.4415	8	30.4415	7	30.4415	13	30.4415	18	30.4415	9	30.4415	14
30.461	12	30.461	5	30.461	9	30.461	13	30.461	9	30.461	5
30.4805	10	30.4805	11	30.4805	9	30.4805	15	30.4805	19	30.4805	10
30.5	13	30.5	8	30.5	21	30.5	11	30.5	13	30.5	12
30.5195	12	30.5195	11	30.5195	20	30.5195	10	30.5195	24	30.5195	11
30.539	8	30.539	17	30.539	20	30.539	8	30.539	20	30.539	11
30.5585	14	30.5585	6	30.5585	10	30.5585	9	30.5585	15	30.5585	17
30.578	6	30.578	14	30.578	19	30.578	6	30.578	17	30.578	14
30.5975	8	30.5975	11	30.5975	15	30.5975	9	30.5975	11	30.5975	21
30.617	4	30.617	12	30.617	11	30.617	10	30.617	13	30.617	24
30.6365	7	30.6365	11	30.6365	12	30.6365	8	30.6365	7	30.6365	17
30.656	10	30.656	4	30.656	13	30.656	10	30.656	10	30.656	15
30.6755	8	30.6755	9	30.6755	10	30.6755	10	30.6755	5	30.6755	14
30.695	5	30.695	8	30.695	4	30.695	9	30.695	8	30.695	19
30.7145	12	30.7145	8	30.7145	7	30.7145	7	30.7145	4	30.7145	10
30.734	10	30.734	10	30.734	10	30.734	6	30.734	8	30.734	11
30.7535	10	30.7535	6	30.7535	6	30.7535	10	30.7535	9	30.7535	9
30.773	5	30.773	8	30.773	4	30.773	7	30.773	12	30.773	10
30.7925	13	30.7925	6	30.7925	8	30.7925	11	30.7925	14	30.7925	8
30.812	16	30.812	6	30.812	11	30.812	13	30.812	8	30.812	8
30.8315	17	30.8315	12	30.8315	5	30.8315	8	30.8315	5	30.8315	9
30.8509	11	30.8509	5	30.8509	5	30.8509	15	30.8509	9	30.8509	10
30.8704	9	30.8704	11	30.8704	6	30.8704	7	30.8704	8	30.8704	5
30.8899	9	30.8899	7	30.8899	12	30.8899	7	30.8899	7	30.8899	9
30.9094	4	30.9094	6	30.9094	12	30.9094	10	30.9094	7	30.9094	12
30.9289	15	30.9289	12	30.9289	8	30.9289	9	30.9289	7	30.9289	14
30.9484	4	30.9484	5	30.9484	9	30.9484	5	30.9484	9	30.9484	12
30.9679	9	30.9679	4	30.9679	6	30.9679	7	30.9679	12	30.9679	13
30.9874	11	30.9874	16	30.9874	2	30.9874	9	30.9874	10	30.9874	17
31.0069	4	31.0069	9	31.0069	2	31.0069	8	31.0069	9	31.0069	9
31.0264	3	31.0264	6	31.0264	8	31.0264	7	31.0264	5	31.0264	7
31.0459	5	31.0459	7	31.0459	8	31.0459	8	31.0459	9	31.0459	8
31.0654	8	31.0654	8	31.0654	10	31.0654	9	31.0654	10	31.0654	13
31.0849	6	31.0849	7	31.0849	4	31.0849	5	31.0849	8	31.0849	10
31.1044	8	31.1044	7	31.1044	11	31.1044	14	31.1044	10	31.1044	14
31.1239	8	31.1239	6	31.1239	4	31.1239	11	31.1239	6	31.1239	11
31.1434	9	31.1434	11	31.1434	9	31.1434	12	31.1434	6	31.1434	3
31.1629	5	31.1629	6	31.1629	8	31.1629	10	31.1629	14	31.1629	11
31.1824	24	31.1824	15	31.1824	11	31.1824	9	31.1824	15	31.1824	7
31.2019	5	31.2019	6	31.2019	3	31.2019	14	31.2019	12	31.2019	9
31.2214	5	31.2214	7	31.2214	10	31.2214	11	31.2214	15	31.2214	3
31.2409	9	31.2409	10	31.2409	9	31.2409	18	31.2409	17	31.2409	8
31.2603	5	31.2603	7	31.2603	8	31.2603	11	31.2603	16	31.2603	6
31.2798	9	31.2798	13	31.2798	10	31.2798	8	31.2798	14	31.2798	13
31.2993	8	31.2993	8	31.2993	8	31.2993	14	31.2993	20	31.2993	5
31.3188	6	31.3188	5	31.3188	14	31.3188	9	31.3188	9	31.3188	7
31.3383	7	31.3383	10	31.3383	4	31.3383	10	31.3383	20	31.3383	11
31.3578	8	31.3578	10	31.3578	14	31.3578	11	31.3578	9	31.3578	15
31.3773	6	31.3773	7	31.3773	14	31.3773	7	31.3773	7	31.3773	5
31.3968	6	31.3968	1	31.3968	14	31.3968	6	31.3968	8	31.3968	11
31.4163	12	31.4163	10	31.4163	9	31.4163	11	31.4163	7	31.4163	16
31.4358	13	31.4358	9	31.4358	10	31.4358	13	31.4358	9	31.4358	11
31.4553	14	31.4553	4	31.4553	9	31.4553	10	31.4553	4	31.4553	10
31.4748	10	31.4748	7	31.4748	11	31.4748	5	31.4748	1	31.4748	8
31.4943	5	31.4943	6	31.4943	7	31.4943	5	31.4943	11	31.4943	11
31.5138	8	31.5138	5	31.5138	9	31.5138	6	31.5138	9	31.5138	8
31.5333	6	31.5333	10	31.5333	11	31.5333	12	31.5333	8	31.5333	10
31.5528	8	31.5528	9	31.5528	2	31.5528	10	31.5528	8	31.5528	5
31.5723	11	31.5723	7	31.5723	5	31.5723	4	31.5723	8	31.5723	16
31.5918	5	31.5918	3	31.5918	4	31.5918	10	31.5918	9	31.5918	11
31.6113	8	31.6113	6	31.6113	10	31.6113	11	31.6113	8	31.6113	5
31.6308	6	31.6308	7	31.6308	7	31.6308	14	31.6308	6	31.6308	7
31.6503	4	31.6503	7	31.6503	9	31.6503	7	31.6503	14	31.6503	8
31.6698	7	31.6698	9	31.6698	7	31.6698	7	31.6698	9	31.6698	5
31.6892	11	31.6892	5	31.6892	7	31.6892	3	31.6892	15	31.6892	7
31.7087	5	31.7087	10	31.7087	4	31.7087	8	31.7087	5	31.7087	9
31.7282	6	31.7282	6	31.7282	5	31.7282	9	31.7282	11	31.7282	10
31.7477	4	31.7477	7	31.7477	8	31.7477	5	31.7477	7	31.7477	11
31.7672	8	31.7672	7	31.7672	7	31.7672	6	31.7672	4	31.7672	8
31.7867	6	31.7867	6	31.7867	4	31.7867	11	31.7867	7	31.7867	10
31.8062	4	31.8062	4	31.8062	5	31.8062	6	31.8062	8	31.8062	6
31.8257	12	31.8257	6	31.8257	9	31.8257	6	31.8257	5	31.8257	10
31.8452	6	31.8452	7	31.8452	15	31.8452	5	31.8452	5	31.8452	6
31.8647	5	31.8647	8	31.8647	7	31.8647	4	31.8647	5	31.8647	11
31.8842	10	31.8842	6	31.8842	10	31.8842	15	31.8842	7	31.8842	13
31.9037	10	31.9037	6	31.9037	8	31.9037	15	31.9037	13	31.9037	8
31.9232	9	31.9232	5	31.9232	6	31.9232	4	31.9232	11	31.9232	6
31.9427	9	31.9427	1	31.9427	7	31.9427	8	31.9427	5	31.9427	6
31.9622	8	31.9622	7	31.9622	3	31.9622	9	31.9622	5	31.9622	11
31.9817	6	31.9817	5	31.9817	9	31.9817	3	31.9817	3	31.9817	7
32.0012	8	32.0012	6	32.0012	10	32.0012	11	32.0012	12	32.0012	9
32.0207	12	32.0207	13	32.0207	5	32.0207	14	32.0207	9	32.0207	11
32.0402	8	32.0402	9	32.0402	4	32.0402	10	32.0402	8	32.0402	10
32.0597	8	32.0597	4	32.0597	7	32.0597	13	32.0597	9	32.0597	14
32.0792	9	32.0792	10	32.0792	6	32.0792	13	32.0792	9	32.0792	8
32.0987	11	32.0987	8	32.0987	5	32.0987	9	32.0987	8	32.0987	3
32.1181	10	32.1181	5	32.1181	5	32.1181	11	32.1181	10	32.1181	9
32.1376	7	32.1376	6	32.1376	5	32.1376	12	32.1376	9	32.1376	3
32.1571	6	32.1571	9	32.1571	5	32.1571	9	32.1571	17	32.1571	6
32.1766	9	32.1766	2	32.1766	7	32.1766	4	32.1766	5	32.1766	6
32.1961	6	32.1961	6	32.1961	6	32.1961	10	32.1961	7	32.1961	4
32.2156	5	32.2156	8	32.2156	9	32.2156	8	32.2156	8	32.2156	8
32.2351	9	32.2351	10	32.2351	6	32.2351	10	32.2351	6	32.2351	8
32.2546	10	32.2546	5	32.2546	4	32.2546	8	32.2546	8	32.2546	14
32.2741	9	32.2741	10	32.2741	8	32.2741	4	32.2741	6	32.2741	7
32.2936	4	32.2936	9	32.2936	6	32.2936	8	32.2936	6	32.2936	11
32.3131	4	32.3131	8	32.3131	10	32.3131	7	32.3131	6	32.3131	13
32.3326	4	32.3326	6	32.3326	8	32.3326	7	32.3326	12	32.3326	9
32.3521	4	32.3521	6	32.3521	2	32.3521	8	32.3521	5	32.3521	7
32.3716	9	32.3716	10	32.3716	8	32.3716	8	32.3716	7	32.3716	3
32.3911	6	32.3911	6	32.3911	6	32.3911	12	32.3911	7	32.3911	7
32.4106	10	32.4106	6	32.4106	8	32.4106	10	32.4106	6	32.4106	5
32.4301	9	32.4301	10	32.4301	7	32.4301	6	32.4301	2	32.4301	11
32.4496	4	32.4496	5	32.4496	8	32.4496	7	32.4496	12	32.4496	9
32.4691	6	32.4691	7	32.4691	7	32.4691	8	32.4691	12	32.4691	7
32.4886	10	32.4886	6	32.4886	7	32.4886	5	32.4886	6	32.4886	10
32.5081	4	32.5081	3	32.5081	7	32.5081	8	32.5081	5	32.5081	11
32.5276	11	32.5276	8	32.5276	6	32.5276	10	32.5276	6	32.5276	10
32.547	10	32.547	6	32.547	12	32.547	3	32.547	11	32.547	14
32.5665	2	32.5665	2	32.5665	9	32.5665	4	32.5665	12	32.5665	9
32.586	5	32.586	7	32.586	13	32.586	8	32.586	7	32.586	9
32.6055	13	32.6055	3	32.6055	4	32.6055	4	32.6055	6	32.6055	6
32.625	9	32.625	6	32.625	9	32.625	10	32.625	2	32.625	8
32.6445	10	32.6445	7	32.6445	9	32.6445	8	32.6445	5	32.6445	7
32.664	6	32.664	6	32.664	7	32.664	10	32.664	2	32.664	5
32.6835	12	32.6835	10	32.6835	8	32.6835	9	32.6835	5	32.6835	6
32.703	5	32.703	10	32.703	11	32.703	9	32.703	2	32.703	7
32.7225	2	32.7225	2	32.7225	10	32.7225	5	32.7225	5	32.7225	9
32.742	5	32.742	5	32.742	4	32.742	7	32.742	6	32.742	5
32.7615	4	32.7615	6	32.7615	3	32.7615	5	32.7615	8	32.7615	6
32.781	13	32.781	5	32.781	10	32.781	7	32.781	11	32.781	8
32.8005	9	32.8005	6	32.8005	5	32.8005	10	32.8005	7	32.8005	8
32.82	11	32.82	5	32.82	7	32.82	9	32.82	8	32.82	9
32.8395	9	32.8395	7	32.8395	7	32.8395	6	32.8395	6	32.8395	3
32.859	7	32.859	5	32.859	3	32.859	9	32.859	6	32.859	10
32.8785	4	32.8785	8	32.8785	7	32.8785	10	32.8785	10	32.8785	3
32.898	9	32.898	4	32.898	10	32.898	8	32.898	5	32.898	8
32.9175	6	32.9175	3	32.9175	10	32.9175	10	32.9175	11	32.9175	5
32.937	7	32.937	11	32.937	6	32.937	12	32.937	8	32.937	7
32.9565	6	32.9565	5	32.9565	11	32.9565	13	32.9565	3	32.9565	5
32.9759	10	32.9759	3	32.9759	8	32.9759	13	32.9759	4	32.9759	7
32.9954	10	32.9954	4	32.9954	10	32.9954	6	32.9954	5	32.9954	12
33.0149	11	33.0149	10	33.0149	5	33.0149	8	33.0149	11	33.0149	13
33.0344	12	33.0344	11	33.0344	6	33.0344	8	33.0344	6	33.0344	6
33.0539	13	33.0539	10	33.0539	4	33.0539	9	33.0539	9	33.0539	5
33.0734	12	33.0734	3	33.0734	5	33.0734	9	33.0734	5	33.0734	7
33.0929	13	33.0929	3	33.0929	12	33.0929	11	33.0929	9	33.0929	6
33.1124	4	33.1124	6	33.1124	6	33.1124	20	33.1124	6	33.1124	6
33.1319	8	33.1319	6	33.1319	12	33.1319	13	33.1319	9	33.1319	7
33.1514	5	33.1514	7	33.1514	7	33.1514	18	33.1514	7	33.1514	14
33.1709	9	33.1709	5	33.1709	6	33.1709	9	33.1709	10	33.1709	13
33.1904	10	33.1904	6	33.1904	10	33.1904	6	33.1904	8	33.1904	17
33.2099	11	33.2099	6	33.2099	11	33.2099	10	33.2099	4	33.2099	11
33.2294	15	33.2294	5	33.2294	3	33.2294	3	33.2294	9	33.2294	6
33.2489	3	33.2489	7	33.2489	8	33.2489	10	33.2489	7	33.2489	6
33.2684	5	33.2684	4	33.2684	7	33.2684	6	33.2684	6	33.2684	19
33.2879	7	33.2879	7	33.2879	14	33.2879	4	33.2879	10	33.2879	11
33.3074	7	33.3074	12	33.3074	9	33.3074	8	33.3074	11	33.3074	7
33.3269	1	33.3269	8	33.3269	8	33.3269	9	33.3269	7	33.3269	9
33.3464	7	33.3464	5	33.3464	11	33.3464	9	33.3464	6	33.3464	16
33.3659	9	33.3659	3	33.3659	10	33.3659	7	33.3659	6	33.3659	12
33.3854	11	33.3854	3	33.3854	12	33.3854	10	33.3854	7	33.3854	15
33.4048	8	33.4048	6	33.4048	7	33.4048	5	33.4048	7	33.4048	10
33.4243	5	33.4243	5	33.4243	10	33.4243	7	33.4243	8	33.4243	5
33.4438	10	33.4438	6	33.4438	6	33.4438	6	33.4438	7	33.4438	10
33.4633	5	33.4633	6	33.4633	7	33.4633	7	33.4633	7	33.4633	11
33.4828	4	33.4828	5	33.4828	8	33.4828	7	33.4828	12	33.4828	5
33.5023	7	33.5023	3	33.5023	8	33.5023	7	33.5023	8	33.5023	5
33.5218	7	33.5218	7	33.5218	5	33.5218	6	33.5218	7	33.5218	9
33.5413	11	33.5413	7	33.5413	8	33.5413	9	33.5413	9	33.5413	6
33.5608	4	33.5608	7	33.5608	10	33.5608	8	33.5608	12	33.5608	6
33.5803	4	33.5803	9	33.5803	5	33.5803	6	33.5803	9	33.5803	8
33.5998	4	33.5998	5	33.5998	6	33.5998	8	33.5998	8	33.5998	9
33.6193	9	33.6193	8	33.6193	4	33.6193	6	33.6193	8	33.6193	6
33.6388	6	33.6388	1	33.6388	10	33.6388	7	33.6388	11	33.6388	6
33.6583	6	33.6583	4	33.6583	7	33.6583	0	33.6583	4	33.6583	7
33.6778	3	33.6778	8	33.6778	6	33.6778	5	33.6778	3	33.6778	10
33.6973	5	33.6973	8	33.6973	9	33.6973	9	33.6973	11	33.6973	7
33.7168	6	33.7168	7	33.7168	11	33.7168	9	33.7168	4	33.7168	5
33.7363	6	33.7363	5	33.7363	6	33.7363	8	33.7363	8	33.7363	6
33.7558	5	33.7558	6	33.7558	7	33.7558	5	33.7558	3	33.7558	8
33.7753	12	33.7753	10	33.7753	11	33.7753	7	33.7753	5	33.7753	16
33.7948	5	33.7948	3	33.7948	4	33.7948	7	33.7948	14	33.7948	8
33.8143	12	33.8143	2	33.8143	4	33.8143	7	33.8143	3	33.8143	7
33.8337	12	33.8337	12	33.8337	5	33.8337	10	33.8337	5	33.8337	7
33.8532	14	33.8532	5	33.8532	5	33.8532	8	33.8532	6	33.8532	8
33.8727	19	33.8727	3	33.8727	9	33.8727	7	33.8727	2	33.8727	12
33.8922	16	33.8922	9	33.8922	6	33.8922	5	33.8922	7	33.8922	9
33.9117	19	33.9117	3	33.9117	8	33.9117	10	33.9117	10	33.9117	10
33.9312	15	33.9312	13	33.9312	7	33.9312	8	33.9312	2	33.9312	6
33.9507	13	33.9507	9	33.9507	8	33.9507	7	33.9507	6	33.9507	6
33.9702	5	33.9702	10	33.9702	8	33.9702	8	33.9702	10	33.9702	7
33.9897	18	33.9897	5	33.9897	9	33.9897	7	33.9897	12	33.9897	6
34.0092	17	34.0092	5	34.0092	10	34.0092	9	34.0092	7	34.0092	12
34.0287	8	34.0287	5	34.0287	10	34.0287	7	34.0287	3	34.0287	8
34.0482	3	34.0482	7	34.0482	8	34.0482	9	34.0482	8	34.0482	10
34.0677	7	34.0677	8	34.0677	5	34.0677	10	34.0677	7	34.0677	9
34.0872	6	34.0872	8	34.0872	7	34.0872	7	34.0872	5	34.0872	7
34.1067	10	34.1067	2	34.1067	3	34.1067	8	34.1067	2	34.1067	6
34.1262	7	34.1262	6	34.1262	3	34.1262	8	34.1262	8	34.1262	7
34.1457	8	34.1457	6	34.1457	5	34.1457	8	34.1457	4	34.1457	13
34.1652	8	34.1652	4	34.1652	9	34.1652	2	34.1652	4	34.1652	7
34.1847	9	34.1847	4	34.1847	8	34.1847	6	34.1847	3	34.1847	3
34.2042	9	34.2042	10	34.2042	7	34.2042	5	34.2042	10	34.2042	5
34.2237	6	34.2237	11	34.2237	9	34.2237	8	34.2237	6	34.2237	5
34.2432	7	34.2432	7	34.2432	13	34.2432	10	34.2432	7	34.2432	6
34.2626	9	34.2626	11	34.2626	4	34.2626	7	34.2626	8	34.2626	3
34.2821	11	34.2821	5	34.2821	3	34.2821	9	34.2821	9	34.2821	8
34.3016	13	34.3016	4	34.3016	7	34.3016	5	34.3016	5	34.3016	9
34.3211	9	34.3211	8	34.3211	8	34.3211	10	34.3211	13	34.3211	9
34.3406	6	34.3406	11	34.3406	6	34.3406	7	34.3406	9	34.3406	14
34.3601	6	34.3601	9	34.3601	8	34.3601	6	34.3601	6	34.3601	6
34.3796	5	34.3796	13	34.3796	9	34.3796	9	34.3796	7	34.3796	8
34.3991	3	34.3991	11	34.3991	7	34.3991	15	34.3991	10	34.3991	6
34.4186	6	34.4186	8	34.4186	9	34.4186	18	34.4186	16	34.4186	9
34.4381	6	34.4381	8	34.4381	10	34.4381	4	34.4381	9	34.4381	3
34.4576	10	34.4576	10	34.4576	11	34.4576	8	34.4576	7	34.4576	14
34.4771	6	34.4771	8	34.4771	7	34.4771	12	34.4771	9	34.4771	15
34.4966	8	34.4966	8	34.4966	9	34.4966	3	34.4966	9	34.4966	12
34.5161	6	34.5161	12	34.5161	11	34.5161	11	34.5161	6	34.5161	9
34.5356	7	34.5356	10	34.5356	6	34.5356	8	34.5356	6	34.5356	11
34.5551	5	34.5551	6	34.5551	11	34.5551	6	34.5551	9	34.5551	9
34.5746	2	34.5746	5	34.5746	15	34.5746	7	34.5746	6	34.5746	13
34.5941	13	34.5941	4	34.5941	13	34.5941	9	34.5941	13	34.5941	6
34.6136	6	34.6136	7	34.6136	6	34.6136	13	34.6136	5	34.6136	11
34.6331	17	34.6331	10	34.6331	8	34.6331	13	34.6331	7	34.6331	14
34.6526	7	34.6526	9	34.6526	10	34.6526	8	34.6526	8	34.6526	12
34.6721	10	34.6721	10	34.6721	5	34.6721	7	34.6721	7	34.6721	15
34.6915	3	34.6915	6	34.6915	11	34.6915	8	34.6915	14	34.6915	12
34.711	6	34.711	6	34.711	9	34.711	13	34.711	8	34.711	14
34.7305	8	34.7305	4	34.7305	10	34.7305	17	34.7305	4	34.7305	11
34.75	14	34.75	6	34.75	20	34.75	10	34.75	9	34.75	9
34.7695	12	34.7695	6	34.7695	15	34.7695	6	34.7695	8	34.7695	8
34.789	7	34.789	8	34.789	17	34.789	15	34.789	4	34.789	10
34.8085	9	34.8085	4	34.8085	19	34.8085	17	34.8085	16	34.8085	8
34.828	7	34.828	5	34.828	21	34.828	13	34.828	13	34.828	7
34.8475	13	34.8475	12	34.8475	20	34.8475	9	34.8475	12	34.8475	8
34.867	11	34.867	8	34.867	14	34.867	14	34.867	11	34.867	13
34.8865	14	34.8865	8	34.8865	16	34.8865	11	34.8865	11	34.8865	7
34.906	12	34.906	11	34.906	12	34.906	4	34.906	9	34.906	13
34.9255	12	34.9255	15	34.9255	13	34.9255	9	34.9255	6	34.9255	8
34.945	9	34.945	10	34.945	12	34.945	12	34.945	14	34.945	15
34.9645	12	34.9645	11	34.9645	7	34.9645	17	34.9645	8	34.9645	15
34.984	3	34.984	17	34.984	10	34.984	14	34.984	10	34.984	13
35.0035	7	35.0035	12	35.0035	8	35.0035	10	35.0035	8	35.0035	9
35.023	12	35.023	10	35.023	11	35.023	6	35.023	10	35.023	11
35.0425	9	35.0425	22	35.0425	13	35.0425	10	35.0425	12	35.0425	3
35.062	12	35.062	14	35.062	13	35.062	16	35.062	6	35.062	15
35.0815	13	35.0815	10	35.0815	11	35.0815	8	35.0815	9	35.0815	13
35.101	12	35.101	11	35.101	12	35.101	12	35.101	4	35.101	13
35.1204	7	35.1204	9	35.1204	11	35.1204	14	35.1204	10	35.1204	12
35.1399	12	35.1399	10	35.1399	6	35.1399	14	35.1399	11	35.1399	15
35.1594	5	35.1594	11	35.1594	14	35.1594	9	35.1594	12	35.1594	12
35.1789	10	35.1789	9	35.1789	11	35.1789	10	35.1789	13	35.1789	10
35.1984	6	35.1984	8	35.1984	7	35.1984	10	35.1984	11	35.1984	18
35.2179	8	35.2179	7	35.2179	11	35.2179	5	35.2179	4	35.2179	11
35.2374	8	35.2374	10	35.2374	13	35.2374	8	35.2374	9	35.2374	15
35.2569	9	35.2569	7	35.2569	12	35.2569	7	35.2569	10	35.2569	12
35.2764	12	35.2764	7	35.2764	10	35.2764	9	35.2764	8	35.2764	11
35.2959	10	35.2959	4	35.2959	11	35.2959	14	35.2959	4	35.2959	18
35.3154	10	35.3154	10	35.3154	7	35.3154	6	35.3154	3	35.3154	7
35.3349	9	35.3349	8	35.3349	8	35.3349	10	35.3349	6	35.3349	13
35.3544	9	35.3544	10	35.3544	11	35.3544	8	35.3544	7	35.3544	12
35.3739	10	35.3739	7	35.3739	7	35.3739	10	35.3739	5	35.3739	13
35.3934	7	35.3934	13	35.3934	13	35.3934	11	35.3934	8	35.3934	7
35.4129	6	35.4129	9	35.4129	5	35.4129	7	35.4129	14	35.4129	10
35.4324	6	35.4324	7	35.4324	11	35.4324	13	35.4324	5	35.4324	11
35.4519	6	35.4519	9	35.4519	7	35.4519	12	35.4519	12	35.4519	4
35.4714	7	35.4714	4	35.4714	7	35.4714	9	35.4714	6	35.4714	10
35.4909	6	35.4909	9	35.4909	8	35.4909	12	35.4909	11	35.4909	6
35.5104	14	35.5104	7	35.5104	14	35.5104	6	35.5104	9	35.5104	12
35.5298	8	35.5298	9	35.5298	6	35.5298	6	35.5298	10	35.5298	8
35.5493	4	35.5493	9	35.5493	9	35.5493	8	35.5493	9	35.5493	7
35.5688	6	35.5688	9	35.5688	8	35.5688	17	35.5688	6	35.5688	12
35.5883	8	35.5883	9	35.5883	10	35.5883	12	35.5883	7	35.5883	10
35.6078	15	35.6078	3	35.6078	10	35.6078	11	35.6078	7	35.6078	8
35.6273	5	35.6273	10	35.6273	9	35.6273	8	35.6273	13	35.6273	15
35.6468	11	35.6468	2	35.6468	4	35.6468	8	35.6468	16	35.6468	11
35.6663	10	35.6663	10	35.6663	6	35.6663	7	35.6663	8	35.6663	5
35.6858	4	35.6858	8	35.6858	9	35.6858	12	35.6858	5	35.6858	9
35.7053	13	35.7053	13	35.7053	11	35.7053	7	35.7053	12	35.7053	9
35.7248	13	35.7248	10	35.7248	11	35.7248	7	35.7248	8	35.7248	19
35.7443	8	35.7443	14	35.7443	9	35.7443	8	35.7443	15	35.7443	8
35.7638	10	35.7638	7	35.7638	8	35.7638	6	35.7638	13	35.7638	8
35.7833	10	35.7833	8	35.7833	12	35.7833	11	35.7833	12	35.7833	13
35.8028	11	35.8028	15	35.8028	5	35.8028	6	35.8028	5	35.8028	5
35.8223	8	35.8223	5	35.8223	9	35.8223	12	35.8223	9	35.8223	9
35.8418	10	35.8418	10	35.8418	13	35.8418	2	35.8418	7	35.8418	12
35.8613	5	35.8613	10	35.8613	8	35.8613	15	35.8613	7	35.8613	14
35.8808	6	35.8808	10	35.8808	12	35.8808	14	35.8808	5	35.8808	7
35.9003	6	35.9003	10	35.9003	14	35.9003	22	35.9003	3	35.9003	11
35.9198	14	35.9198	3	35.9198	9	35.9198	13	35.9198	7	35.9198	10
35.9393	14	35.9393	9	35.9393	13	35.9393	17	35.9393	11	35.9393	13
35.9587	15	35.9587	10	35.9587	11	35.9587	20	35.9587	14	35.9587	6
35.9782	16	35.9782	9	35.9782	5	35.9782	10	35.9782	11	35.9782	7
35.9977	13	35.9977	9	35.9977	13	35.9977	15	35.9977	18	35.9977	15
36.0172	14	36.0172	15	36.0172	11	36.0172	17	36.0172	20	36.0172	13
36.0367	10	36.0367	18	36.0367	4	36.0367	15	36.0367	8	36.0367	10
36.0562	11	36.0562	12	36.0562	7	36.0562	11	36.0562	10	36.0562	9
36.0757	7	36.0757	8	36.0757	5	36.0757	16	36.0757	5	36.0757	12
36.0952	7	36.0952	11	36.0952	5	36.0952	3	36.0952	16	36.0952	8
36.1147	16	36.1147	4	36.1147	9	36.1147	9	36.1147	14	36.1147	17
36.1342	12	36.1342	8	36.1342	9	36.1342	15	36.1342	17	36.1342	10
36.1537	8	36.1537	9	36.1537	7	36.1537	10	36.1537	9	36.1537	13
36.1732	13	36.1732	7	36.1732	9	36.1732	8	36.1732	15	36.1732	21
36.1927	8	36.1927	8	36.1927	4	36.1927	15	36.1927	7	36.1927	17
36.2122	4	36.2122	9	36.2122	8	36.2122	7	36.2122	7	36.2122	6
36.2317	4	36.2317	7	36.2317	12	36.2317	7	36.2317	2	36.2317	12
36.2512	8	36.2512	6	36.2512	4	36.2512	7	36.2512	8	36.2512	7
36.2707	6	36.2707	7	36.2707	5	36.2707	8	36.2707	9	36.2707	6
36.2902	6	36.2902	6	36.2902	7	36.2902	9	36.2902	11	36.2902	7
36.3097	13	36.3097	12	36.3097	5	36.3097	13	36.3097	7	36.3097	9
36.3292	11	36.3292	12	36.3292	6	36.3292	11	36.3292	6	36.3292	10
36.3487	3	36.3487	6	36.3487	10	36.3487	11	36.3487	4	36.3487	6
36.3682	8	36.3682	10	36.3682	3	36.3682	11	36.3682	8	36.3682	8
36.3876	10	36.3876	6	36.3876	10	36.3876	10	36.3876	6	36.3876	20
36.4071	7	36.4071	6	36.4071	11	36.4071	11	36.4071	7	36.4071	10
36.4266	9	36.4266	13	36.4266	8	36.4266	9	36.4266	4	36.4266	6
36.4461	27	36.4461	11	36.4461	10	36.4461	24	36.4461	5	36.4461	7
36.4656	22	36.4656	8	36.4656	6	36.4656	29	36.4656	10	36.4656	10
36.4851	32	36.4851	7	36.4851	15	36.4851	34	36.4851	6	36.4851	4
36.5046	24	36.5046	17	36.5046	14	36.5046	27	36.5046	14	36.5046	9
36.5241	22	36.5241	23	36.5241	25	36.5241	20	36.5241	19	36.5241	9
36.5436	20	36.5436	21	36.5436	42	36.5436	22	36.5436	31	36.5436	11
36.5631	29	36.5631	27	36.5631	64	36.5631	26	36.5631	68	36.5631	6
36.5826	21	36.5826	16	36.5826	58	36.5826	25	36.5826	78	36.5826	11
36.6021	14	36.6021	18	36.6021	32	36.6021	22	36.6021	40	36.6021	18
36.6216	19	36.6216	21	36.6216	29	36.6216	18	36.6216	26	36.6216	25
36.6411	11	36.6411	20	36.6411	17	36.6411	13	36.6411	36	36.6411	35
36.6606	6	36.6606	13	36.6606	39	36.6606	16	36.6606	38	36.6606	32
36.6801	4	36.6801	9	36.6801	29	36.6801	14	36.6801	33	36.6801	36
36.6996	12	36.6996	10	36.6996	20	36.6996	7	36.6996	23	36.6996	29
36.7191	4	36.7191	10	36.7191	21	36.7191	10	36.7191	15	36.7191	22
36.7386	9	36.7386	12	36.7386	9	36.7386	11	36.7386	6	36.7386	23
36.7581	9	36.7581	10	36.7581	9	36.7581	12	36.7581	7	36.7581	35
36.7776	4	36.7776	5	36.7776	11	36.7776	10	36.7776	15	36.7776	20
36.7971	9	36.7971	11	36.7971	9	36.7971	5	36.7971	6	36.7971	21
36.8165	10	36.8165	6	36.8165	9	36.8165	12	36.8165	13	36.8165	14
36.836	1	36.836	7	36.836	6	36.836	8	36.836	10	36.836	14
36.8555	7	36.8555	9	36.8555	7	36.8555	5	36.8555	6	36.8555	13
36.875	10	36.875	6	36.875	5	36.875	12	36.875	7	36.875	12
36.8945	2	36.8945	7	36.8945	3	36.8945	5	36.8945	5	36.8945	11
36.914	8	36.914	11	36.914	7	36.914	11	36.914	2	36.914	9
36.9335	9	36.9335	4	36.9335	9	36.9335	10	36.9335	6	36.9335	15
36.953	7	36.953	10	36.953	8	36.953	5	36.953	7	36.953	15
36.9725	9	36.9725	9	36.9725	9	36.9725	4	36.9725	7	36.9725	13
36.992	8	36.992	19	36.992	9	36.992	8	36.992	14	36.992	8
37.0115	4	37.0115	6	37.0115	9	37.0115	13	37.0115	9	37.0115	13
37.031	8	37.031	8	37.031	8	37.031	8	37.031	9	37.031	7
37.0505	6	37.0505	8	37.0505	11	37.0505	14	37.0505	10	37.0505	8
37.07	5	37.07	6	37.07	11	37.07	6	37.07	7	37.07	9
37.0895	4	37.0895	11	37.0895	6	37.0895	11	37.0895	6	37.0895	8
37.109	9	37.109	5	37.109	12	37.109	11	37.109	12	37.109	11
37.1285	4	37.1285	9	37.1285	9	37.1285	13	37.1285	10	37.1285	7
37.148	4	37.148	8	37.148	9	37.148	9	37.148	12	37.148	4
37.1675	7	37.1675	7	37.1675	10	37.1675	7	37.1675	6	37.1675	14
37.187	6	37.187	6	37.187	7	37.187	7	37.187	6	37.187	11
37.2065	9	37.2065	5	37.2065	6	37.2065	8	37.2065	8	37.2065	13
37.226	7	37.226	5	37.226	5	37.226	9	37.226	11	37.226	3
37.2454	8	37.2454	5	37.2454	4	37.2454	5	37.2454	6	37.2454	10
37.2649	8	37.2649	6	37.2649	5	37.2649	9	37.2649	9	37.2649	10
37.2844	9	37.2844	6	37.2844	6	37.2844	6	37.2844	9	37.2844	8
37.3039	3	37.3039	9	37.3039	13	37.3039	10	37.3039	9	37.3039	11
37.3234	7	37.3234	13	37.3234	5	37.3234	4	37.3234	6	37.3234	5
37.3429	4	37.3429	8	37.3429	7	37.3429	9	37.3429	12	37.3429	4
37.3624	4	37.3624	4	37.3624	8	37.3624	14	37.3624	11	37.3624	8
37.3819	9	37.3819	8	37.3819	8	37.3819	7	37.3819	8	37.3819	5
37.4014	6	37.4014	9	37.4014	7	37.4014	7	37.4014	7	37.4014	7
37.4209	13	37.4209	5	37.4209	14	37.4209	8	37.4209	4	37.4209	12
37.4404	6	37.4404	6	37.4404	4	37.4404	11	37.4404	8	37.4404	9
37.4599	6	37.4599	7	37.4599	3	37.4599	7	37.4599	7	37.4599	7
37.4794	8	37.4794	9	37.4794	7	37.4794	10	37.4794	5	37.4794	11
37.4989	6	37.4989	9	37.4989	7	37.4989	10	37.4989	8	37.4989	15
37.5184	8	37.5184	8	37.5184	8	37.5184	9	37.5184	9	37.5184	18
37.5379	4	37.5379	8	37.5379	9	37.5379	7	37.5379	4	37.5379	10
37.5574	6	37.5574	7	37.5574	11	37.5574	6	37.5574	11	37.5574	6
37.5769	9	37.5769	7	37.5769	5	37.5769	13	37.5769	8	37.5769	9
37.5964	12	37.5964	9	37.5964	5	37.5964	9	37.5964	12	37.5964	4
37.6159	13	37.6159	8	37.6159	5	37.6159	14	37.6159	5	37.6159	10
37.6354	9	37.6354	8	37.6354	12	37.6354	8	37.6354	4	37.6354	11
37.6549	10	37.6549	8	37.6549	11	37.6549	12	37.6549	4	37.6549	12
37.6743	13	37.6743	14	37.6743	9	37.6743	10	37.6743	5	37.6743	10
37.6938	12	37.6938	5	37.6938	8	37.6938	11	37.6938	11	37.6938	7
37.7133	12	37.7133	10	37.7133	6	37.7133	7	37.7133	6	37.7133	13
37.7328	7	37.7328	3	37.7328	2	37.7328	6	37.7328	5	37.7328	13
37.7523	8	37.7523	8	37.7523	10	37.7523	9	37.7523	8	37.7523	10
37.7718	8	37.7718	10	37.7718	4	37.7718	15	37.7718	8	37.7718	5
37.7913	10	37.7913	7	37.7913	5	37.7913	11	37.7913	5	37.7913	12
37.8108	9	37.8108	7	37.8108	10	37.8108	7	37.8108	6	37.8108	10
37.8303	7	37.8303	6	37.8303	7	37.8303	11	37.8303	10	37.8303	8
37.8498	5	37.8498	11	37.8498	6	37.8498	4	37.8498	11	37.8498	11
37.8693	5	37.8693	4	37.8693	12	37.8693	4	37.8693	4	37.8693	5
37.8888	6	37.8888	6	37.8888	2	37.8888	8	37.8888	8	37.8888	13
37.9083	5	37.9083	7	37.9083	3	37.9083	4	37.9083	12	37.9083	4
37.9278	12	37.9278	7	37.9278	8	37.9278	6	37.9278	10	37.9278	11
37.9473	10	37.9473	6	37.9473	4	37.9473	5	37.9473	4	37.9473	10
37.9668	6	37.9668	1	37.9668	4	37.9668	8	37.9668	7	37.9668	9
37.9863	7	37.9863	5	37.9863	4	37.9863	7	37.9863	11	37.9863	10
38.0058	5	38.0058	6	38.0058	6	38.0058	3	38.0058	5	38.0058	6
38.0253	1	38.0253	5	38.0253	9	38.0253	5	38.0253	11	38.0253	13
38.0448	8	38.0448	4	38.0448	2	38.0448	10	38.0448	9	38.0448	9
38.0643	6	38.0643	10	38.0643	7	38.0643	9	38.0643	4	38.0643	6
38.0838	7	38.0838	8	38.0838	6	38.0838	7	38.0838	10	38.0838	8
38.1032	11	38.1032	12	38.1032	7	38.1032	5	38.1032	10	38.1032	12
38.1227	13	38.1227	6	38.1227	7	38.1227	5	38.1227	5	38.1227	5
38.1422	9	38.1422	9	38.1422	8	38.1422	8	38.1422	3	38.1422	7
38.1617	6	38.1617	5	38.1617	5	38.1617	5	38.1617	8	38.1617	8
38.1812	7	38.1812	8	38.1812	8	38.1812	7	38.1812	8	38.1812	8
38.2007	9	38.2007	9	38.2007	6	38.2007	10	38.2007	5	38.2007	8
38.2202	12	38.2202	5	38.2202	5	38.2202	18	38.2202	3	38.2202	10
38.2397	4	38.2397	5	38.2397	8	38.2397	5	38.2397	7	38.2397	8
38.2592	11	38.2592	6	38.2592	7	38.2592	10	38.2592	5	38.2592	7
38.2787	4	38.2787	6	38.2787	8	38.2787	9	38.2787	8	38.2787	4
38.2982	4	38.2982	8	38.2982	5	38.2982	4	38.2982	4	38.2982	8
38.3177	9	38.3177	8	38.3177	11	38.3177	7	38.3177	4	38.3177	8
38.3372	9	38.3372	8	38.3372	3	38.3372	7	38.3372	10	38.3372	4
38.3567	5	38.3567	6	38.3567	10	38.3567	7	38.3567	4	38.3567	7
38.3762	7	38.3762	7	38.3762	11	38.3762	11	38.3762	3	38.3762	4
38.3957	3	38.3957	6	38.3957	5	38.3957	8	38.3957	5	38.3957	18
38.4152	6	38.4152	4	38.4152	6	38.4152	3	38.4152	3	38.4152	6
38.4347	8	38.4347	2	38.4347	7	38.4347	5	38.4347	0	38.4347	6
38.4542	7	38.4542	7	38.4542	6	38.4542	5	38.4542	4	38.4542	6
38.4737	10	38.4737	6	38.4737	6	38.4737	6	38.4737	6	38.4737	5
38.4932	5	38.4932	6	38.4932	4	38.4932	7	38.4932	5	38.4932	4
38.5127	7	38.5127	5	38.5127	9	38.5127	8	38.5127	6	38.5127	7
38.5321	3	38.5321	3	38.5321	12	38.5321	9	38.5321	7	38.5321	9
38.5516	6	38.5516	14	38.5516	5	38.5516	11	38.5516	7	38.5516	6
38.5711	8	38.5711	9	38.5711	5	38.5711	10	38.5711	8	38.5711	5
38.5906	9	38.5906	6	38.5906	7	38.5906	8	38.5906	9	38.5906	10
38.6101	11	38.6101	3	38.6101	6	38.6101	8	38.6101	7	38.6101	4
38.6296	14	38.6296	10	38.6296	3	38.6296	8	38.6296	5	38.6296	5
38.6491	10	38.6491	8	38.6491	5	38.6491	10	38.6491	6	38.6491	5
38.6686	14	38.6686	5	38.6686	5	38.6686	7	38.6686	5	38.6686	9
38.6881	17	38.6881	7	38.6881	3	38.6881	6	38.6881	3	38.6881	9
38.7076	11	38.7076	6	38.7076	6	38.7076	5	38.7076	7	38.7076	8
38.7271	7	38.7271	9	38.7271	13	38.7271	3	38.7271	7	38.7271	11
38.7466	9	38.7466	9	38.7466	3	38.7466	2	38.7466	7	38.7466	7
38.7661	14	38.7661	7	38.7661	7	38.7661	5	38.7661	3	38.7661	8
38.7856	7	38.7856	11	38.7856	4	38.7856	5	38.7856	4	38.7856	11
38.8051	8	38.8051	16	38.8051	10	38.8051	5	38.8051	5	38.8051	10
38.8246	5	38.8246	11	38.8246	5	38.8246	4	38.8246	10	38.8246	10
38.8441	6	38.8441	23	38.8441	4	38.8441	3	38.8441	9	38.8441	7
38.8636	9	38.8636	15	38.8636	4	38.8636	9	38.8636	8	38.8636	15
38.8831	8	38.8831	11	38.8831	8	38.8831	9	38.8831	6	38.8831	8
38.9026	8	38.9026	4	38.9026	4	38.9026	10	38.9026	10	38.9026	8
38.9221	3	38.9221	7	38.9221	5	38.9221	9	38.9221	7	38.9221	4
38.9416	10	38.9416	17	38.9416	9	38.9416	2	38.9416	8	38.9416	14
38.961	9	38.961	17	38.961	6	38.961	8	38.961	11	38.961	11
38.9805	7	38.9805	7	38.9805	8	38.9805	4	38.9805	3	38.9805	8
39	3	39	8	39	5	39	8	39	5	39	7
39.0195	7	39.0195	5	39.0195	4	39.0195	13	39.0195	8	39.0195	8
39.039	8	39.039	7	39.039	8	39.039	8	39.039	8	39.039	5
39.0585	6	39.0585	11	39.0585	9	39.0585	7	39.0585	8	39.0585	7
39.078	9	39.078	9	39.078	2	39.078	9	39.078	7	39.078	6
39.0975	7	39.0975	6	39.0975	4	39.0975	6	39.0975	5	39.0975	7
39.117	8	39.117	7	39.117	7	39.117	13	39.117	9	39.117	4
39.1365	2	39.1365	7	39.1365	10	39.1365	7	39.1365	11	39.1365	7
39.156	7	39.156	8	39.156	5	39.156	11	39.156	9	39.156	9
39.1755	3	39.1755	5	39.1755	7	39.1755	7	39.1755	10	39.1755	11
39.195	5	39.195	8	39.195	2	39.195	4	39.195	7	39.195	8
39.2145	8	39.2145	6	39.2145	5	39.2145	14	39.2145	9	39.2145	8
39.234	5	39.234	6	39.234	7	39.234	10	39.234	4	39.234	8
39.2535	6	39.2535	5	39.2535	4	39.2535	10	39.2535	9	39.2535	13
39.273	8	39.273	2	39.273	8	39.273	6	39.273	8	39.273	8
39.2925	10	39.2925	6	39.2925	9	39.2925	9	39.2925	3	39.2925	1
39.312	9	39.312	7	39.312	5	39.312	9	39.312	8	39.312	13
39.3315	9	39.3315	10	39.3315	8	39.3315	15	39.3315	10	39.3315	8
39.351	16	39.351	7	39.351	4	39.351	13	39.351	10	39.351	5
39.3705	20	39.3705	7	39.3705	6	39.3705	29	39.3705	7	39.3705	6
39.3899	36	39.3899	16	39.3899	5	39.3899	48	39.3899	7	39.3899	6
39.4094	47	39.4094	28	39.4094	7	39.4094	31	39.4094	11	39.4094	5
39.4289	56	39.4289	36	39.4289	13	39.4289	39	39.4289	29	39.4289	9
39.4484	56	39.4484	69	39.4484	22	39.4484	17	39.4484	40	39.4484	10
39.4679	37	39.4679	77	39.4679	23	39.4679	29	39.4679	41	39.4679	10
39.4874	20	39.4874	43	39.4874	23	39.4874	28	39.4874	66	39.4874	10
39.5069	29	39.5069	29	39.5069	23	39.5069	31	39.5069	57	39.5069	12
39.5264	39	39.5264	20	39.5264	18	39.5264	30	39.5264	35	39.5264	20
[truncated: 1,050 more rows]

## Sheet: Energy
0d			30d			60d			90d			120d			150d
[truncated: 46,325 more rows]
